# Supplementary material for: Severe NAD(P)HX Dehydratase (NAXD) Neurometabolic Syndrome May Present in Adulthood after Mild Head Trauma
Source: Int J Mol Sci. 2023 Feb 10;24(4):3582. doi: 10.3390/ijms24043582 (PMC9963268; doi:10.3390/ijms24043582)
Supplement: Supplementary file 1 [file ijms-24-03582-s001.zip]

Archive with 3 entries (3 files):
- ijms-2145312-Figures S1-S6.pdf
- Supplementary Table S1-NAXD proteomics raw.xlsx
- Supplementary Table S2-GOBP Enrichr.xlsx
