# Supplementary material for: Severe NAD(P)HX Dehydratase (NAXD) Neurometabolic Syndrome May Present in Adulthood after Mild Head Trauma
Source: Int J Mol Sci. 2023 Feb 10;24(4):3582. doi: 10.3390/ijms24043582 (PMC9963268; doi:10.3390/ijms24043582)
Supplement: Supplementary file 1 [file ijms-24-03582-s001.zip › Supplementary Table S1-NAXD proteomics raw.xlsx]

## Sheet: naxd_raws_export
Gene Name	UniProtID	MitoCarta3.0	Complex I	Complex II	Complex III	Complex IV	Complex V	LSU	SSU	NAXD [c.839+1G>T;c.922C>T]				NAXD [c.187G>A;c.948_949insTT]				NAXD [c.51_54delAGAA]				NAXD [c.308C>T]				NAXD[c.441+3A>G]				Number of Peptides Used for Quantification																			Log2 MS2 Quantity
										T-test Difference vs Controls (n=5)	T-test (-log10 p-value)	T-test statistic	p<0.05	T-test Difference vs Controls (n=5)	T-test (-log10 p-value)	T-test statistic	p<0.05	T-test Difference vs Controls (n=5)	T-test (-log10 p-value)	T-test statistic	p<0.05	T-test Difference vs Controls (n=5)	T-test (-log10 p-value)	T-test statistic	p<0.05	T-test Difference vs Controls (n=5)	T-test (-log10 p-value)	T-test statistic	p<0.05	Control_1	Control_2	Control_3	Control_4	Control_5	NAXD [c.839+1G>T;c.922C>T]_1	NAXD [c.839+1G>T;c.922C>T]_2	NAXD [c.839+1G>T;c.922C>T]_3	NAXD [c.187G>A;c.948_949insTT]_1	NAXD [c.187G>A;c.948_949insTT]_2	NAXD [c.187G>A;c.948_949insTT]_3	NAXD [c.51_54delAGAA]_1	NAXD [c.51_54delAGAA]_2	NAXD [c.51_54delAGAA]_3	NAXD [c.308C>T]_1	NAXD [c.308C>T]_2	NAXD [c.441+3A>G]_1	NAXD [c.441+3A>G]_2	NAXD [c.441+3A>G]_3	Control_1
NDUFS8	O00217	+	+							2.04933	-0.357831	-3.80397	+	2.67596	-0.48255	-5.15312	+	0.214671	-0.0519688	-0.537907		0.908297	-0.215222	-1.85024		2.12698	-0.38031	-3.95846	+	4	4	4	4	4	3	4	4	3	4	4	4	4	4	4	3	4	3	4	18.3567
NDUFS4	O43181	+	+							1.0754	-0.233868	-2.0685		1.74218	-0.368719	-3.22138	+	0.0102999	0.00388006	0.0306241		1.44926	-0.413105	-2.85675	+	1.88295	-0.529196	-3.48307	+	5	4	4	4	4	3	3	3	3	4	3	4	4	4	3	3	4	4	4	15.7272
NDUFB5	O43674;O43674-2	+	+							1.47247	-0.385689	-2.74096	+	2.26273	-0.594964	-4.23647	+	1.50905	-0.45611	-2.80472	+	0.374801	-0.157328	-0.874432		2.23374	-0.599665	-4.17623	+	5	5	6	5	5	5	4	5	6	4	5	5	5	5	6	3	5	4	5	16.1123
NDUFB3	O43676	+	+							3.49816	-0.646424	-7.37947	+	4.37788	-0.928268	-10.583	+	2.08049	-0.355579	-3.86559	+	2.59092	-0.610889	-5.57162	+	3.52461	-0.674955	-7.46188	+	4	4	4	4	4	5	4	4	4	4	4	4	5	5	5	4	4	4	4	16.7519
NDUFA2	O43678	+	+							0.441221	-0.105118	-0.986334		1.97579	-0.388014	-3.66049	+	0.156373	-0.0428872	-0.407714		1.13835	-0.314034	-2.26691		2.17233	-0.410399	-4.0502	+	4	4	4	4	4	4	4	4	4	6	4	3	4	4	4	4	4	4	4	17.5409
NDUFS5	O43920	+	+							3.96077	-0.496835	-8.93799	+	4.23842	-0.689584	-10.005	+	0.662361	-0.0803482	-1.37731		1.72296	-0.244388	-3.41574	+	3.21439	-0.408425	-6.54091	+	7	7	8	7	7	5	8	7	7	7	5	8	8	8	5	6	5	5	7	16.9377
NDUFS7	O75251;O75251-2	+	+							2.40839	-0.398462	-4.54684	+	3.31308	-0.573143	-6.82334	+	0.911139	-0.154991	-1.79556		1.12576	-0.287219	-2.24378		2.36407	-0.396088	-4.45102	+	3	3	3	3	3	3	3	3	5	4	3	3	4	4	5	3	5	4	3	17.9419
NDUFS2	O75306;O75306-2	+	+							3.99994	-0.445575	-9.08211	+	5.16764	-0.603618	-14.4809	+	1.73271	-0.139358	-3.20407	+	2.4413	-0.313687	-5.14834	+	3.6563	-0.333926	-7.88384	+	18	19	18	17	18	15	15	17	19	16	18	18	20	22	20	16	17	20	18	17.5942
NDUFS6	O75380	+	+							3.41887	-0.623672	-7.13687	+	4.2183	-0.720859	-9.92405	+	1.90372	-0.261235	-3.52241	+	1.91914	-0.449562	-3.84628	+	2.73688	-0.487631	-5.29828	+	9	9	9	10	9	9	9	8	9	8	8	8	9	9	9	5	8	9	6	16.4542
NDUFS3	O75489	+	+							2.48823	-0.318137	-4.72263	+	2.63003	-0.367352	-5.0455	+	0.0697183	0.0135756	0.195185		0.687174	-0.125499	-1.4547		1.60775	-0.210526	-2.9788	+	15	15	15	15	15	13	13	15	15	14	15	15	15	15	15	15	15	15	15	17.3
NDUFB6	O95139	+	+							3.45506	-0.719351	-7.24676	+	3.98261	-0.735167	-9.0181	+	1.56072	-0.278058	-2.89546	+	2.62897	-0.49507	-5.68337	+	3.15307	-0.647044	-6.37012	+	6	6	6	7	6	5	4	5	6	5	6	6	6	6	6	4	6	5	4	16.2017
NDUFB4	O95168;O95168-2	+	+							2.51491	-0.444665	-4.78232	+	2.88902	-0.560274	-5.67334	+	0.430057	-0.0897199	-0.965705		1.47775	-0.342647	-2.91296	+	2.14211	-0.372803	-3.98894	+	5	5	5	5	5	5	5	5	5	5	5	5	5	5	5	5	5	5	5	17.9447
NDUFB8	O95169;O95169-2;O95169-3	+	+							2.88075	-1.25571	-5.65247	+	2.61562	-1.37826	-5.01203	+	2.49185	-1.07241	-4.7307	+	1.43636	-1.10726	-2.83143	+	1.64624	-1.18088	-3.04758	+	2	2	2	2	2	2	1	1	2	2	2	2	2	2	2	2	2	2	2	16.8085
NDUFA7	O95182	+	+							3.35899	-0.656725	-6.958	+	3.9617	-0.80524	-8.94137	+	1.13767	-0.192669	-2.17228		2.11468	-0.506554	-4.30497	+	2.80453	-0.49945	-5.46281	+	11	11	11	10	11	10	8	10	9	8	10	9	11	11	10	8	10	9	8	15.6717
NDUFC2	O95298	+	+							3.44885	-0.518851	-7.22782	+	3.83061	-0.647151	-8.47331	+	2.16824	-0.254061	-4.04187	+	1.62108	-0.237619	-3.20247	+	3.90292	-0.598364	-8.72878	+	8	8	8	8	8	7	8	8	8	9	8	10	9	9	9	8	8	7	7	16.4194
NDUFA10	O95299	+	+							2.8216	-0.451343	-5.50489	+	3.12951	-0.546105	-6.30546	+	0.477263	-0.0869946	-1.0522		1.08027	-0.239996	-2.16059		2.51138	-0.397243	-4.77439	+	14	15	17	15	14	13	14	13	15	11	11	13	13	13	15	12	13	13	13	16.4896
NDUFB10	O96000	+	+							2.14208	-0.329087	-3.98889	+	2.83169	-0.465619	-5.52987	+	0.87819	-0.139968	-1.74073		0.878355	-0.177565	-1.79666		1.79535	-0.269826	-3.31924	+	10	11	11	11	10	10	10	11	11	12	11	10	11	10	10	10	11	9	8	16.7332
MT-ND1	P03886	+	+							1.84681	-0.657782	-3.41507	+	0.706299	-0.237507	-1.4522		1.48602	-0.191759	-2.76455	+	1.16568	-0.222165	-2.31729		2.22365	-0.530545	-4.15538	+	4	3	4	4	3	3	3	3	4	3	2	3	3	3	3	4	3	3	4	16.9371
MT-ND2	P03891	+	+							2.68197	-0.596349	-5.16731	+	2.9071	-0.583557	-5.71915	+	1.16415	-0.192018	-2.21653		1.15147	-0.253882	-2.29106		3.77071	-0.719604	-8.26662	+	1	1	2	2	2	2	2	2	1	1	2	1	1	1	1	1	2	2	1	16.2598
MT-ND4	P03905	+	+							3.50014	-0.682317	-7.3856	+	2.92169	-0.723689	-5.7563	+	0.978459	-0.217577	-1.90741		0.711684	-0.235545	-1.49869		2.15731	-0.514345	-4.0197	+	5	4	5	4	4	5	5	5	5	5	5	4	4	4	4	5	5	6	5	15.2723
MT-ND5	P03915	+	+							2.3464	-0.342462	-4.41315	+	4.41238	-0.831272	-10.7306	+	0.67508	-0.0980103	-1.39906		2.66698	-0.583282	-5.79669	+	2.93353	-0.490092	-5.78658	+	4	4	5	5	4	4	5	4	3	4	4	5	4	5	4	3	3	3	2	15.5539
NDUFB7	P17568	+	+							2.3765	-0.432304	-4.47775	+	3.44079	-0.576537	-7.20327	+	1.40193	-0.214348	-2.61909	+	2.24587	-0.462363	-4.63128	+	2.76364	-0.72113	-5.36295	+	5	5	6	6	6	6	6	6	6	7	5	4	4	4	4	6	5	6	5	16.2119
NDUFV2	P19404	+	+							3.35426	-0.417039	-6.94402	+	2.82919	-0.532203	-5.52367	+	0.702869	-0.134784	-1.44638		1.41228	-0.319076	-2.78439	+	2.47034	-0.432015	-4.68289	+	6	6	6	6	6	6	5	6	7	5	6	6	6	7	6	7	7	7	7	17.8672
NDUFS1	P28331;P28331-2	+	+							2.2955	-0.316367	-4.30517	+	4.05067	-0.550682	-9.27182	+	1.21989	-0.138891	-2.30997		2.07101	-0.356036	-4.19974	+	2.63124	-0.30201	-5.04831	+	32	32	31	34	33	35	33	33	33	29	32	34	34	35	36	32	34	33	31	17.3605
NDUFV1	P49821;P49821-2	+	+							3.49087	-0.416038	-7.35687	+	3.05813	-0.448094	-6.11255	+	0.154534	-0.0294744	-0.403462		1.18525	-0.216231	-2.35349		1.93256	-0.267973	-3.57737	+	18	19	17	20	18	19	19	19	19	19	19	19	19	20	20	20	19	19	19	16.9353
NDUFA8	P51970	+	+							5.08701	-0.500686	-14.0285	+	4.42908	-0.686033	-10.8027	+	1.07847	-0.119138	-2.07361		1.38871	-0.189768	-2.73862	+	3.30663	-0.398758	-6.80459	+	11	12	13	13	12	11	12	11	10	12	11	11	12	10	11	11	10	10	10	16.1981
NDUFV3	P56181-2	+	+							2.97174	-0.434982	-5.88513	+	3.76555	-0.68944	-8.24901	+	3.57459	-0.378346	-7.61974	+	4.14534	-0.658653	-11.977	+	5.00418	-0.667428	-13.5777	+	15	16	17	15	16	12	15	14	12	12	12	16	12	13	9	11	14	14	14	15.9261
NDUFA6	P56556	+	+							2.31008	-0.574965	-4.33595	+	3.5167	-0.544406	-7.43717	+	1.107	-0.186161	-2.12111		1.76706	-0.337845	-3.51016	+	3.41336	-0.520573	-7.12024	+	5	5	5	7	5	5	5	4	5	4	4	8	6	5	7	4	4	4	5	16.4234
NDUFA5	Q16718	+	+							2.80036	-0.362005	-5.45255	+	2.33098	-0.549745	-4.38028	+	0.0763607	-0.0234594	-0.212486		0.0241343	-0.010038	-0.0712717		0.544678	-0.203005	-1.17283		8	8	8	8	8	7	8	8	8	8	8	7	7	7	8	5	7	8	7	16.3944
NDUFA9	Q16795	+	+							2.15547	-0.491042	-4.01596	+	3.64498	-0.561542	-7.84678	+	0.838293	-0.110597	-1.67421		1.92367	-0.319222	-3.85657	+	2.24127	-0.303098	-4.19182	+	20	23	19	20	19	21	20	20	21	22	21	23	23	19	19	20	21	19	18	16.8064
NDUFA11	Q86Y39	+	+							1.14947	-0.222405	-2.19197		2.94798	-0.464051	-5.82372	+	0.564149	0.0915089	1.20714		1.81283	-0.384364	-3.60955	+	3.16035	-0.487255	-6.39023	+	8	8	9	8	8	8	7	7	8	7	7	7	7	7	7	5	6	7	6	16.1939
NDUFB11	Q9NX14;Q9NX14-2	+	+							2.84451	-0.374663	-5.56172	+	1.31789	-0.311712	-2.47552	+	0.856511	-0.184438	-1.70461		0.463	-0.151378	-1.0439		1.40042	-0.395059	-2.6165	+	3	3	3	3	3	3	3	3	3	2	3	3	3	3	3	3	3	3	3	14.9082
NDUFA13	Q9P0J0	+	+							2.64351	-0.563763	-5.07693	+	3.70649	-0.523132	-8.04985	+	0.0450623	0.00869331	0.129173		0.800735	-0.162848	-1.65797		3.22068	-0.463979	-6.55863	+	7	7	7	6	7	8	7	7	8	6	7	6	7	7	7	7	7	8	8	17.7916
NDUFA12	Q9UI09	+	+							2.24612	-0.401925	-4.2019	+	3.70778	-0.887956	-8.05416	+	1.04684	-0.225741	-2.021		2.49985	-0.706538	-5.311	+	2.74868	-0.669692	-5.32672	+	7	7	5	5	6	4	5	4	4	7	6	6	5	5	5	5	6	5	7	16.8747
NDUFB9	Q9Y6M9	+	+							2.68825	1.08755	7.12621	+	2.91487	-0.522858	-5.73892	+	0.22992	-0.0528642	-0.570653		1.77245	-0.40014	-3.52178	+	2.04439	-0.354975	-3.79424	+	8	8	8	8	8	8	8	7	8	8	8	9	8	8	9	8	9	9	8	17.0298
SDHD	O14521;O14521-2	+		+						1.24377	-0.201267	-2.35015		0.980154	0.646575	2.09131		1.9677	0.804901	4.50611	+	0.88746	0.86192	2.07532		1.28803	0.783525	2.74725		2	1	NaN	1	NaN	3	3	3	3	2	2	2	3	1	2	2	1	3	3	13.2375
SDHB	P21912	+		+						1.27303	-0.198687	-2.39952		2.38495	-0.384466	-4.49601	+	2.77817	-0.460877	-5.39828	+	0.986809	-0.212221	-1.99126		1.02737	-0.169819	-1.98865		13	14	13	14	13	14	14	14	13	12	12	14	14	14	13	13	14	14	11	17.5752
SDHA	P31040	+		+						2.92163	1.15845	5.75615	+	2.30187	-0.336844	-4.3186	+	2.84704	-0.440388	-5.56802	+	1.25615	-0.246941	-2.48583		1.48023	-0.217569	-2.75446	+	30	30	29	28	31	30	29	28	31	29	28	29	29	30	31	28	28	29	29	17.2303
SDHC	Q99643;Q99643-3;Q99643-5	+		+						1.83436	-0.384684	-3.3918	+	2.25939	0.853752	4.2295	+	1.85576	0.68988	3.43187	+	1.76371	0.882746	3.50294	+	2.41529	0.923976	4.56186	+	3	3	3	2	3	3	3	3	3	3	3	3	3	3	3	3	3	3	3	14.987
UQCRQ	O14949	+			+					1.58051	-0.528837	-2.93045	+	2.02365	-0.374248	-3.75355	+	0.0864899	-0.0219145	-0.238505		1.19601	-0.284895	-2.37347		0.680561	-0.145598	-1.40841		4	4	4	4	4	4	4	3	3	3	3	4	4	4	3	4	4	3	3	17.0487
MT-CYB	P00156	+			+					3.27174	-0.563844	-6.70386	+	1.73579	-0.367548	-3.20969	+	0.596802	-0.201602	-1.26421		1.70819	-0.463397	-3.38441	+	1.06577	-0.230937	-2.05248		2	1	2	1	3	1	1	1	1	1	1	1	1	2	1	2	1	1	1	17.2129
UQCRH	P07919	+			+					3.06521	-0.340656	-6.13147	+	0.947767	-0.428112	-1.85643		0.631249	0.271666	1.32386		1.07162	0.53588	2.14484		0.0684067	0.0694255	0.191745		2	3	2	4	2	2	2	2	2	2	2	3	2	2	3	2	2	3	2	17.1234
CYC1	P08574	+			+					3.73195	-0.491736	-8.13521	+	0.604947	0.142278	1.27836		2.05979	0.423838	3.82459	+	0.299493	0.101427	0.723534		1.34704	0.281762	2.52514	+	15	14	13	14	13	14	13	13	16	14	13	15	14	15	15	14	11	13	13	16.9877
UQCRB	P14927	+			+					1.10764	-0.468614	-2.12218		1.76478	-0.306838	-3.26283	+	0.0124274	-0.00354525	-0.0368627		1.06292	-0.256545	-2.129		1.21941	-0.217464	-2.30916		10	10	10	10	10	9	10	10	10	9	10	10	11	10	10	10	10	10	10	17.1422
UQCRC2	P22695	+			+					6.1381	-0.430029	-21.1529	+	1.96314	-0.291285	-3.63608	+	0.0974521	0.0211193	0.266193		0.933249	-0.190699	-1.89497		0.683041	-0.112649	-1.41264		23	23	21	24	23	22	22	23	24	22	22	24	22	25	25	23	22	24	22	17.9918
UQCRC1	P31930	+			+					1.64422	-0.821902	-3.04395	+	1.47436	-0.230007	-2.74425	+	0.39346	0.0738065	0.897251		0.874202	-0.184103	-1.78923		0.614317	-0.106964	-1.29461		26	26	23	22	26	24	23	22	25	22	24	26	28	31	29	22	22	27	25	17.3349
UQCRFS1	P47985	+			+					0.362274	-0.117672	-0.837809		2.34644	-0.371876	-4.41325	+	0.160014	-0.0356289	-0.416103		1.26244	-0.267572	-2.49766		0.990054	-0.163979	-1.92666		9	9	9	8	9	9	9	9	9	9	10	9	9	9	10	9	9	9	9	18.1304
UQCR10	Q9UDW1	+			+					0.252525	-0.110931	-0.618334		0.346443	-0.167655	-0.8072		0.481359	0.2214	1.05962		0.164267	-0.113039	-0.430046		0.231325	-0.118398	-0.573647		3	3	3	3	2	3	3	3	3	3	3	3	3	3	3	3	3	3	3	17.7614
COX7A2L	O14548	+				+				0.0552899	0.148647	0.158239		2.19389	-0.761569	-4.09421	+	0.213694	0.094679	0.535791		0.534559	-0.256562	-1.17736		0.192533	-0.0852863	-0.489453		4	4	5	4	4	3	4	5	4	4	4	5	5	5	5	3	5	4	4	15.8199
MT-CO1	P00395	+				+				2.11372	-0.377727	-3.93187	+	3.51505	-0.873032	-7.43202	+	1.65087	-0.122082	-3.05589	+	1.80061	-0.273302	-3.58288	+	4.35833	-0.382644	-10.5002	+	3	3	3	3	3	3	3	3	3	3	3	3	3	3	3	3	3	3	3	17.3198
MT-CO2	P00403	+				+				2.09149	-0.436605	-3.88746	+	5.37016	-0.814013	-15.6793	+	0.520075	-0.0563482	-1.12916		0.149757	-0.0313501	-0.396139		2.22463	-0.21153	-4.1574	+	9	9	9	9	9	10	9	9	9	9	9	9	10	10	9	8	7	7	7	19.5081
COX6C	P09669	+				+				1.73668	-0.660584	-3.21132	+	5.33533	-0.983806	-15.4667	+	2.31723	-0.294677	-4.35109	+	1.44581	-0.313584	-2.84996	+	2.5464	-0.345171	-4.85339	+	18	16	16	18	17	16	16	16	16	17	16	17	17	20	19	15	15	18	16	17.4682
COX5B	P10606	+				+				1.19511	0.285451	2.26837		1.34306	-0.566047	-2.51835	+	0.22364	-0.118711	-0.557225		0.156698	-0.108551	-0.412431		1.17986	-0.595526	-2.24281		6	6	7	5	3	4	5	5	6	5	5	6	6	6	5	5	5	4	3	16.3374
COX4I1	P13073	+				+				2.4859	-0.450225	-4.71744	+	8.02772	-0.834267	-43.878	+	3.78374	-0.158913	-8.31122	+	2.96923	-0.242939	-6.76343	+	4.766	-0.307164	-12.3563	+	14	14	14	16	15	14	15	14	15	13	14	15	16	16	15	13	15	15	13	18.6321
COX7A2	P14406	+				+				2.27073	-0.337397	-4.25319	+	3.48788	-1.15492	-7.34765	+	1.2801	-0.378388	-2.41148		1.74902	-0.672309	-3.47137	+	3.2266	-1.03235	-6.57535	+	2	2	2	2	2	2	2	2	2	2	2	2	2	2	2	2	2	2	2	18.1149
COX6B1	P14854	+				+				2.02908	-0.318208	-3.76419	+	2.6646	-0.739794	-5.12635	+	1.14782	-0.303585	-2.18923		1.60948	-0.590531	-3.17861	+	2.01771	-0.676657	-3.74196	+	1	1	1	2	2	3	3	3	2	3	2	3	3	1	2	2	2	1	2	15.9301
COX5A	P20674	+				+				2.1217	-0.330556	-3.94786	+	1.39071	-0.491841	-2.59983	+	0.0258656	0.0136266	0.0756182		0.675332	0.324073	1.43341		0.174262	0.128753	0.448579		7	5	6	7	5	5	5	4	5	4	6	5	5	6	5	5	5	7	7	15.7068
COX7A1	P24310	+				+				0.232236	-0.122568	-0.575584		0.0408719	0.110877	0.118637		0.0999771	-0.258129	-0.274928		0.0270687	0.0956182	0.0806765		0.00636079	-0.0180332	-0.0191522		NaN	1	1	1	1	2	1	2	1	1	1	1	1	1	1	1	1	1	1	NaN
NDUFA4	O00483	+				+				0.940188	-0.0961491	-1.84384		3.13657	-0.734193	-6.32478	+	0.467206	-0.112838	-1.03393		0.100452	-0.0380331	-0.276125		1.56509	-0.436053	-2.90319	+	5	5	5	5	5	5	5	5	5	5	5	5	5	5	5	5	5	5	5	18.503
ATP5PD	O75947	+					+			1.92931	-0.167992	-3.57116	+	2.75501	-0.321827	-5.34202	+	1.99236	-0.188025	-3.69259	+	2.11777	-0.253799	-4.31245	+	2.16033	-0.197898	-4.02581	+	17	18	16	18	17	17	16	16	17	16	17	16	17	17	18	16	16	16	17	18.2083
ATP5MG	O75964	+					+			5.31998	-0.891499	-15.3738	+	2.89582	-0.293093	-5.69054	+	1.70422	-0.144897	-3.15218	+	1.63691	-0.216894	-3.23519	+	2.99179	-0.282506	-5.93735	+	5	5	5	5	5	5	5	5	5	5	5	5	5	6	5	5	5	5	4	19.3612
MT-ATP6	P00846	+					+			2.7434	-0.162933	-5.31399	+	6.22245	-0.717184	-21.8569	+	4.49491	-0.512346	-11.0913	+	4.80677	-0.493464	-16.3518	+	2.31334	-0.870092	-4.34283	+	2	2	2	2	2	2	2	2	2	2	2	2	2	2	1	1	1	2	1	17.9972
ATP5F1B	P06576	+					+			5.59823	-0.243305	-17.1428	+	3.59147	-0.285902	-7.67367	+	1.35648	-0.096069	-2.54125	+	1.69595	-0.129681	-3.35856	+	2.44218	-0.142676	-4.62073	+	45	47	45	46	46	47	44	46	47	46	48	47	48	52	51	38	47	51	48	20.9179
ATP5PB	P24539	+					+			2.17629	-0.147124	-4.05827	+	7.33814	-0.393529	-33.6436	+	5.79249	-0.211936	-18.4924	+	2.87854	-0.231629	-6.4606	+	5.59268	-0.25908	-17.1056	+	20	16	20	17	18	18	21	17	21	21	19	18	19	23	22	17	16	21	17	18.0321
ATP5F1A	P25705	+					+			1.34975	-0.290131	-2.52977	+	4.06111	-0.325866	-9.31132	+	1.76717	-0.133258	-3.26723	+	1.83155	-0.148844	-3.65064	+	2.29073	-0.138858	-4.29514	+	35	42	37	41	38	39	36	37	43	38	40	41	43	40	39	36	43	41	39	20.7316
ATP5F1D	P30049	+					+			2.73304	-0.189458	-5.28906	+	2.58969	-0.580637	-4.95221	+	2.21927	-0.494942	-4.14634	+	1.49598	-0.419011	-2.94914	+	1.83879	-0.423073	-3.40006	+	4	5	5	5	4	5	5	5	4	3	4	5	3	5	5	5	5	5	5	17.6226
ATP5F1C	P36542;P36542-2	+					+			3.70892	-0.233288	-8.05796	+	2.85852	-0.284341	-5.59668	+	2.05848	-0.130011	-3.82201	+	2.20955	-0.199233	-4.53936	+	2.5893	-0.157224	-4.95131	+	12	12	12	14	13	13	14	13	13	14	13	13	14	15	13	12	13	14	13	19.0548
ATP5PO	P48047	+					+			2.14908	-0.210903	-4.00303	+	4.46538	-0.401699	-10.961	+	2.59599	-0.173127	-4.96671	+	3.1578	-0.266934	-7.43134	+	2.74901	-0.158249	-5.32752	+	10	9	9	10	10	9	10	10	10	11	10	10	10	10	11	8	9	9	9	19.2424
ATP5MF	P56134;P56134-3	+					+			1.10948	-0.380717	-2.12525		2.4455	-0.273538	-4.62804	+	1.12253	-0.105655	-2.147		1.74819	-0.201889	-3.4696	+	1.61679	-0.157247	-2.99491	+	4	4	4	4	4	4	4	4	4	4	4	4	4	4	4	4	4	4	4	20.0982
ATP5MF	P56134-2;P56134-4	+					+			0.581909	-0.144107	-1.23825		0.724482	-0.203154	-1.48302		0.224103	-0.0642492	-0.558219		0.691167	-0.299294	-1.46187		0.985073	-0.261416	-1.91839		1	2	1	1	1	1	1	1	1	1	1	1	1	1	1	1	2	1	1	15.2353
ATP5MPL	P56378	+					+			0.359475	-0.0712362	-0.83242		0.631231	-0.17995	-1.32383		2.98705	-0.657592	-5.92497	+	0.361239	-0.174502	-0.847744		2.76822	-0.671043	-5.37407	+	6	6	6	5	5	4	4	5	3	4	5	5	5	5	5	4	4	5	3	16.4996
ATP5F1E;ATP5F1EP2	P56381;Q5VTU8	+					+			1.24916	-0.289399	-2.35923		2.01921	-0.287257	-3.74488	+	0.441382	-0.079165	-0.98663		0.832088	-0.205946	-1.71397		1.52261	-0.249624	-2.82845	+	2	2	2	2	2	2	2	2	2	2	2	2	2	2	2	2	2	2	2	17.9394
ATP5ME	P56385	+					+			2.52021	-0.470011	-4.79423	+	1.98844	-0.463901	-3.68498	+	0.896341	-0.209888	-1.77095		0.593993	-0.187853	-1.28627		0.911626	-0.307974	-1.79637		5	5	5	5	5	5	5	4	5	4	5	5	5	5	5	5	4	5	5	17.8344
ATP5MD	Q96IX5	+					+			0.106296	-0.0359244	-0.294685		2.23699	-0.427969	-4.18295	+	1.94357	-0.388877	-3.59846	+	2.05742	-0.543584	-4.16735	+	2.34607	-0.469227	-4.41244	+	3	4	3	4	4	4	2	2	4	2	2	3	4	4	4	2	4	3	3	18.462
DMAC2L	Q99766	+					+			2.97869	-0.693399	-5.90319	+	3.21165	-0.854225	-7.63208	+	2.86648	-0.480017	-6.42117	+	1.4849	-0.331701	-3.20509	+	1.14802	-0.202441	-2.28471		2	2	2	NaN	2	3	NaN	3	1	1	2	3	2	1	2	1	2	2	1	14.4218
ATP5IF1	Q9UII2	+					+			4.62231	-1.14129	-11.6701	+	4.00352	-0.859443	-9.09538	+	2.87781	-0.514281	-5.64507	+	2.70328	-0.718736	-5.90655	+	2.732	-0.508865	-5.28656	+	5	5	5	4	5	4	4	5	4	4	5	5	4	5	2	5	4	3	5	16.8587
MRPL3	P09001	+						+		3.12907	-0.88965	-6.30423	+	3.8297	-0.616037	-8.47015	+	2.2605	-0.263365	-4.23181	+	1.25289	-0.227143	-2.47972		3.18209	-0.535861	-6.45053	+	5	5	5	4	6	4	4	3	4	3	4	5	5	4	4	4	4	4	4	16.3449
MRPL19	P49406	+						+		5.21847	-0.749887	-14.7732	+	3.03537	-0.511376	-6.05201	+	1.79901	-0.278812	-3.32602	+	1.33789	-0.277698	-2.6408	+	2.68717	-0.511768	-5.17962	+	9	8	9	8	8	5	7	8	7	8	7	8	9	8	8	8	8	7	7	16.0328
MRPL12	P52815	+						+		5.42544	-0.795778	-16.0226	+	3.74452	-0.651822	-8.17762	+	4.283	-0.313367	-10.1866	+	2.39622	-0.274704	-5.02561	+	4.00437	-0.348484	-9.09857	+	3	3	3	3	3	3	3	3	3	3	3	3	3	3	3	3	3	3	3	18.0563
MRPL28	Q13084	+						+		3.12234	-1.00366	-6.28588	+	4.64211	-0.701412	-11.7625	+	3.19301	-0.280096	-6.48096	+	3.31511	-0.464072	-8.03101	+	3.92993	-0.648476	-8.82592	+	8	8	5	7	8	5	5	3	5	6	7	6	7	6	7	5	5	8	5	15.4311
MRPL49	Q13405	+						+		5.20293	-0.886793	-14.6832	+	2.48777	-0.637535	-4.72161	+	2.12276	-0.415783	-3.94999	+	1.87067	-0.554355	-3.73732	+	3.0529	-0.740985	-6.0986	+	4	6	6	4	7	5	4	4	5	4	6	5	5	6	4	4	4	4	4	16.0434
MRPL58	Q14197	+						+		4.6776	-0.70903	-11.9298	+	3.73497	-0.805235	-8.14539	+	3.04409	-0.510948	-6.07515	+	2.08639	-0.543657	-4.23662	+	2.81761	-0.44896	-5.49503	+	8	8	7	6	8	6	5	4	4	6	7	6	7	7	6	6	5	4	5	16.7605
MRPL23	Q16540	+						+		2.8617	-0.499483	-5.60463	+	3.03183	-0.648843	-6.04264	+	1.51973	-0.308961	-2.82341	+	1.35598	-0.369627	-2.6755	+	2.01728	-0.399281	-3.7411	+	5	5	5	5	5	5	5	5	5	5	5	5	5	5	5	5	5	5	5	16.7928
MRPL2	Q5T653	+						+		4.77965	-0.951874	-12.4235	+	4.47388	-0.505178	-10.9983	+	2.22431	-0.201268	-4.15672	+	1.91994	-0.214361	-3.8481	+	2.93791	-0.260287	-5.79782	+	5	5	5	5	4	6	4	4	5	5	5	4	4	5	5	5	5	5	6	16.2988
MRPL54	Q6P161	+						+		2.91185	-0.497568	-5.73122	+	0.19678	-0.356244	-0.498836		0.220739	0.46657	0.557006		0.172817	-0.45249	-0.449757		0.143368	0.320973	0.381022		1	2	1	1	2	1	1	2	2	1	2	2	NaN	2	1	1	2	2	NaN	15.3883
MRPL14	Q6P1L8	+						+		5.23738	-0.90448	-14.8834	+	3.21058	-0.619444	-6.5302	+	1.8742	-0.315495	-3.46655	+	1.20186	-0.316501	-2.38435		2.94798	-0.514803	-5.82372	+	4	4	4	5	4	4	4	4	4	4	4	4	4	4	4	4	4	4	4	16.0143
MRPL21	Q7Z2W9	+						+		4.13868	-0.598222	-9.60932	+	3.49186	-0.494997	-7.35994	+	2.22265	-0.273236	-4.1533	+	1.71854	-0.306156	-3.40636	+	3.2417	-0.422992	-6.61813	+	5	5	5	6	5	6	5	6	4	6	5	5	5	5	5	5	5	4	5	15.9851
MRPL55	Q7Z7F7;Q7Z7F7-2	+						+		3.07514	-0.645646	-6.1581	+	4.16754	-0.663	-9.72234	+	1.09229	-0.206669	-2.09661		1.15129	-0.256514	-2.29073		3.38454	-0.452007	-7.03385	+	7	7	5	5	6	5	5	5	6	6	4	6	6	7	6	5	5	7	5	15.8826
MRPL41	Q8IXM3	+						+		4.28763	-0.847101	-10.2056	+	2.73184	-0.836563	-5.28618	+	1.68873	-0.609012	-3.12412	+	0.840508	-0.277252	-1.72901		2.13816	-0.515547	-3.98097	+	6	6	5	6	6	3	6	6	4	6	5	6	6	5	6	5	5	5	5	16.0463
MRPL50	Q8N5N7	+						+		3.87187	-0.681124	-8.61829	+	2.66541	-0.396503	-5.12827	+	1.02951	-0.112713	-1.99219		0.705429	0.104757	1.48747		0.926113	-0.152719	-1.82045		7	6	9	7	7	8	7	5	6	5	6	7	7	6	6	9	6	8	7	16.296
MRPL43	Q8N983;Q8N983-2;Q8N983-3;Q8N983-4;Q8N983-6;Q8N983-7	+						+		4.28464	-0.883018	-10.1934	+	3.8795	-0.669218	-8.64534	+	2.60403	-0.371661	-4.98525	+	1.83868	-0.33762	-3.66635	+	2.57098	-0.3696	-4.90934	+	5	4	4	4	6	5	4	4	5	4	5	5	5	4	4	4	4	6	5	15.7318
MRPL30	Q8TCC3;Q8TCC3-2	+						+		1.94497	-0.606456	-4.43806	+	1.05775	-0.649245	-2.03914		0.947974	-0.794609	-1.85678		0.802317	-0.663463	-1.6608		1.46137	-1.59967	-2.72171	+	3	4	2	2	4	1	2	2	3	2	2	2	2	3	1	2	2	1	1	14.713
MRPL24	Q96A35	+						+		2.82659	-0.598832	-5.51723	+	3.94181	-0.743544	-8.86896	+	2.12218	-0.445749	-3.94883	+	1.29367	-0.411679	-2.55662		2.85379	-0.605431	-5.58487	+	11	11	10	12	11	8	8	5	11	7	5	9	9	9	11	8	7	9	9	16.1155
MRPL38	Q96DV4	+						+		4.25241	-0.680349	-10.0617	+	3.55365	-0.526996	-7.55326	+	0.760384	-0.106354	-1.54362		0.9813	-0.162999	-1.98133		2.29624	-0.292317	-4.30673	+	11	12	12	10	11	11	9	9	11	9	7	11	11	9	10	11	11	11	9	15.9991
MRPL53	Q96EL3	+						+		2.93278	-0.768995	-5.78467	+	1.09801	0.250655	2.10613		1.60052	0.367872	2.96595	+	0.973656	0.308777	1.96757		0.70505	0.187567	1.45008		5	5	5	5	5	4	5	5	4	4	5	5	5	5	5	5	5	5	4	15.1385
MRPL48	Q96GC5;Q96GC5-3	+						+		1.00441	-1.19301	-2.02301		5.11412	-0.470377	-14.1791	+	1.61659	-0.419314	-2.99456	+	2.11417	-0.524988	-4.30373	+	4.38288	-0.90412	-10.6043	+	4	4	3	3	3	4	2	4	4	3	4	4	4	4	3	3	4	2	2	15.9705
MRPL34	Q9BQ48	+						+		5.09263	-0.864621	-14.0596	+	2.95608	-0.635778	-5.8446	+	1.9567	-0.292817	-3.62368	+	1.43459	-0.310719	-2.82796	+	2.45654	-0.390406	-4.65235	+	1	2	1	2	2	1	1	1	1	1	1	1	1	1	1	2	2	1	2	16.7269
MRPL57	Q9BQC6	+						+		3.81009	-0.732654	-8.40202	+	3.0986	-1.01577	-6.22134	+	1.8387	-0.53792	-3.3999	+	1.5822	-0.568608	-3.12278	+	2.04386	-0.518238	-3.7932	+	3	2	3	3	2	2	2	1	2	2	2	2	2	2	3	2	2	2	2	13.7369
MRPL32	Q9BYC8	+						+		4.42091	-0.798027	-10.7673	+	1.79286	-0.824625	-3.31462	+	1.7237	-0.610596	-3.18762	+	2.43379	-0.738014	-5.12775	+	2.45473	-0.575934	-4.64836	+	3	3	4	1	4	1	2	3	2	2	1	2	2	3	2	3	1	2	3	13.2615
MRPL20	Q9BYC9	+						+		4.79199	-0.733046	-12.4844	+	3.23738	-0.757849	-6.60586	+	2.21686	-0.568906	-4.14137	+	1.68391	-0.449503	-3.33323	+	2.59704	-0.56892	-4.96912	+	5	5	3	3	3	5	3	4	5	3	4	3	4	3	5	3	3	3	4	15.5857
MRPL13	Q9BYD1	+						+		4.47531	-0.844718	-11.0046	+	4.65275	-0.643696	-11.8124	+	2.98945	-0.291063	-5.93123	+	2.45362	-0.31552	-5.18226	+	3.62765	-0.419608	-7.79038	+	11	10	11	11	11	9	10	8	8	10	10	10	10	10	10	11	9	11	10	16.215
MRPL9	Q9BYD2	+						+		4.30183	-0.872096	-10.2642	+	3.22108	-0.586895	-6.55975	+	2.379	-0.400963	-4.48315	+	1.48484	-0.332175	-2.927	+	3.34587	-0.706077	-6.9193	+	7	8	10	8	10	6	8	9	8	8	8	9	9	10	10	8	8	8	7	16.6833
MRPL4	Q9BYD3	+						+		5.15493	-0.829659	-14.4087	+	3.65292	-0.67436	-7.87276	+	2.06087	-0.281619	-3.82674	+	1.69391	-0.31123	-3.35427	+	3.19685	-0.492975	-6.49171	+	9	11	10	9	10	7	9	8	10	8	9	10	10	10	8	9	10	10	8	15.9717
MRPL1	Q9BYD6	+						+		4.65646	-0.751371	-11.8299	+	3.53966	-0.496082	-7.50913	+	1.21655	-0.134122	-2.30436		0.687759	-0.100396	-1.45575		2.61536	-0.297177	-5.01144	+	9	9	8	7	8	8	8	9	8	8	7	9	8	8	8	7	7	8	7	15.0534
MRPL37	Q9BZE1	+						+		3.91544	-0.835571	-8.77371	+	3.80869	-0.583488	-8.39719	+	2.10238	-0.265434	-3.90919	+	1.52556	-0.260057	-3.00826	+	1.98031	-0.252728	-3.66922	+	20	18	19	17	21	15	10	10	17	14	18	17	17	17	17	15	14	14	15	15.6513
MRPL18	Q9H0U6	+						+		5.39636	-0.69453	-15.8412	+	3.20322	-0.876317	-6.50953	+	2.71955	-0.556351	-5.25672	+	1.87388	-0.551139	-3.74448	+	3.32678	-0.71011	-6.86329	+	2	3	3	3	3	3	3	3	3	3	3	4	4	4	4	2	3	3	3	16.8316
MRPL46	Q9H2W6	+						+		4.49136	-1.15821	-11.0755	+	3.37299	-0.480768	-6.99947	+	1.13439	-0.128768	-2.16679		1.26287	-0.180191	-2.49847		2.69951	-0.289654	-5.2089	+	10	7	8	6	8	6	6	7	7	6	7	8	7	7	10	6	6	5	7	15.6536
MRPL44	Q9H9J2	+						+		4.21954	-0.901819	-9.92904	+	3.53401	-0.463018	-7.49137	+	1.52732	-0.176675	-2.83672	+	1.15609	-0.165879	-2.29959		2.38625	-0.286445	-4.49882	+	12	11	12	12	12	13	11	10	10	10	10	11	12	11	10	11	12	11	11	15.518
MRPL47	Q9HD33;Q9HD33-2	+						+		4.95871	-1.08627	-13.3361	+	4.93724	-0.781535	-13.2234	+	3.03459	-0.406268	-6.04994	+	2.72896	-0.454198	-5.98526	+	3.81612	-0.622657	-8.42291	+	8	9	7	8	8	7	7	7	8	9	8	8	8	9	8	8	8	8	6	16.0524
MRPL40	Q9NQ50	+						+		3.81801	-0.896936	-8.42948	+	2.60202	-0.568665	-4.9806	+	0.250021	-0.0598445	-0.613099		0.0947721	-0.0421674	-0.261759		2.25329	-0.507419	-4.21681	+	9	9	8	9	8	4	6	5	5	4	5	9	7	7	8	6	7	6	4	15.0774
MRPL17	Q9NRX2	+						+		3.9526	-0.759973	-8.90818	+	3.7403	-0.621239	-8.16336	+	1.67005	-0.212084	-3.0904	+	1.47147	-0.285309	-2.90053	+	2.76523	-0.382903	-5.36681	+	8	8	8	8	8	7	7	6	7	6	7	8	7	7	9	7	7	7	8	16.6285
MRPL22	Q9NWU5	+						+		0.672251	-1.19754	-1.39422		3.90513	-0.547262	-8.73669	+	2.55098	-0.336081	-4.86378	+	2.53606	-0.406931	-5.41351	+	2.65016	-0.374313	-5.09246	+	7	8	5	6	7	5	4	6	6	5	4	5	7	5	5	6	7	6	5	16.4118
MRPL16	Q9NX20	+						+		4.47555	-1.05801	-11.0057	+	3.64692	-0.640702	-7.85314	+	2.10664	-0.317641	-3.91769	+	1.86032	-0.313272	-3.71427	+	1.95837	-0.350414	-3.62688	+	5	6	7	7	7	6	7	4	6	3	4	5	6	6	5	5	7	8	7	16.4206
MRPL39	Q9NYK5;Q9NYK5-2	+						+		3.80055	-0.776265	-8.36904	+	4.06861	-0.731657	-9.33977	+	2.5198	-0.353829	-4.79332	+	2.16069	-0.488043	-4.4176	+	3.14537	-0.497351	-6.34894	+	13	12	12	13	13	12	11	10	10	10	10	12	11	12	12	12	11	13	12	15.6863
MRPL15	Q9P015	+						+		4.66132	-0.927028	-11.8528	+	4.36655	-0.601521	-10.5349	+	2.01657	-0.205022	-3.73971	+	1.39378	-0.200554	-2.74845	+	2.63509	-0.320534	-5.05727	+	15	15	15	15	13	13	14	12	14	12	13	15	16	12	15	13	13	14	12	15.6994
MRPL27	Q9P0M9	+						+		3.0989	-0.959023	-6.22215	+	1.32912	-0.403406	-2.49462	+	0.826122	-0.264029	-1.65387		1.2473	-0.499789	-2.46922		1.29188	-0.427996	-2.43141		6	7	6	6	7	4	2	2	3	4	3	4	6	2	5	4	6	6	5	14.7577
MRPL11	Q9Y3B7	+						+		2.73145	-0.502328	-5.28523	+	4.35434	-0.573681	-10.4834	+	1.75015	-0.174486	-3.23597	+	0.916594	-0.121143	-1.86511		2.76365	-0.288255	-5.36297	+	14	14	13	12	14	8	9	9	11	14	14	13	13	13	15	11	13	12	12	16.287
MRPL45	Q9BRJ2							+		4.43454	-0.82659	-10.8264	+	3.96943	-0.646383	-8.96968	+	2.17496	-0.304779	-4.05555	+	1.66506	-0.283568	-3.29374	+	2.70208	-0.432052	-5.21501	+	13	13	13	11	13	11	10	9	9	11	10	12	12	12	10	11	12	12	10	15.8803
GADD45GIP1	Q8TAE8	+						+		4.01281	-0.905688	-9.12991	+	2.70846	-0.542982	-5.23022	+	0.8596	-0.172752	-1.70976		1.15567	-0.275479	-2.29882		2.90901	-0.563614	-5.72399	+	7	8	7	9	7	6	5	4	6	4	6	5	7	7	7	5	7	6	6	16.3449
MRPS18A	Q9NVS2;Q9NVS2-2	+						+		1.11748	-0.85606	-2.13858		3.03359	-0.586357	-6.0473	+	1.34743	-0.205005	-2.52581	+	1.91283	-0.404618	-3.832	+	2.92053	-0.453605	-5.75334	+	8	7	6	5	9	6	5	5	6	7	4	6	6	8	6	5	6	6	5	15.2137
MRPS30	Q9NP92	+						+		4.31352	-0.98005	-10.3126	+	3.02467	-0.478286	-6.0237	+	1.46414	-0.262629	-2.7265	+	1.70172	-0.308518	-3.37075	+	1.95168	-0.28901	-3.61402	+	13	12	11	10	14	4	8	5	8	8	8	12	9	11	8	9	10	10	7	14.9778
MRPS10	P82664	+							+	4.67744	-0.738984	-11.9291	+	3.85457	-0.717518	-8.55723	+	2.38203	-0.370546	-4.48969	+	1.48687	-0.323041	-2.93103	+	2.51778	-0.608401	-4.78876	+	6	7	7	4	4	5	5	4	5	5	4	5	6	6	5	5	5	4	6	15.1063
MRPS11	P82912;P82912-2	+							+	0.013352	-0.00478579	-0.0395647		3.42153	-0.582292	-7.1449	+	1.72791	-0.192377	-3.19531	+	1.64351	-0.266158	-3.24888	+	2.4219	-0.29325	-4.57628	+	3	3	3	3	3	3	3	3	3	3	3	3	3	3	3	3	3	3	3	16.3444
MRPS12	O15235	+							+	3.65995	-0.815185	-7.8958	+	3.93628	-0.940981	-8.84891	+	0.94253	-0.195349	-1.84773		1.41688	-0.341998	-2.79336	+	0.505324	-0.194147	-1.10279		5	5	5	4	5	4	4	4	4	4	5	5	5	4	4	4	4	4	3	15.4327
MRPS14	O60783	+							+	2.98347	-0.782056	-5.91564	+	2.61418	-0.326874	-5.00871	+	1.03977	-0.223572	-2.00925		1.4182	-0.180792	-2.79592	+	1.55577	-0.358312	-2.88674	+	1	2	2	2	2	2	1	2	2	2	2	2	2	2	2	2	2	2	1	15.0288
MRPS15	P82914	+							+	2.23162	-0.792438	-4.17183	+	6.13763	-0.605924	-21.149	+	3.09563	-0.301476	-6.21331	+	2.42484	-0.179919	-5.10328	+	1.47693	-0.241675	-2.74872	+	7	7	7	7	6	5	3	7	5	6	6	5	6	7	5	5	4	5	4	15.7248
MRPS16	Q9Y3D3	+							+	2.9021	-1.58117	-5.70644	+	3.75905	-0.669636	-8.22691	+	0.701172	-0.12824	-1.4435		0.877865	-0.196886	-1.79578		2.51836	-0.321425	-4.79008	+	3	5	4	4	5	3	3	4	4	6	3	4	6	3	5	4	4	4	5	16.0233
MRPS17	Q9Y2R5	+							+	3.64036	-1.02974	-7.83172	+	3.84012	-0.666734	-8.50655	+	1.56888	-0.261025	-2.90987	+	1.0237	-0.222133	-2.05787		1.86893	-0.330043	-3.45662	+	4	4	4	4	4	4	4	4	4	4	4	4	4	4	4	4	4	4	4	16.2052
MRPS18B	Q9Y676	+							+	5.45442	-0.802516	-16.2054	+	5.13415	-0.682863	-14.2913	+	3.42121	-0.314531	-7.14392	+	2.01817	-0.258477	-4.07462	+	3.39999	-0.393189	-7.08007	+	6	6	6	6	6	6	5	6	5	5	6	6	6	5	5	6	6	6	6	16.2017
MRPS2	Q9Y399	+							+	2.88238	-0.942813	-5.65659	+	4.86759	-0.698815	-12.8641	+	2.5631	-0.326633	-4.89135	+	1.86609	-0.404759	-3.72712	+	2.28942	-0.224411	-4.29238	+	7	5	8	6	7	5	7	6	7	7	7	7	7	8	8	5	6	8	5	16.0336
MRPS21	P82921	+							+	4.72647	-0.924245	-12.1639	+	4.77749	-0.744087	-12.4128	+	3.46775	-0.465437	-7.28562	+	1.41065	-0.517883	-2.78121	+	3.33075	-0.519913	-6.87492	+	3	4	3	3	3	4	2	3	3	3	4	4	3	4	3	3	3	4	3	15.8208
MRPS22	P82650	+							+	4.45735	-0.702261	-10.9258	+	5.3203	-0.723702	-15.3758	+	3.31725	-0.334873	-6.83547	+	1.81942	-0.293261	-3.62398	+	2.56403	-0.231957	-4.89348	+	18	18	19	18	16	15	14	11	16	14	14	12	13	14	14	12	15	15	16	15.7029
MRPS23	Q9Y3D9	+							+	4.45139	-0.768552	-10.8997	+	3.63466	-0.58138	-7.81316	+	1.49134	-0.207084	-2.77381	+	1.29431	-0.23658	-2.55784		2.11912	-0.286633	-3.94268	+	8	8	8	10	8	8	6	9	7	8	8	8	9	9	9	7	7	8	7	16.6
MRPS24	Q96EL2	+							+	3.04241	-1.27728	-6.07069	+	1.26046	-0.404698	-2.37829		0.167769	0.0511147	0.433848		0.273162	0.0818716	0.669005		0.0410616	-0.0225869	-0.118177		3	3	3	3	3	1	2	2	2	3	2	3	2	2	2	3	2	1	2	15.8904
MRPS25	P82663	+							+	4.41564	-0.60231	-10.7446	+	5.15595	-0.777593	-14.4145	+	4.13634	-0.41338	-9.60023	+	1.68297	-0.461332	-3.33125	+	3.02857	-0.392754	-6.034	+	8	6	5	7	8	4	3	6	6	4	6	5	5	7	5	6	4	5	2	15.497
MRPS26	Q9BYN8	+							+	3.97454	-0.616159	-8.98841	+	3.10125	-0.800378	-6.22852	+	1.88458	-0.429263	-3.48616	+	1.29221	-0.425859	-2.55386		0.815804	-0.206414	-1.63662		8	8	7	7	7	6	5	5	5	7	5	7	6	5	6	7	5	7	7	16.1491
MRPS27	Q92552;Q92552-2	+							+	5.09479	-0.870839	-14.0715	+	3.65775	-0.620697	-7.88859	+	1.64853	-0.24741	-3.0517	+	0.988154	-0.202743	-1.99368		1.94895	-0.287467	-3.60878	+	14	14	12	12	15	11	11	11	12	11	10	12	13	13	16	12	11	14	14	15.6688
MRPS28	Q9Y2Q9	+							+	4.40614	-0.782399	-10.7038	+	3.81114	-0.601317	-8.40567	+	1.38974	-0.170672	-2.59817	+	1.05847	-0.166215	-2.12093		2.42526	-0.286989	-4.58364	+	5	6	6	6	6	6	6	6	5	4	5	5	6	6	5	5	6	5	5	16.6997
MRPS31	Q92665	+							+	3.36273	-0.720429	-6.96906	+	3.37258	-0.611224	-6.99827	+	1.98017	-0.351777	-3.66896	+	1.17071	-0.271924	-2.32659		2.84736	-0.516423	-5.5688	+	9	10	9	6	9	5	5	6	8	6	6	8	7	7	7	7	7	6	7	15.0421
MRPS33	Q9Y291	+							+	4.62614	-0.805942	-11.6879	+	1.00354	-0.956649	-2.02144		0.268106	-0.314241	-0.658411		0.488291	-0.769133	-1.09141		0.0943312	-0.13002	-0.260639		3	1	2	3	3	NaN	1	1	1	NaN	1	1	1	NaN	1	2	1	NaN	1	12.5753
MRPS34	P82930	+							+	4.52	-0.949289	-11.2031	+	4.05035	-0.576038	-9.27064	+	1.93962	-0.221659	-3.5909	+	1.47856	-0.277426	-2.91456	+	2.81214	-0.367953	-5.48154	+	11	10	11	10	10	10	8	10	10	10	9	10	10	10	9	10	10	10	10	16.781
MRPS35	P82673	+							+	5.07676	-0.913627	-13.9719	+	3.93474	-0.746848	-8.84331	+	1.46637	-0.387881	-2.73038	+	2.4607	-0.441922	-5.20183	+	2.73877	-0.494915	-5.30283	+	11	12	13	13	13	11	11	9	9	7	10	11	13	12	12	9	10	10	10	15.4623
MRPS36	P82909	+							+	2.89391	-0.735184	-5.6857	+	3.46028	-0.751214	-7.26274	+	2.19967	-0.392919	-4.10605	+	1.74721	-0.403663	-3.46749	+	2.72392	-0.521717	-5.26718	+	6	8	8	8	8	7	8	9	8	8	8	7	7	7	8	8	8	7	8	16.4119
MRPS5	P82675	+							+	4.47205	-0.859538	-10.9903	+	3.96466	-0.568227	-8.95223	+	0.175176	-0.0207939	-0.450645		1.437	-0.166343	-2.83269	+	2.38019	-0.22834	-4.48571	+	14	12	14	10	12	8	8	11	10	8	10	11	11	10	11	12	13	12	8	15.5804
MRPS6	P82932	+							+	5.0051	-0.759436	-13.5826	+	3.55731	-0.620206	-7.56487	+	1.74292	-0.265169	-3.22273	+	1.66907	-0.333812	-3.30212	+	2.58103	-0.589449	-4.93234	+	5	5	6	5	5	5	5	5	5	4	5	6	6	6	6	6	4	4	6	16.2955
MRPS7	Q9Y2R9	+							+	2.33575	-0.745341	-4.39044	+	3.76149	-0.612826	-8.2352	+	1.02633	-0.150922	-1.98692		1.28876	-0.235288	-2.54733		2.3586	-0.360361	-4.43927	+	11	12	14	13	13	11	9	11	11	10	13	11	12	13	14	10	14	11	14	15.8445
MRPS9	P82933	+							+	4.65583	-0.870721	-11.8269	+	3.69561	-0.620491	-8.01362	+	1.9019	-0.28559	-3.51897	+	1.44043	-0.299687	-2.8394	+	2.24555	-0.333086	-4.20071	+	15	15	13	15	13	13	12	10	11	8	10	12	14	13	14	11	14	12	12	15.8663
CHCHD1	Q96BP2	+							+	0.204628	0.359062	0.516064		1.58388	-0.86451	-3.12621	+	0.577214	-0.281693	-1.29593		2.03955	-1.05231	-4.72622	+	1.50481	-0.552973	-2.96674	+	2	1	1	1	NaN	1	1	NaN	1	2	1	1	NaN	2	1	1	1	1	1	16.28
PTCD3	Q96EY7	+							+	3.62193	-0.448713	-7.77184	+	3.41813	-0.4667	-7.13463	+	0.373515	-0.0583	-0.859362		0.135234	-0.0316539	-0.361598		1.72365	-0.225667	-3.18752	+	19	15	19	18	19	14	15	13	17	15	15	18	16	17	17	20	16	17	17	15.0647
NDUFAF7	Q7L592	+								0.552383	-0.286742	-1.18643		3.81374	-0.699935	-8.41466	+	1.5571	-0.28282	-2.88907	+	1.22574	0.312398	2.42885		0.885943	-0.306686	-1.75364		8	5	7	6	9	4	3	6	2	1	3	6	6	7	3	4	3	3	3	13.7971
NDUFAF2	Q8N183	+								3.11078	-1.27462	-6.25438	+	4.18158	-0.746875	-9.77779	+	3.24115	-0.494265	-6.61655	+	1.53644	-0.265308	-3.0301	+	3.54331	-0.557088	-7.52062	+	8	8	9	8	8	5	8	8	7	7	9	7	8	10	8	7	10	10	8	16.6429
NDUFAF3	Q9BU61	+								1.23213	-0.435632	-2.33056		2.7164	-0.369229	-5.24918	+	1.93238	-0.256181	-3.57703	+	0.0433221	-0.0109209	-0.125442		1.70056	-0.253998	-3.14555	+	5	5	5	4	5	4	4	4	4	5	4	5	4	5	6	4	4	4	5	16.0037
NDUFAF4	Q9P032	+								3.98263	0.337991	9.01819	+	2.40131	-0.49779	-4.53145	+	1.29227	-0.253203	-2.43206		0.563418	-0.153845	-1.23042		2.15179	-0.450213	-4.00852	+	5	5	5	7	3	4	3	4	4	3	4	5	4	3	3	5	5	5	3	15.0289
VWA8	A3KMH1;A3KMH1-3	+								1.78208	-1.02885	-3.29471	+	2.48073	-1.34172	-4.70595	+	1.31746	-0.711303	-2.47479	+	0.869387	-0.633943	-1.78062		0.031588	0.0260778	0.0917963		24	8	15	19	9	15	9	10	7	8	7	10	9	10	9	7	12	17	16	14.9484
GTPBP10	A4D1E9	+								0.714608	0.363508	1.4663		1.69921	-0.814303	-3.1431	+	0.365204	-0.201849	-0.843441		1.17168	-0.717403	-2.32837		1.17929	-0.70943	-2.34245		5	6	5	3	6	1	1	NaN	2	3	2	4	4	6	4	2	2	2	NaN	14.3288
NUDT19	A8MXV4	+								0.332122	0.0671878	0.779236		2.14566	-1.11769	-3.99612	+	0.782751	-0.434481	-1.58123		0.168131	0.151773	0.438979		0.00698347	-0.00584399	-0.0208406		6	7	9	8	6	8	7	7	4	4	5	6	7	5	5	7	4	6	6	14.665
TK2	O00142;O00142-3;O00142-6	+								2.97048	0.74333	5.88186	+	1.80278	-0.327006	-3.33301	+	1.12749	-0.177445	-2.15529		0.0255483	0.0091608	0.0753348		1.5505	-0.443668	-2.87745	+	5	4	5	5	5	6	6	6	6	6	6	4	6	5	5	5	5	4	5	16.1014
ACOT7	O00154;O00154-4;O00154-6;O00154-7	+								2.71917	3.55345	5.25581	+	0.935604	-0.463404	-1.83622		1.75375	-0.814615	-3.24257	+	1.30457	-0.812134	-2.57731	+	0.319396	-0.189416	-0.754158		25	26	23	26	26	28	26	26	26	25	25	23	27	26	25	20	23	27	24	18.2966
PDHX	O00330;O00330-3	+								0.271815	-0.135749	-0.658269		2.09116	-0.337924	-3.8868	+	1.95175	-0.246385	-3.61416	+	0.190468	-0.0669581	-0.489873		3.72477	-0.534719	-8.11106	+	5	8	5	4	6	5	5	6	5	6	5	5	5	5	7	6	5	6	4	15.1206
DNM1L	O00429-4	+								0.319302	0.0269019	0.75397		0.509885	-0.0378227	-1.11096		0.666662	-0.0490265	-1.38467		0.252709	0.0271425	0.625889		0.359095	0.0285575	0.831686		48	46	45	47	47	48	50	51	53	50	53	49	48	52	50	44	46	49	45	17.0463
NME4	O00746	+								1.67622	0.272252	3.10153	+	2.45352	-1.31367	-4.64569	+	3.4022	-1.8606	-7.08669	+	1.85573	-1.31301	-3.70408	+	1.70256	-0.931296	-3.14917	+	7	10	8	6	7	2	2	4	2	4	4	5	3	3	4	4	4	4	5	14.1227
PHYH	O14832	+								0.0714829	0.0176589	0.1998		0.937356	-0.52532	-1.83913		0.228649	0.118899	0.567941		0.221448	-0.144727	-0.558554		0.644003	-0.452419	-1.34582		3	3	1	2	4	4	1	3	1	3	2	5	2	4	3	5	3	4	2	14.8769
BCKDK	O14874;O14874-2;O14874-3	+								0.264255	-0.281706	-0.642697		3.72556	-1.22742	-8.11372	+	1.63764	-0.668694	-3.03217	+	1.49506	-0.759198	-2.94732	+	2.08526	-0.844987	-3.87506	+	4	3	2	2	3	3	2	3	3	1	2	3	4	2	2	2	2	3	2	15.0644
MGST3	O14880	+								0.0318456	0.00464643	0.0925202		0.0449672	0.0240707	0.128913		0.902094	0.279733	1.78052		0.169613	-0.0769053	-0.442394		0.782106	0.221002	1.58014		9	9	9	8	9	9	9	9	9	9	9	9	9	9	9	8	8	9	9	19.5533
TIMM23;TIMM23B	O14925;Q5SRD1	+								0.325488	-0.0647168	-0.766191		3.82071	-0.665462	-8.43886	+	2.10455	-0.339889	-3.91352	+	1.85912	-0.393058	-3.71161	+	2.37522	-0.753876	-4.475	+	4	4	4	4	4	2	4	4	3	3	4	4	4	4	4	3	3	4	3	15.6401
PRORP	O15091	+								1.75573	0.387192	3.24621	+	1.87657	-0.586523	-3.47103	+	0.149717	-0.0663561	-0.39228		0.135155	0.0798169	0.361409		0.844579	-0.344213	-1.6847		8	7	10	7	7	6	7	7	5	6	4	7	8	6	8	6	8	5	7	13.8686
SPTLC2	O15270	+								0.320215	0.0804021	0.755778		1.1836	-0.481134	-2.24909		1.5408	-0.609571	-2.86038	+	1.38755	-0.736755	-2.73636	+	1.48802	-0.591043	-2.76802	+	21	20	14	19	20	15	17	16	18	15	14	12	15	14	13	13	14	13	14	16.172
BCAT2	O15382	+								3.09102	-0.670862	-6.20087	+	2.36331	-0.471269	-4.44937	+	0.0646316	-0.0191487	-0.181802		0.948724	0.252166	1.92275		0.910598	-0.186721	-1.79466		16	15	19	14	13	12	13	15	14	13	13	14	15	15	16	16	14	14	14	15.6161
CYB5B	O43169	+								1.49778	0.219606	2.78504	+	2.16335	-0.287672	-4.03194	+	2.28204	-0.287501	-4.27689	+	1.4103	-0.238204	-2.78052	+	1.45633	-0.347452	-2.71297	+	6	6	6	6	6	6	6	6	6	6	6	6	6	6	6	6	6	6	6	18.8372
HTRA2	O43464	+								1.39788	-0.256744	-2.61215	+	0.8932	-0.0939896	-1.76572		0.464478	-0.0598442	-1.02896		0.982617	-0.151775	-1.98371		1.9999	-0.2187	-3.70724	+	6	7	6	6	6	6	6	5	6	6	7	6	6	7	6	7	6	6	5	16.5206
AKR7A2	O43488	+								0.458304	-0.198949	-1.01769		0.0268586	0.0121779	0.0784391		0.17294	0.0687206	0.445589		0.267051	-0.127643	-0.656195		0.0985526	0.0414373	0.268946		13	17	17	14	17	17	18	16	18	17	16	17	17	17	16	16	16	18	16	18.0717
AKAP10	O43572	+								1.39788	0.321914	2.61215	+	0.231139	-0.102649	-0.573251		0.272778	0.0944123	0.660246		0.0405588	-0.0249807	-0.117765		0.477333	0.162843	1.05233		4	5	5	6	4	6	7	5	5	6	5	4	5	4	4	5	6	5	4	14.2545
TIMM44	O43615	+								4.73188	0.643909	12.1901	+	0.849958	-0.194612	-1.69368		0.125685	0.0384532	0.335439		0.308934	0.10707	0.742841		0.333024	0.0897608	0.781006		22	20	25	24	23	22	21	19	21	23	23	27	25	27	25	21	22	24	22	16.034
GSTZ1	O43708;O43708-3	+								0.195451	0.0169298	0.495904		1.10048	0.443551	2.11025		0.958338	0.389933	1.87399		1.06307	0.561064	2.12927		0.662576	0.293289	1.37768		3	3	4	2	3	3	2	3	2	3	2	3	2	3	3	2	3	3	2	17.5878
SLC25A20	O43772	+								2.16386	-0.769952	-4.03297	+	1.42694	-0.221162	-2.66216	+	0.592078	-0.081314	-1.25599		1.67921	-0.2755	-3.32336	+	2.00708	-0.236359	-3.72121	+	13	12	12	12	11	11	10	11	10	10	11	11	13	11	13	10	11	12	14	16.0018
SCO2	O43819	+								1.33964	0.369315	2.51253	+	1.66936	-0.664805	-3.30272	+	1.65517	-0.548911	-3.06362	+	1.53472	-0.843694	-3.02664	+	1.95784	-0.582356	-3.62587	+	3	3	2	2	3	1	3	3	3	NaN	3	3	2	1	2	2	3	2	2	14.9631
GTPBP6	O43824	+								1.39118	-0.343656	-2.60063	+	4.70149	-1.68509	-12.0437	+	0.664272	-0.178053	-1.38058		0.514854	-0.172136	-1.1409		1.21433	-0.312064	-2.30062		5	6	4	9	4	2	1	2	2	2	2	5	8	6	6	4	5	6	2	13.7671
IDH3B	O43837	+								0.431422	-0.142233	-0.968234		5.45233	-0.717695	-16.1922	+	3.90961	-0.368273	-8.75278	+	3.55411	-0.45245	-9.02359	+	4.18323	-0.526401	-9.78432	+	19	18	17	18	17	20	18	17	18	18	19	19	19	18	15	20	17	17	18	15.9485
NRDC	O43847;O43847-2	+								1.66575	-0.263263	-3.08265	+	0.723703	-0.172082	-1.48171		1.67954	-0.358124	-3.10751	+	1.02827	-0.294511	-2.06615		1.51301	-0.320371	-2.81165	+	36	36	31	36	35	33	34	34	37	33	36	32	35	31	33	32	33	35	35	16.4242
AHCYL1	O43865	+								3.92847	0.368045	8.82065	+	1.09441	0.251391	2.10015		0.440933	0.11874	0.985802		0.0724167	-0.0315067	-0.203976		0.7644	0.186002	1.55038		30	30	32	31	28	37	37	35	39	32	36	34	32	34	33	29	32	35	34	17.0326
BNIP3L	O60238;O60238-2	+								1.32273	0.155775	2.48375	+	0.346504	-0.139289	-0.807317		1.00796	0.336731	1.95639		1.52677	0.646026	3.01069	+	0.815386	0.287105	1.63592		6	6	5	5	6	6	5	7	5	5	6	5	5	5	6	5	5	5	6	14.9846
OPA1	O60313-2	+								0.155625	0.117444	0.405984		2.79888	-0.202316	-5.44893	+	4.27063	-0.38972	-10.1359	+	2.89727	-0.323788	-6.5222	+	5.32648	-0.624155	-15.4131	+	41	43	42	39	41	38	38	38	37	40	38	36	38	36	34	35	34	35	35	15.6624
TIMM17B	O60830;O60830-2	+								1.55769	0.488362	2.89012	+	1.22668	-0.518972	-2.32138		0.188146	-0.0916327	-0.479713		0.487569	-0.263377	-1.09006		0.729961	-0.294446	-1.49229		1	1	1	1	1	1	1	1	1	1	1	1	1	2	1	2	1	1	1	14.2972
ABCB7	O75027;O75027-2	+								0.386246	-0.149011	-0.883597		0.750802	-0.175137	-1.52748		0.336801	-0.0827578	-0.788402		1.15786	-0.320623	-2.30285		0.595013	-0.143333	-1.2611		11	9	10	10	9	8	11	11	8	7	8	8	9	7	9	5	7	7	9	15.0575
PTCD1	O75127	+								1.05566	0.113274	2.03566		0.669011	-0.409693	-1.42203		0.0799188	0.0520303	0.221675		0.500498	-0.394323	-1.1142		1.14134	-0.633966	-2.1784		2	2	2	2	3	1	1	3	2	1	NaN	3	3	3	3	1	1	1	1	13.3051
COQ9	O75208	+								1.50873	-0.127742	-2.80416	+	1.51748	-0.341645	-2.81948	+	1.82966	-0.341037	-3.38301	+	0.875562	-0.226315	-1.79166		2.12528	-0.402081	-3.95506	+	4	5	6	5	5	4	3	4	5	4	4	4	4	4	3	6	5	6	5	14.6093
NIPSNAP2	O75323	+								4.21672	0.359971	9.91771	+	2.55447	-0.476428	-4.87172	+	0.820127	-0.159197	-1.64385		0.227592	0.073932	0.571936		1.65445	-0.278918	-3.06233	+	6	6	6	5	5	8	8	6	5	4	7	6	7	5	8	6	7	5	5	15.6111
CS	O75390	+								0.580525	0.37677	1.23583		3.06552	-0.719583	-6.13231	+	1.29134	-0.284753	-2.4305		1.07188	-0.322437	-2.1453		1.59609	-0.346805	-2.95807	+	25	23	23	24	27	21	23	21	22	22	23	22	25	27	29	19	23	27	20	19.3651
MTX2	O75431;O75431-2	+								0.862527	-0.270046	-1.71464		0.44659	0.091544	0.996215		1.62031	0.242408	3.00119	+	0.899845	0.178115	1.83511		0.209602	0.0459727	0.526908		9	10	8	10	9	9	9	10	8	9	9	8	9	10	10	9	9	9	8	14.8359
PMPCB	O75439	+								2.10126	-0.484043	-3.90695	+	4.58532	-0.515669	-11.4992	+	2.79832	-0.242699	-5.44755	+	2.32543	-0.258619	-4.83713	+	4.1907	-0.426007	-9.81391	+	17	17	16	15	19	13	16	14	17	14	15	16	15	17	18	16	17	16	16	16.3643
ECI2	O75521;O75521-2	+								0.815893	0.228851	1.63677		2.86845	-0.623649	-5.62156	+	1.5581	-0.323561	-2.89085	+	0.401958	-0.129457	-0.927326		2.90091	-0.641363	-5.70342	+	20	20	21	20	21	21	23	19	18	19	20	17	19	21	21	20	18	20	15	16.4593
LYPLA1	O75608;O75608-2	+								0.788294	-0.146654	-1.59053		0.771441	0.171119	1.56222		0.574674	0.138812	1.22559		0.573995	0.169503	1.24978		0.43292	0.106815	0.971006		7	5	7	7	7	6	6	6	7	7	7	7	7	5	6	6	6	6	7	15.9695
ERAL1	O75616	+								0.229948	0.134878	0.570713		0.861268	-0.6419	-1.71254		1.50028	-0.447377	-2.7894	+	2.38153	-1.44606	-4.98607	+	1.73111	-0.493729	-3.20113	+	5	4	3	2	4	1	1	4	2	2	1	4	4	2	1	1	3	3	2	14.588
SLC25A12	O75746	+								0.492191	-0.167116	-1.07919		1.2993	-0.225592	-2.44399		0.0429255	-0.0114254	-0.123311		0.0138749	-0.00472679	-0.0414298		0.136399	-0.0324889	-0.361003		25	25	25	27	23	26	23	24	22	24	23	25	26	28	26	25	27	23	22	16.0573
CBR3	O75828	+								1.23929	-0.47893	-2.3426		1.06617	-0.379431	-2.05314		0.552804	-0.219757	-1.18717		1.19213	-0.546878	-2.36626		0.598698	-0.234018	-1.26751		15	18	15	15	15	16	18	16	16	15	16	14	16	14	18	14	13	16	14	16.8472
GATB	O75879	+								0.617867	0.0629387	1.30075		3.38396	-1.51169	-7.03213	+	3.47131	-0.743919	-7.29656	+	4.10623	-1.14155	-11.7568	+	5.02446	-1.06886	-13.6868	+	4	4	3	3	5	3	2	4	2	3	1	3	3	1	3	4	3	2	3	15.6045
SCO1	O75880	+								2.11871	0.182413	3.94186	+	0.0897339	-0.0383221	-0.246748		0.0419047	-0.019582	-0.120502		0.166159	-0.0975266	-0.434424		1.57462	-0.548708	-2.92001	+	5	6	6	4	6	4	4	6	4	4	4	6	6	5	5	6	3	5	3	15.4205
CLPX	O76031	+								0.184811	-0.0508884	-0.472279		3.10318	-0.561308	-6.23376	+	1.84012	-0.319391	-3.40255	+	1.23361	-0.282189	-2.44356		1.00372	-0.181074	-1.94936		18	18	19	13	19	11	11	12	10	12	12	16	14	12	17	13	9	12	10	15.7035
TOMM70	O94826	+								0.869368	-0.245236	-1.72604		3.74828	-0.201543	-8.19034	+	3.22894	-0.150363	-6.58195	+	1.8518	-0.11202	-3.69536	+	4.87803	-0.299827	-12.9173	+	32	36	34	34	36	33	33	33	36	32	36	36	37	34	38	29	32	35	33	16.5468
PLPBP	O94903	+								2.48062	-0.37733	-4.70569	+	0.235496	-0.0536226	-0.582506		2.17044	-0.37078	-4.04635	+	1.66623	-0.37886	-3.29619	+	1.7949	-0.308519	-3.31841	+	12	12	12	11	12	14	13	13	13	13	12	10	12	12	12	11	12	12	10	16.858
GLS	O94925	+								0.170971	-0.140669	-0.441125		0.644426	0.230856	1.34654		0.910041	0.308042	1.79373		0.897476	0.392839	1.83087		0.490176	-0.183562	-1.07555		44	40	44	45	43	46	44	43	49	46	49	51	47	52	51	43	45	46	41	18.2338
GLS	O94925-3	+								0.178738	-0.0313563	-0.458671		0.189691	-0.0913397	-0.483148		0.833569	0.273313	1.66632		1.19143	0.477796	2.36497		0.0355526	-0.016688	-0.102896		5	5	5	5	5	5	5	5	5	5	5	5	5	5	6	5	5	5	5	18.1925
MFN2	O95140	+								0.484917	-0.302909	-1.06606		2.05817	-0.310992	-3.82139	+	2.42216	-0.341265	-4.57685	+	1.53199	-0.328801	-3.02116	+	3.75372	-0.683947	-8.20879	+	21	19	21	17	17	16	20	18	16	17	20	17	17	15	17	20	16	14	16	15.4682
LETM1	O95202	+								1.341	-0.980868	-2.64677	+	4.20445	-0.448412	-9.86865	+	2.60753	-0.224275	-4.99333	+	1.97477	-0.289232	-3.97359	+	4.19362	-0.449951	-9.82554	+	37	38	35	36	35	29	31	30	34	30	33	35	37	35	32	29	34	29	30	16.7564
FARS2	O95363	+								0.0501437	-0.0393923	-0.143021		4.5977	-1.37661	-11.5561	+	3.35979	-0.633017	-6.96035	+	3.23275	-0.911134	-7.71198	+	3.83236	-0.635799	-8.47943	+	4	4	3	4	3	2	2	3	3	2	4	3	3	4	3	3	3	3	3	14.8976
MPC2	O95563	+								1.32717	-0.275621	-2.49131	+	0.60517	-0.270936	-1.27875		2.45325	-1.00076	-4.64509	+	0.666567	-0.372184	-1.41763		0.140392	-0.0784976	-0.370438		4	5	5	5	5	5	4	4	5	4	5	6	4	5	6	5	5	5	4	16.4222
ETHE1	O95571	+								0.0600178	-0.0427095	-0.169561		2.18861	-0.827504	-4.0834	+	2.54564	-1.00051	-4.85167	+	2.78188	-1.55185	-6.1501	+	1.85889	-0.691164	-3.43775	+	14	13	14	14	14	12	12	13	12	13	11	11	13	14	12	10	12	12	12	18.593
SNAP29	O95721	+								3.95527	-0.566859	-8.91792	+	0.984579	-0.284729	-1.91757		0.656536	-0.20426	-1.36733		0.874328	-0.340219	-1.78946		0.163916	-0.063418	-0.425051		12	13	11	11	12	10	13	12	11	13	13	14	13	13	16	9	11	12	9	16.3683
MLYCD	O95822	+								1.60203	0.103306	2.96864	+	1.05413	-0.425847	-2.03312		0.271615	-0.132113	-0.657858		1.74979	-0.757369	-3.47303	+	0.716345	-0.267175	-1.46924		4	9	10	9	8	8	7	5	5	2	4	4	5	4	2	3	6	5	8	13.4222
AIFM1	O95831;O95831-3	+								2.21502	-1.15195	-4.13759	+	2.83613	-0.326787	-5.54088	+	0.655983	0.0785826	1.36638		0.18414	0.0348055	0.475579		0.109501	-0.0168503	-0.296094		20	22	20	22	21	22	19	20	21	20	20	21	22	22	23	18	18	21	19	16.9184
TOMM40	O96008	+								1.19555	-0.567536	-2.26911		3.59764	-0.462472	-7.69348	+	1.60791	-0.176904	-2.97909	+	1.13662	-0.172473	-2.26374		1.96606	-0.209213	-3.64171	+	9	9	9	10	10	10	9	8	9	9	8	9	8	10	9	9	10	12	11	17.5025
PEX11B	O96011;O96011-2	+								0.98744	-0.423484	-1.92232		1.17891	0.126799	2.24123		2.09076	0.184002	3.88601	+	0.0365839	-0.00596085	-0.106651		0.429709	0.0474144	0.96506		10	9	9	9	10	11	10	11	11	10	10	10	11	11	11	10	10	11	10	16.4117
GLUD1	P00367	+								0.209862	-0.0769965	-0.527476		3.25941	-0.928976	-6.66857	+	2.67051	-0.72293	-5.14027	+	2.44168	-0.89872	-5.14938	+	3.24891	-0.926297	-6.63861	+	39	39	38	39	41	40	39	40	36	39	35	40	41	44	38	31	34	40	35	19.1253
CYB5R3	P00387;P00387-2;P00387-3	+								4.20012	-0.856665	-9.8514	+	1.90823	0.183072	3.53099	+	0.18165	-0.0248899	-0.465208		0.220076	-0.0412613	-0.555555		0.670569	-0.0733556	-1.39135		42	42	42	44	41	43	48	43	45	44	45	44	41	43	40	40	41	44	40	19.9386
GSR	P00390;P00390-2;P00390-3	+								1.97607	-0.641093	-3.66104	+	0.193325	0.0503691	0.491206		0.617756	0.13049	1.30056		0.297043	0.0903818	0.718505		1.31968	0.250819	2.47856	+	18	19	18	18	18	18	17	18	17	17	19	18	17	17	16	18	20	19	18	17.1459
SOD1	P00441	+								0.856491	-0.364756	-1.70457		2.41498	0.258423	4.56119	+	1.52877	0.167819	2.83926	+	0.0442022	0.00842381	0.127879		0.424875	-0.0513636	-0.956091		7	10	6	7	7	7	6	7	9	7	7	7	9	7	7	7	11	6	6	20.3981
GOT2	P00505	+								0.613054	-0.134788	-1.29242		3.99459	-0.707947	-9.06233	+	1.99107	-0.296514	-3.69009	+	2.28872	-0.462548	-4.74137	+	2.88951	-0.439069	-5.67458	+	32	32	30	28	32	28	29	28	30	31	30	32	32	31	32	28	30	30	27	18.6589
FTH1	P02794	+								0.751063	-0.124391	-1.52792		0.334366	0.176506	0.783635		0.503005	0.245974	1.09863		0.263714	0.181955	0.649175		0.174533	-0.101237	-0.449192		21	20	20	21	21	23	20	20	23	23	21	21	22	24	24	21	21	23	21	18.642
CAT	P04040	+								1.61268	-0.15478	-2.98759	+	0.0165925	-0.0142361	-0.0489931		0.922923	-0.525423	-1.81515		0.649544	-0.504221	-1.38695		0.297157	-0.205775	-0.709776		29	32	28	21	31	31	28	30	28	28	27	25	28	26	26	26	25	28	26	17.0231
SOD2	P04179	+								0.0531983	-0.0232892	-0.151282		1.23578	-0.571184	-2.3367		4.06031	2.27733	9.30828	+	2.76936	1.87361	6.11079	+	1.98039	0.89814	3.66939	+	15	15	15	14	15	18	18	18	13	12	13	18	18	17	17	17	16	14	17	18.1501
OAT	P04181	+								1.07965	0.297288	2.07557		4.18111	-0.644394	-9.77592	+	3.57417	-0.498355	-7.61839	+	2.38599	-0.40394	-4.99805	+	3.14683	-0.419	-6.35294	+	29	31	28	30	30	29	28	28	31	29	30	29	31	30	30	29	31	30	29	18.5651
ALDH2	P05091	+								0.848482	-0.195424	-1.69121		0.101077	0.0581664	0.275246		0.0127312	0.00803363	0.0377512		1.87284	0.996418	3.74216	+	2.38551	0.949554	4.49722	+	20	19	21	20	18	22	22	20	21	19	20	19	19	19	24	22	23	24	24	16.3058
SLC25A5	P05141	+								1.54286	0.593532	2.86401	+	3.50003	-0.283045	-7.38527	+	0.771371	-0.0744048	-1.56211		1.85903	-0.166602	-3.7114	+	3.14432	0.147118	6.34605	+	9	8	8	9	9	10	9	9	9	8	8	8	9	9	8	8	9	9	9	19.9895
PCCA	P05165;P05165-2	+								1.29747	0.154919	2.44088		3.93831	-0.777979	-8.85627	+	0.59362	-0.113638	-1.25867		1.9123	-0.404118	-3.83079	+	2.77104	-0.697737	-5.38091	+	14	13	13	9	13	11	12	11	9	9	9	12	10	10	11	13	10	8	9	14.645
PCCB	P05166;P05166-2	+								1.2037	-0.377956	-2.28279		3.13733	-0.726839	-6.32685	+	0.268927	-0.0710758	-0.652333		1.34301	-0.360602	-2.65062	+	2.25382	-0.424903	-4.2179	+	10	9	13	10	13	9	13	8	5	5	6	9	9	7	9	11	8	7	6	14.8997
DBI	P07108	+								3.88483	-1.58561	-8.66428	+	0.355569	-0.174088	-0.824882		0.0184173	-0.011551	-0.0542735		0.442199	0.266689	1.0045		0.325665	0.216193	0.76654		11	9	13	9	6	8	6	6	9	5	8	8	10	10	9	7	7	8	9	16.4065
LDHB	P07195	+								4.46751	-0.47072	-10.9703	+	0.995687	0.136048	1.93602		0.0718753	0.0141691	0.200824		0.32698	0.0691853	0.779414		0.259865	-0.0450319	-0.633608		35	36	33	35	36	40	37	30	40	36	38	39	38	41	40	29	37	41	37	20.094
GPX1	P07203	+								1.34479	-0.28714	-2.52131	+	1.14827	0.413385	2.18998		0.0686431	-0.036851	-0.192366		1.23552	-0.579741	-2.44715		0.242618	0.112299	0.597558		9	9	9	9	9	10	9	9	9	9	9	9	9	10	9	9	9	10	9	17.655
FH	P07954;P07954-2	+								2.98804	0.712204	5.92756	+	1.32152	-0.225386	-2.48169	+	2.8194	-0.498734	-5.49945	+	1.73519	-0.396751	-3.4418	+	0.363397	-0.0756635	-0.839968		27	24	22	24	24	25	24	25	27	27	27	23	27	24	28	22	27	27	24	18.0449
PDHA1	P08559;P08559-3;P08559-4	+								0.431816	0.169354	0.968962		3.49881	-0.631053	-7.38149	+	1.53826	-0.237139	-2.85592	+	0.605963	-0.139357	-1.30804		2.71771	-0.450781	-5.25231	+	21	22	21	23	22	22	20	22	24	22	23	22	23	23	23	20	22	24	19	18.0171
ACAA1	P09110	+								0.978213	-0.0685784	-1.907		0.498164	0.258323	1.08994		0.465234	0.241805	1.03034		0.00596213	0.00528698	0.0179599		0.64593	0.318128	1.34913		12	15	16	15	13	17	17	16	17	17	16	15	16	18	17	15	17	20	17	15.8564
QDPR	P09417	+								2.26932	-0.828695	-4.25023	+	0.424161	0.0957197	0.954764		0.0883759	-0.0239213	-0.243302		0.0793981	-0.027277	-0.222243		1.83572	-0.340243	-3.39434	+	11	10	11	10	10	13	11	10	10	11	11	11	11	13	13	10	10	13	11	17.0861
DLD	P09622	+								0.679206	-0.151735	-1.4061		5.99391	-0.667935	-20.0005	+	3.49306	-0.271927	-7.36367	+	3.13166	-0.309725	-7.33552	+	4.96103	-0.484203	-13.3483	+	20	21	20	21	20	17	17	16	18	18	19	18	18	19	22	16	20	19	18	18.187
DLAT	P10515	+								0.032188	0.0196915	0.0934817		4.95728	-0.504794	-13.3285	+	2.83846	-0.193726	-5.54666	+	1.54215	-0.134436	-3.04161	+	3.1081	-0.228911	-6.24711	+	18	20	17	19	20	19	19	19	19	18	18	20	20	21	20	19	17	19	18	16.8316
MGST1	P10620	+								1.72154	-0.371415	-3.18368	+	0.327076	0.106872	0.769319		1.80929	0.46444	3.34508	+	0.937689	0.368468	1.90293		0.116516	-0.0447362	-0.313258		9	9	9	9	9	13	10	9	9	10	9	10	11	11	11	10	10	11	9	19.4343
HSPD1	P10809	+								1.10432	-0.19521	-2.11666		4.33801	-0.836639	-10.4147	+	1.93883	-0.289203	-3.58937	+	1.56325	-0.310886	-3.08427	+	2.81867	-0.441654	-5.49763	+	55	57	50	56	54	53	52	48	54	50	50	55	64	62	61	51	57	55	51	19.5368
PDHB	P11177;P11177-2	+								2.55155	-0.57642	-4.86509	+	4.22508	-0.588893	-9.95128	+	1.71078	-0.189655	-3.16411	+	0.824514	-0.124913	-1.70044		3.21477	-0.402606	-6.54199	+	22	21	22	21	23	22	20	20	22	20	22	23	24	23	24	20	21	22	22	17.8835
DBT	P11182	+								0.369428	-0.0764546	-0.851542		1.39645	-0.269942	-2.60968	+	0.0391603	-0.0117355	-0.112922		0.222226	-0.0815679	-0.560254		0.970052	-0.229576	-1.89345		15	13	15	13	12	14	15	15	13	13	12	14	16	14	15	13	12	13	12	14.6943
ACADM	P11310;P11310-2	+								3.24381	-0.329826	-6.6241	+	1.05029	-0.301177	-2.02674		0.30672	0.106318	0.728949		0.173398	-0.0823814	-0.451092		0.488704	-0.157623	-1.0729		11	10	11	10	11	10	8	11	9	11	10	11	10	10	11	11	11	10	12	17.3862
PC	P11498	+								2.30055	-0.49055	-4.31581	+	3.11749	-0.623212	-6.27264	+	3.39688	-0.721093	-7.07075	+	1.05494	-0.270701	-2.11451		3.37128	-0.702928	-6.99442	+	37	38	35	34	35	39	40	37	33	32	30	28	29	25	31	32	28	29	28	15.4531
SLC25A4	P12235	+								0.739875	0.201607	1.50904		1.3841	0.518258	2.58849	+	0.179962	0.090205	0.461421		0.193568	0.122067	0.496842		0.23077	0.11201	0.572464		6	5	5	5	6	6	6	6	6	6	5	6	6	6	6	6	6	6	6	17.0715
SLC25A6	P12236	+								3.10664	-0.930839	-6.24313	+	2.84217	-0.391566	-5.55589	+	1.1169	-0.142409	-2.13762		0.782714	-0.131289	-1.62578		0.711857	-0.0964542	-1.46164		20	19	19	21	19	23	22	21	22	20	23	22	22	23	21	22	21	21	22	20.8303
BCKDHA	P12694	+								0.414304	-0.0845627	-0.936401		1.0163	-0.27224	-1.97025		0.194501	0.0682121	0.493807		0.217759	-0.103197	-0.550483		0.527318	-0.204678	-1.14206		6	7	7	7	7	6	6	8	7	5	7	7	7	7	8	6	7	6	7	15.0249
ETFA	P13804	+								0.980313	-0.35218	-1.91049		4.52184	-0.479584	-11.2114	+	1.60122	-0.134785	-2.96719	+	1.27073	-0.151713	-2.51328		2.93045	-0.299728	-5.77869	+	19	20	20	20	20	18	19	19	20	20	19	19	19	20	20	18	18	21	20	18.0382
MTHFD2	P13995	+								3.93721	-0.968227	-8.85225	+	0.368492	0.415167	0.849749		0.698864	0.70314	1.43958		0.629176	0.827568	1.35014		0.51176	0.544419	1.11432		7	7	11	11	9	10	9	7	8	8	9	9	9	8	11	10	9	9	10	15.5807
FDPS	P14324	+								0.0386402	-0.0197273	-0.111481		2.11065	-0.712391	-3.92572	+	1.416	-0.479892	-2.6433	+	1.274	-0.578183	-2.51944		2.27893	-0.788895	-4.27036	+	14	13	14	14	15	15	12	14	15	14	13	14	14	14	14	13	14	14	14	18.1082
IDE	P14735	+								3.24998	-0.627796	-6.64166	+	0.206905	-0.0417436	-0.521036		0.449023	-0.0806955	-1.00068		0.61208	-0.133225	-1.31915		0.0808797	0.0177301	0.224147		36	37	37	34	32	32	36	36	34	38	34	35	35	38	34	33	35	36	32	16.3144
ACADS	P16219	+								3.88595	-0.227309	-8.66826	+	1.49821	-0.909483	-2.78579	+	0.0553681	-0.0498573	-0.157122		0.530532	-0.472577	-1.16992		0.808295	-0.518245	-1.62405		5	5	3	2	5	NaN	4	4	4	3	3	4	5	4	5	3	3	4	4	15.4809
SLC25A16	P16260	+								1.6635	-0.289076	-3.07859	+	0.171783	0.11592	0.442969		0.691748	-0.580636	-1.46292		0.395827	-0.279146	-0.915445		0.229188	-0.14244	-0.569092		6	5	5	5	5	3	5	4	6	3	3	4	NaN	3	4	3	3	4	3	13.9843
TMEM11	P17152	+								0.312127	0.126258	0.73973		0.554252	-0.132393	-1.18973		0.51201	0.125238	1.11476		0.484889	0.158611	1.08505		0.0216065	0.00671043	0.0634535		3	5	5	4	4	4	4	5	4	5	5	4	5	4	4	4	4	4	4	16.0877
PRKACA	P17612	+								0.382669	-0.144546	-0.876806		1.38722	0.0788057	2.59384	+	2.61255	-0.165103	-5.00493	+	0.473411	-0.0448147	-1.06351		2.16195	-0.144186	-4.0291	+	18	17	15	17	19	15	16	15	17	17	15	17	18	20	19	13	18	18	15	17.7694
VDAC1	P21796	+								1.4482	-0.20092	-2.69889	+	0.635142	-0.105542	-1.33057		0.806829	0.128758	1.6216		0.00366918	-0.00118656	-0.0110815		0.445871	-0.0820718	-0.994893		18	18	18	18	18	19	18	18	19	18	18	18	18	18	18	18	18	18	18	20.1238
BCKDHB	P21953	+								3.76684	-0.360754	-8.25342	+	0.0207847	-0.00529531	-0.0610938		2.63372	0.415122	5.05408	+	2.29383	0.476593	4.75463	+	1.44594	0.21329	2.69498	+	4	3	4	2	3	5	5	4	4	5	5	5	4	5	4	5	4	5	5	15.77
COMT	P21964;P21964-2	+								3.90489	-0.797641	-8.73584	+	1.89511	0.515267	3.50608	+	1.95127	0.53328	3.61323	+	1.4106	0.518704	2.78111	+	2.06649	0.563254	3.83783	+	24	25	26	27	25	25	24	23	25	25	25	22	25	26	30	25	28	30	28	18.7312
MMUT	P22033	+								0.156531	-0.0834294	-0.408078		2.87192	-0.358344	-5.63026	+	0.490439	-0.0859115	-1.07603		0.268293	-0.0533551	-0.658803		1.22321	-0.15016	-2.31554		14	17	15	12	15	12	12	15	15	14	16	14	16	16	14	11	11	11	11	15.4076
PAICS	P22234	+								0.69579	-0.290273	-1.43435		2.97374	-0.403987	-5.89032	+	0.413475	-0.0648755	-0.934851		0.717651	-0.129069	-1.50939		1.074	-0.142029	-2.06617		27	28	26	27	26	25	24	26	29	29	29	28	30	30	29	23	26	26	26	18.7018
SCP2	P22307	+								2.80174	-0.812998	-5.45595	+	0.124009	-0.0175304	-0.331407		2.21577	0.217227	4.13913	+	0.976391	0.138154	1.97249		1.53323	0.148045	2.84709	+	25	26	26	26	30	29	28	31	31	31	30	31	31	33	31	28	29	33	30	17.6379
FDXR	P22570;P22570-5;P22570-7	+								0.302443	-0.152588	-0.720392		2.37089	-0.729464	-4.46567	+	0.637274	0.213043	1.33424		0.818123	-0.337463	-1.68903		2.11195	-0.632799	-3.92832	+	21	23	26	24	24	17	19	22	20	20	20	27	25	23	23	20	19	21	21	16.4165
FECH	P22830;P22830-2	+								1.83358	-0.19566	-3.39033	+	0.165073	0.112472	0.427698		0.516077	0.295526	1.12203		0.435805	0.3278	0.992325		0.110381	-0.0787793	-0.298256		9	10	13	10	11	13	15	12	13	11	13	13	13	12	13	11	11	10	9	14.5624
ME2	P23368	+								3.69969	-0.489835	-8.02719	+	5.15869	-1.20235	-14.43	+	3.23247	-0.533658	-6.59196	+	2.12477	-0.455153	-4.3295	+	3.67325	-0.640731	-7.93958	+	21	21	21	17	18	16	15	16	16	15	13	18	16	16	17	14	16	15	17	16.2808
CPT2	P23786	+								2.00283	0.211931	3.71293	+	0.129633	0.0551205	0.344901		0.316342	0.119648	0.748105		0.955957	0.385683	1.93574		0.401183	0.14937	0.911809		16	16	15	17	14	18	11	16	16	13	15	11	12	10	18	17	14	18	16	14.5483
DTYMK	P23919	+								1.20067	-0.316873	-2.2777		1.15041	-0.330024	-2.19355		0.513163	-0.167155	-1.11682		0.44076	-0.188222	-1.00176		0.417169	-0.141201	-0.941748		20	20	19	18	19	18	18	17	18	18	20	19	20	19	18	18	20	19	19	17.5
ACAT1	P24752	+								4.57529	0.637535	11.4533	+	5.10075	-1.0478	-14.1046	+	3.08873	-0.459454	-6.19467	+	2.7048	-0.541988	-5.91118	+	3.9566	-0.650097	-8.92277	+	27	30	26	27	26	24	21	24	24	24	25	25	26	27	24	24	29	24	24	18.3123
MPST	P25325;P25325-2	+								2.78615	0.543089	5.41775	+	4.16372	-0.29661	-9.70734	+	0.0450768	0.00389938	0.129213		1.69651	-0.125833	-3.35974	+	1.87534	0.0963994	3.4687	+	16	15	14	16	14	14	14	14	15	14	13	14	14	18	17	15	15	17	14	16.6609
IVD	P26440	+								3.08154	0.360712	6.17531	+	0.328651	-0.14742	-0.772418		0.298685	-0.136681	-0.712848		0.364033	-0.20656	-0.853258		0.490227	-0.206453	-1.07565		11	13	12	13	13	14	14	14	14	15	15	14	15	14	15	13	13	13	12	15.7216
STOM	P27105	+								3.10717	-0.483363	-6.24457	+	0.714898	0.150361	1.46679		2.89928	0.5814	5.6993	+	1.24769	0.346851	2.46995		1.56507	0.304218	2.90314	+	16	16	13	16	16	19	15	16	14	12	14	15	17	16	15	13	16	14	13	18.5031
AK4	P27144	+								0.300109	0.160843	0.715709		0.522882	-0.437333	-1.13416		1.95212	1.38657	3.61488	+	1.04794	1.00941	2.10179		0.707291	0.556552	1.45389		12	13	14	9	11	13	13	11	13	10	11	13	13	13	13	14	13	14	13	15.7152
APEX1	P27695	+								2.09115	-0.289834	-3.88679	+	2.55389	0.176973	4.8704	+	4.49061	0.235163	11.0722	+	4.29777	0.352348	12.873	+	4.12235	0.216653	9.54588	+	22	25	21	24	24	22	26	26	26	25	25	24	24	25	24	24	23	24	26	18.0734
ABCD3	P28288	+								0.931079	0.529785	1.82871		0.222272	-0.0627588	-0.55429		0.0634108	0.0201232	0.178573		0.331488	-0.111286	-0.788484		0.270441	0.0742168	0.655446		21	22	23	25	21	26	22	21	24	18	22	19	20	21	20	23	24	23	24	16.1513
LAP3	P28838;P28838-2	+								3.21047	1.59573	6.52988	+	0.126372	0.0141076	0.33709		0.0997408	0.0110883	0.271914		0.32569	-0.0401548	-0.776813		5.04533	0.56343	13.7999	+	40	41	40	39	36	43	41	43	43	43	42	41	42	46	46	36	41	47	42	17.8885
ALDH4A1	P30038	+								4.42009	-0.694469	-10.7638	+	3.70598	-1.09326	-8.04815	+	2.9875	-0.780222	-5.92615	+	2.21913	-0.75731	-4.56348	+	2.02007	-0.506089	-3.74656	+	13	14	13	13	13	13	14	15	12	8	11	12	13	13	12	10	12	13	13	16.4561
PRDX6	P30041	+								1.80534	0.707526	3.33775	+	0.0998027	-0.146224	-0.272069		0.184171	0.253333	0.47085		0.505316	-0.75712	-1.12317		0.440109	-0.528839	-0.984283		34	40	37	41	34	40	37	39	39	37	39	39	41	41	38	34	39	38	37	20.6084
PRDX5	P30044;P30044-2	+								1.36587	-0.0856168	-2.55729	+	0.224113	0.123931	0.558239		0.724657	0.329537	1.48332		0.771377	0.449131	1.60552		0.292809	0.162023	0.701013		13	14	17	15	13	16	14	16	16	14	16	16	15	16	16	13	15	16	16	19.6116
PRDX3	P30048;P30048-2	+								0.753903	-0.202854	-1.53271		1.83028	-0.151884	-3.38417	+	0.569182	-0.0554095	-1.21597		0.478243	-0.0601267	-1.07258		2.69093	-0.239204	-5.18853	+	16	15	16	16	16	16	16	14	15	16	17	15	17	16	17	13	17	16	14	19.7452
ECHS1	P30084	+								0.231088	-0.0609147	-0.573141		3.60833	-0.76221	-7.72787	+	2.20741	-0.384893	-4.12194	+	1.62751	-0.376399	-3.21574	+	2.31359	-0.398715	-4.34336	+	21	20	15	18	20	16	17	17	17	14	15	15	18	21	21	17	19	23	17	17.1148
PPIF	P30405	+								0.670539	-0.310306	-1.3913		1.85423	-0.84615	-3.429	+	0.00668705	0.00488059	0.0199627		0.147307	-0.119963	-0.390355		0.0246248	-0.0176338	-0.0720853		7	8	7	7	8	7	8	8	7	7	8	7	9	8	9	6	8	7	8	15.5795
TSPO	P30536	+								0.242482	-0.0418466	-0.597272		1.13298	-0.20998	-2.16444		0.438471	-0.0954784	-0.981262		0.413922	-0.116943	-0.950411		0.00479462	0.00142123	0.0143439		3	3	3	3	3	3	3	3	3	3	3	3	3	3	3	3	3	3	3	18.8134
ALDH1B1	P30837	+								1.79989	0.628983	3.32764	+	0.413452	0.663294	0.934809		0.337237	0.560034	0.789254		0.739567	1.38145	1.54863		0.472458	-0.741039	-1.04348		17	20	22	12	20	20	19	18	22	19	19	20	22	22	27	22	16	16	15	15.7331
CPS1	P31327;P31327-3	+								2.91436	-0.523393	-5.73761	+	3.21789	-0.353896	-6.55076	+	0.809742	-0.0863824	-1.62647		0.815799	0.133072	1.68488		1.18546	0.127307	2.2522		4	5	6	3	5	4	5	5	3	3	5	4	4	4	5	5	6	5	6	16.1744
HIBADH	P31937	+								2.93255	-0.487596	-5.78407	+	5.10296	-0.463764	-14.1169	+	4.37911	-0.436414	-10.5882	+	3.64844	-0.575491	-9.44473	+	4.97428	-0.446953	-13.4184	+	14	15	13	14	14	17	15	15	14	15	14	14	14	15	14	12	14	15	15	17.1772
PRDX2	P32119	+								1.62285	0.703587	3.00572	+	0.699092	0.351459	1.43996		0.16813	-0.106035	-0.434669		0.0880675	-0.0749443	-0.244643		0.616915	-0.316918	-1.2991		16	21	16	20	17	18	16	16	21	18	18	16	18	18	17	17	21	16	16	18.9659
PYCR1	P32322;P32322-3	+								0.208413	-0.0515951	-0.524321		0.131575	-0.124238	-0.349538		0.188847	0.170214	0.481274		0.192904	0.220229	0.495352		0.335261	0.27819	0.785388		25	23	23	26	25	22	20	23	26	27	27	26	28	29	30	21	24	28	25	16.6218
ACSL1	P33121	+								5.32047	-0.530009	-15.3768	+	2.85575	-0.430058	-5.58976	+	0.410059	0.0726651	0.928462		1.21988	0.238671	2.41791		0.775158	0.1194	1.56847		26	28	26	24	26	26	28	29	24	23	27	27	29	26	29	27	29	26	25	15.6027
DUT	P33316	+								3.75129	-0.285104	-8.20055	+	1.26983	-0.480272	-2.39412		1.35414	-0.513155	-2.53725	+	0.998977	-0.509052	-2.0132		0.31349	-0.148938	-0.742442		9	9	9	9	10	9	7	9	9	10	8	9	9	8	8	8	8	8	9	18.6253
ABCD1	P33897	+								3.52032	1.03091	7.44847	+	1.60756	0.310672	2.97847	+	1.39323	0.272175	2.60416	+	0.641247	0.177188	1.37196		1.09285	0.220331	2.09754		10	10	9	10	10	13	12	11	12	11	12	11	11	10	11	10	8	9	10	15.3977
SHMT2	P34897;P34897-3	+								3.80255	-0.671823	-8.37596	+	0.357186	-0.141888	-0.828005		1.09777	0.361029	2.10574		1.23553	0.519918	2.44716		1.06156	0.346657	2.04547		31	32	33	34	31	35	34	33	36	31	30	36	33	39	41	32	37	36	31	18.6102
PHB	P35232	+								3.96897	-0.521558	-8.968	+	2.9832	-0.306405	-5.91493	+	0.0823068	0.0115889	0.227812		0.829395	0.12225	1.70916		0.771365	-0.0849738	-1.5621		21	21	21	20	21	21	21	21	21	21	21	21	21	21	21	21	21	21	21	18.9721
SPR	P35270	+								0.494952	0.120198	1.08416		0.704803	-0.119906	-1.44967		0.186029	0.0398231	0.474998		2.23493	-0.469762	-4.60347	+	0.0147813	-0.00388603	-0.0437315		11	10	9	10	9	10	9	9	9	11	11	9	8	10	10	9	12	11	8	16.2357
HMGCL	P35914	+								0.557595	-0.174277	-1.19561		0.638033	-0.122029	-1.33555		0.835421	0.155714	1.66941		0.46458	0.121598	1.04688		0.108538	-0.0268083	-0.293723		11	12	12	12	12	13	13	12	12	10	12	12	12	13	12	11	11	11	12	16.5176
ARL2	P36404	+								0.115673	-0.0309442	-0.311206		3.2529	-0.369791	-6.64998	+	1.86802	-0.220933	-3.45491	+	0.0691212	0.0134729	0.195279		0.778577	-0.0844742	-1.57422		9	8	8	8	8	6	7	6	9	7	8	7	8	7	8	8	9	9	8	16.9044
CPOX	P36551	+								2.69147	1.06239	5.18982	+	3.92164	-0.580542	-8.79603	+	2.98074	-0.395048	-5.90852	+	2.83739	-0.523358	-6.3269	+	3.05935	-0.394694	-6.11581	+	19	18	17	17	19	18	18	16	17	14	16	18	16	18	14	16	17	17	18	16.6173
LONP1	P36776;P36776-2	+								2.55132	-0.323396	-4.86456	+	0.082802	-0.0704942	-0.229081		1.26133	0.731625	2.37976		1.04069	0.805424	2.08864		0.733843	0.460627	1.49886		38	38	45	43	37	38	39	42	42	42	41	43	43	47	49	43	45	46	43	16.0411
DLST	P36957	+								0.648656	-0.19485	-1.35381		2.56441	-0.58543	-4.89434	+	0.0318815	0.0111187	0.0926209		0.00922405	-0.00418301	-0.0276845		2.00609	-0.455147	-3.71927	+	21	23	23	19	21	20	18	23	22	21	25	23	24	21	23	21	17	20	19	18.6999
GPX4	P36969;P36969-2	+								3.22169	-0.303274	-6.56148	+	0.0839226	-0.0546193	-0.231951		0.477388	0.24792	1.05243		0.233601	-0.172807	-0.584951		0.862284	0.40471	1.71423		16	15	17	16	12	16	15	18	16	15	14	13	15	16	12	13	17	17	16	16.0186
ETFB	P38117	+								0.272522	-0.322274	-0.659721		4.01789	-0.566914	-9.14884	+	1.50153	-0.179959	-2.79159	+	0.798651	-0.130815	-1.65425		2.19266	-0.252104	-4.09167	+	20	21	20	20	21	20	21	22	21	20	19	21	20	23	21	20	20	22	21	18.5177
HSPA9	P38646	+								2.01631	-0.679178	-3.73921	+	2.35732	-0.411325	-4.43654	+	0.680437	0.129906	1.4082		1.17923	0.271639	2.34235		0.223709	-0.0516693	-0.557373		51	52	55	56	54	53	51	51	55	51	53	60	57	61	61	51	56	62	53	19.7217
MPV17	P39210	+								0.111732	-0.024313	-0.301572		0.990258	-1.2171	-1.99748		0.708403	-0.719709	-1.45578		0.689392	-0.934677	-1.45869		0.634167	-0.649515	-1.32889		2	2	3	2	2	2	2	2	NaN	2	1	1	1	2	2	2	3	1	2	14.716
MDH2	P40926	+								0.720708	-0.601943	-1.51487		3.29899	-0.534496	-6.78244	+	0.437672	-0.076819	-0.979787		0.362753	-0.0846455	-0.850733		1.81683	-0.263435	-3.35911	+	23	23	22	23	20	23	21	22	24	24	25	22	26	24	24	22	24	23	22	20.9295
HADHA	P40939	+								0.126542	0.0832785	0.337496		7.38474	-0.498493	-34.2535	+	4.19432	-0.156843	-9.82831	+	3.97006	-0.204938	-11.0194	+	6.90525	-0.314411	-28.468	+	57	58	54	55	59	65	62	59	60	59	59	63	64	69	68	53	58	63	57	18.5184
GARS1	P41250	+								0.181756	-0.0581076	-0.465445		1.12874	0.608387	2.15737		0.90919	0.505307	1.79232		1.04827	0.743764	2.1024		1.29541	0.687113	2.43739		52	55	56	59	52	61	59	52	61	59	60	53	59	58	67	54	61	63	60	18.8609
ECI1	P42126;P42126-2	+								2.79715	-0.170189	-5.44469	+	0.153799	0.0437373	0.401761		0.312241	0.079921	0.739958		0.985015	0.273397	1.98803		3.8128	-0.913762	-8.41141	+	7	8	8	8	6	8	8	8	9	8	8	8	9	10	10	7	6	7	5	17.8178
CASP3	P42574	+								0.144626	0.030629	0.380386		1.2664	0.21458	2.38832		0.341838	0.0704615	0.798237		0.0608385	0.0198942	0.173205		0.269376	-0.0596553	-0.653256		8	8	8	8	9	9	9	9	9	10	9	9	10	9	11	10	9	9	8	16.7244
LRPPRC	P42704	+								0.0646307	-0.0189011	-0.1818		4.74442	-0.666252	-12.2509	+	1.38711	-0.142814	-2.59365	+	1.11718	-0.157742	-2.22805		2.20278	-0.223892	-4.11242	+	94	88	86	90	89	79	79	79	84	84	79	88	87	93	92	85	84	86	82	17.2894
ACAA2	P42765	+								2.38599	0.660777	4.49826	+	0.580238	-0.157051	-1.23533		0.982203	0.242695	1.91362		0.948737	0.309244	1.92277		0.0414524	0.0154097	0.119255		17	19	18	17	19	19	19	19	18	17	17	19	18	18	21	16	19	18	17	17.4881
CRAT	P43155;P43155-2	+								0.998864	-0.123983	-1.94129		3.49817	-0.752214	-7.3795	+	2.42	-0.462845	-4.57215	+	1.52528	-0.382113	-3.0077	+	1.54057	-0.294431	-2.85997	+	21	21	20	18	18	19	18	19	18	14	14	16	15	16	15	17	20	18	18	15.9265
GPD2	P43304	+								3.78517	-0.571249	-8.31612	+	0.910539	-0.385027	-1.79456		1.04837	-0.433618	-2.02354		1.08674	-0.584009	-2.17238		1.05318	-0.437063	-2.03155		40	38	34	36	39	36	32	37	40	38	34	38	35	36	36	36	35	38	35	17.566
TSFM	P43897	+								1.84226	0.176418	3.40655	+	2.40296	-0.767909	-4.53503	+	0.341378	-0.132834	-0.79734		1.01151	-0.42811	-2.03583		1.85202	-0.575986	-3.42484	+	11	11	12	11	14	11	11	12	11	12	9	13	12	12	11	10	11	11	11	15.7623
VDAC2	P45880	+								0.909275	-0.288192	-1.79246		2.01718	-0.144412	-3.7409	+	1.41728	0.111463	2.6455	+	0.213592	0.0364315	0.541335		0.75222	-0.0779872	-1.52987		15	18	16	17	19	18	16	18	18	18	18	18	20	18	18	16	18	18	16	19.4269
ACADSB	P45954	+								0.513129	0.29441	1.11676		2.21345	-0.554424	-4.13435	+	2.90348	-0.676461	-5.70996	+	2.28129	-0.636695	-4.72216	+	3.35068	-0.833786	-6.93346	+	12	14	12	10	9	11	10	7	10	7	11	9	11	7	9	10	9	11	8	14.8951
MTIF2	P46199	+								4.39531	-0.872683	-10.6573	+	0.964366	-0.256603	-1.884		0.258103	0.0690698	0.62995		0.858766	-0.325719	-1.76164		0.577516	-0.150769	-1.23057		6	7	9	8	7	3	7	4	7	4	5	8	8	5	4	3	6	5	4	13.8682
IDH2	P48735	+								0.539948	0.185546	1.16447		2.41552	-0.59448	-4.56237	+	0.848289	-0.220219	-1.69089		0.105245	0.047369	0.288151		0.707438	-0.19101	-1.45414		27	29	28	28	28	32	30	32	28	30	28	29	30	34	34	28	29	35	27	17.9107
ALDH9A1	P49189	+								2.53667	-0.731253	-4.83135	+	0.758832	0.301139	1.54101		0.188316	0.0938904	0.480092		0.634101	0.333375	1.35905		0.148207	0.0759251	0.388759		25	26	26	26	25	26	26	24	27	25	29	27	28	28	28	23	26	26	23	17.9394
RPIA	P49247	+								3.62342	-0.568721	-7.77665	+	0.14501	-0.0576087	-0.381286		0.378775	-0.174601	-0.869396		0.047361	0.0209467	0.136592		0.485141	-0.197161	-1.06646		4	4	6	5	7	3	3	3	4	5	3	3	5	4	4	4	5	4	5	14.9437
FASN	P49327	+								5.46726	-0.506609	-16.2871	+	2.31996	-0.874237	-4.35686	+	2.07168	-0.774524	-3.84812	+	1.32838	-0.660164	-2.62263	+	1.41389	-0.529661	-2.63967	+	153	146	140	147	149	141	133	135	142	140	143	145	140	148	153	131	137	144	137	19.4468
TUFM	P49411	+								0.294428	-0.135982	-0.704279		7.25529	-1.38903	-32.5858	+	1.6251	-0.131672	-3.00975	+	1.07431	-0.113235	-2.14973		3.46907	-0.326948	-7.28969	+	40	39	39	41	39	40	36	38	33	36	37	39	37	41	43	38	37	38	33	18.3432
ALDH7A1	P49419-2	+								4.36357	1.11058	10.5223	+	0.638539	0.292191	1.33642		0.699077	0.314819	1.43994		0.622592	0.366959	1.33821		0.126012	0.0736276	0.336225		38	41	40	40	38	43	40	41	40	41	42	42	41	43	44	39	40	40	38	17.1747
HARS2	P49590	+								0.572974	0.471213	1.22262		3.87712	-0.848206	-8.63688	+	1.58883	-0.383712	-2.94519	+	0.789513	-0.144199	-1.63793		3.14754	-0.507248	-6.3549	+	8	9	7	7	8	5	8	6	8	5	4	7	7	5	8	7	9	7	6	14.7116
ACADVL	P49748;P49748-3	+								4.14608	0.242431	9.63818	+	1.50791	-0.304898	-2.80273	+	3.53542	-0.821805	-7.4958	+	2.87846	-0.884664	-6.46033	+	2.13652	-0.434139	-3.97767	+	36	36	36	37	38	36	37	41	41	37	35	35	36	36	35	31	33	37	34	18.1726
HINT1	P49773	+								1.1776	0.253089	2.23904		1.75438	0.199095	3.24373	+	1.58614	0.203721	2.94042	+	1.25898	0.183589	2.49116		0.991645	0.131197	1.9293		19	18	19	20	19	18	19	18	20	19	19	19	20	19	20	18	19	20	19	18.2226
MTHFS	P49914	+								2.33484	0.187053	4.38849	+	0.994229	-0.354157	-2.00464		0.165597	-0.100215	-0.433125		0.592978	-0.311593	-1.32669		0.558755	-0.364715	-1.22187		4	NaN	4	3	3	NaN	3	1	3	3	2	3	4	4	1	2	2	2	4	14.935
LIG3	P49916;P49916-3	+								1.99708	-0.501157	-3.70175	+	0.00457003	-0.00103347	-0.0136755		0.89854	-0.131866	-1.7746		0.0326512	0.00917912	0.0955696		0.231061	0.0439418	0.573083		16	22	17	16	19	16	15	13	17	16	16	15	20	17	19	15	20	17	15	14.3822
IDH3A	P50213	+								0.199218	-0.270826	-0.504203		5.62278	-0.698047	-17.3079	+	4.31017	-0.33557	-10.2987	+	3.12139	-0.384188	-7.29817	+	4.24045	-0.402603	-10.0133	+	16	17	16	17	17	18	17	18	17	18	18	19	21	21	21	17	18	17	18	17.3133
PPOX	P50336	+								1.02141	0.441058	1.97874		1.70953	-0.233199	-3.16184	+	0.628854	0.0899494	1.31973		0.138574	-0.0290081	-0.369599		2.638	-0.403769	-5.06405	+	5	5	6	4	5	4	4	4	4	3	4	3	4	4	4	4	5	4	4	14.6362
CPT1A	P50416	+								1.54374	-0.133749	-2.86555	+	1.14439	-0.235587	-2.1835		0.998193	-0.209924	-1.94018		1.36629	-0.367537	-2.69532	+	0.0101217	-0.00325267	-0.0301001		29	25	25	29	29	31	29	32	27	30	27	26	30	27	29	26	27	29	29	17.1404
NUDT2	P50583	+								1.9853	-0.347219	-3.6789	+	2.99269	-0.396632	-5.93969	+	4.66101	0.789228	11.8513	+	0.801024	0.155531	1.65849		2.74475	0.402438	5.31723	+	10	10	10	10	10	9	9	9	10	10	9	10	10	10	9	9	10	10	9	16.1303
DAP3	P51398;P51398-2;P51398-3	+								1.56696	-0.711974	-2.90648	+	4.91642	-0.814825	-13.1151	+	2.70664	-0.283723	-5.22587	+	2.13623	-0.284305	-4.35748	+	2.94072	-0.309686	-5.80504	+	14	15	14	12	12	13	10	13	13	14	12	13	14	13	13	13	13	15	14	15.9179
IDH3G	P51553;P51553-2	+								1.07571	-0.210705	-2.06901		3.87976	-0.518746	-8.64624	+	1.82864	-0.215881	-3.3811	+	1.77888	-0.258876	-3.5357	+	3.03725	-0.36373	-6.057	+	17	16	17	14	16	12	15	14	13	13	12	16	16	15	13	16	15	13	13	15.732
ALDH3A2	P51648;P51648-2	+								0.00466012	0.0098938	0.0139436		1.09398	-0.418446	-2.09943		0.804333	0.321822	1.61742		0.393753	-0.227443	-0.911418		0.469509	0.207064	1.03812		11	12	12	13	12	13	12	13	10	9	13	14	13	11	12	11	12	13	13	14.9159
HSD17B4	P51659	+								2.90287	-0.385918	-5.70841	+	3.6806	-0.27477	-7.96386	+	0.379272	-0.0306557	-0.870343		1.84289	-0.160777	-3.67564	+	1.05693	-0.0697659	-2.03778		40	45	44	42	41	47	45	45	42	40	38	44	42	46	41	40	39	39	41	18.2773
RIDA	P52758	+								1.41801	0.101355	2.64677	+	0.213415	0.0879008	0.535187		0.775781	0.259436	1.56952		0.687616	0.301994	1.4555		0.855074	-0.278893	-1.70221		4	4	4	4	4	4	4	4	4	4	4	4	4	4	4	4	4	4	4	16.3106
SLC25A1	P53007	+								0.390613	0.21829	0.89187		4.39546	-0.660817	-10.658	+	2.86562	-0.318426	-5.61446	+	3.49784	-0.625629	-8.78053	+	4.46139	-0.662717	-10.9435	+	13	12	12	13	12	15	12	12	12	12	13	13	15	14	14	10	11	14	11	18.1507
ACLY	P53396	+								0.806691	-0.574335	-1.62136		0.920703	-0.137928	-1.81146		0.791623	-0.121496	-1.59611		1.11653	-0.212448	-2.22687		2.19301	-0.310955	-4.0924	+	104	102	97	101	100	103	97	97	109	100	102	99	104	105	111	90	100	109	97	19.694
SUCLG1	P53597	+								1.96538	0.27991	3.64039	+	4.72668	-0.622406	-12.1649	+	2.68781	-0.259882	-5.18113	+	0.796926	-0.102121	-1.65117		3.31962	-0.363215	-6.84239	+	14	12	13	14	13	12	11	9	11	12	13	11	12	12	13	10	11	11	10	17.6098
HCCS	P53701	+								2.7198	-1.05583	-5.25731	+	1.05988	-0.0927969	-2.04267		0.0438559	-0.00888087	-0.125866		0.322414	0.0462626	0.7702		0.86938	-0.0823637	-1.72606		14	15	15	15	15	15	14	16	15	15	13	14	15	14	15	12	15	12	12	15.4755
POLG	P54098	+								3.2819	0.697608	6.73308	+	0.185466	0.205524	0.478582		0.186987	0.246139	0.482023		0.313226	0.457888	0.766424		0.0160425	-0.0264351	-0.0483772		NaN	3	2	2	3	2	1	NaN	2	1	1	2	3	1	2	1	2	2	NaN	NaN
AK2	P54819;P54819-2	+								0.948596	-0.316477	-1.85781		1.97349	-0.341598	-3.65605	+	0.173418	0.0413376	0.44667		0.482628	0.131551	1.08081		0.0241328	-0.00657946	-0.0706819		18	19	20	18	19	18	19	20	19	21	21	19	19	23	23	18	22	22	18	17.3031
ALDH18A1	P54886;P54886-2	+								3.10328	-0.329973	-6.23402	+	2.44658	-0.583347	-4.63041	+	0.0482986	-0.0173658	-0.138008		0.0792886	-0.0349703	-0.221958		0.699783	-0.181275	-1.44114		49	48	50	51	46	48	46	46	48	45	42	47	49	52	51	43	46	51	49	17.6684
HADHB	P55084;P55084-2	+								3.05615	0.510674	6.10728	+	6.22366	-0.579769	-21.8671	+	3.65492	-0.197892	-7.87931	+	3.40689	-0.239734	-8.40006	+	5.5162	-0.381587	-16.6019	+	34	35	35	36	36	37	37	36	37	37	36	36	38	40	43	30	35	40	32	18.8877
OXCT1	P55809	+								0.744389	0.138303	1.51666		3.83687	-0.699797	-8.49517	+	3.54496	-0.626632	-7.52584	+	1.85918	-0.393818	-3.71175	+	3.20713	-0.586063	-6.52052	+	18	18	18	19	18	15	17	17	15	17	16	18	16	18	19	18	16	19	19	17.1938
BID	P55957;P55957-2	+								3.14864	-0.380756	-6.35793	+	1.04731	-0.260919	-2.02179		0.173664	0.0536655	0.447227		0.262405	-0.107283	-0.646417		1.61519	-0.372226	-2.99207	+	5	5	4	5	5	5	4	5	6	4	4	5	5	4	5	5	5	4	4	17.1065
STX17	P56962	+								2.94479	-0.378435	-5.81551	+	0.059103	0.0273283	0.167122		0.828942	-0.203539	-1.65859		0.263824	-0.126757	-0.649407		0.669605	0.177673	1.3897		4	5	4	6	4	3	5	5	6	2	4	5	3	3	2	3	4	4	5	14.6316
SYNJ2BP	P57105	+								0.269088	-0.200565	-0.652663		1.18385	-0.250446	-2.2495		0.411259	-0.104987	-0.930709		0.353695	-0.116931	-0.832813		0.729946	-0.171281	-1.49227		7	6	5	6	8	6	6	5	4	6	3	5	5	8	4	5	7	4	4	16.8747
ROMO1	P60602	+								0.480834	-0.128396	-1.05867		3.27573	-0.762441	-6.71533	+	3.54539	-0.746933	-7.52717	+	1.0759	-0.300704	-2.15263		1.1965	-0.261076	-2.2707		3	3	3	3	3	2	3	3	3	1	1	3	3	3	3	3	3	3	3	17.2715
HSPE1	P61604	+								1.1398	0.513451	2.17582		3.67558	-0.914798	-7.94726	+	1.77768	-0.377696	-3.28659	+	1.05714	-0.306186	-2.1185		1.71062	-0.379961	-3.16382	+	13	13	13	14	14	13	13	13	14	12	12	12	14	13	12	12	14	13	13	20.7237
TIMM10	P62072	+								2.81234	-0.339381	-5.48202	+	2.15095	-1.04711	-4.00681	+	0.388389	-0.214638	-0.88766		0.106846	0.0879563	0.292151		0.230978	-0.154531	-0.572907		1	1	2	2	1	2	1	2	1	1	1	2	2	1	2	2	1	2	2	15.3411
BLOC1S1	P78537;P78537-2	+								1.83499	-0.312808	-3.39296	+	0.460983	-0.134472	-1.02258		0.778386	-0.183801	-1.57389		0.815869	-0.18057	-1.685		0.23426	-0.0658998	-0.579884		2	2	2	2	2	2	2	2	2	2	2	2	2	2	2	2	1	2	1	15.2689
ABAT	P80404	+								1.39257	-1.27629	-2.60302	+	0.149991	-0.265239	-0.392916		0.53207	-0.783544	-1.1505		0.198092	-0.430948	-0.506972		0.328975	-0.539709	-0.773056		4	6	1	3	2	6	5	7	2	2	2	3	4	1	1	2	2	3	2	14.3423
LACTB	P83111	+								2.51609	-0.375111	-4.78497	+	2.03482	0.433787	3.77544	+	1.66475	-0.353772	-3.08085	+	0.0762577	0.0310575	0.214052		0.292991	-0.0805319	-0.701379		24	24	24	22	23	21	21	19	26	24	24	25	23	25	26	21	23	22	23	15.4051
ARF5	P84085	+								2.11524	-0.05538	-3.9349	+	0.441702	0.116733	0.98722		0.632266	0.155587	1.32561		1.08024	0.318859	2.16053		0.237493	0.0715628	0.586739		8	7	6	5	7	6	7	6	7	7	7	8	7	8	8	5	8	7	6	17.3875
CYCS	P99999	+								0.907061	0.504405	1.78878		4.04938	0.826932	9.26698	+	4.29043	0.926874	10.2171	+	3.24107	0.861588	7.74372	+	3.88574	0.789102	8.66752	+	11	10	11	11	11	11	11	11	14	10	11	12	12	12	13	9	12	11	10	15.3215
TFAM	Q00059	+								0.223802	0.0597361	0.557574		1.41054	-0.194007	-2.6339	+	0.311406	0.0522945	0.738296		0.0568174	-0.0143573	-0.162374		2.19691	-0.299116	-4.10039	+	10	12	11	9	12	9	6	10	10	11	10	11	11	11	9	9	7	7	9	16.0123
SLC25A3	Q00325-2	+								0.17233	0.0400628	0.444207		0.0459152	0.0187953	0.131507		0.426384	0.137169	0.958894		0.0117784	0.0062891	0.0352508		0.263989	0.0909687	0.642148		24	26	22	23	21	29	25	24	29	25	28	26	28	28	28	23	26	28	25	19.3836
DHODH	Q02127	+								4.83922	-0.692577	-12.7204	+	0.147233	0.0864344	0.386487		0.924547	-0.409652	-1.81785		0.593817	0.35629	1.28595		0.431891	-0.218084	-0.969102		6	5	5	4	8	7	8	5	7	4	7	5	5	3	7	6	6	5	5	13.5232
OGDH	Q02218	+								1.16573	0.281198	2.21916		2.77488	-0.512108	-5.39026	+	2.10426	-0.37022	-3.91293	+	1.18128	-0.276923	-2.34614		1.01804	-0.188306	-1.97314		52	49	51	54	50	49	56	54	49	48	50	51	52	53	57	48	53	57	50	16.9491
ALDH6A1	Q02252;Q02252-2	+								1.44606	-0.274323	-2.69518	+	0.0480884	-0.0244005	-0.137436		0.393183	-0.159077	-0.896729		0.245487	-0.13579	-0.610495		1.81553	-0.60164	-3.35669	+	17	16	16	15	17	17	17	16	15	18	17	18	17	19	19	15	16	16	16	15.7411
CYP27A1	Q02318	+								1.86075	-0.736471	-3.44125	+	1.93879	-0.812174	-3.5893	+	0.320769	0.164756	0.756873		1.17825	-0.68609	-2.34053		0.10611	0.0615599	0.287733		10	9	6	6	9	4	6	7	6	5	5	10	6	6	3	3	8	8	7	14.7879
SLC25A11	Q02978	+								0.365367	-0.14115	-0.843755		0.734492	-0.162413	-1.49995		0.500823	-0.104549	-1.09471		0.0650248	0.0199211	0.184401		0.110606	0.0270584	0.298808		14	14	15	15	14	15	14	14	14	14	14	14	14	15	15	14	16	16	14	17.6172
SSBP1	Q04837	+								1.58239	-0.128364	-2.93378	+	3.26299	-0.600223	-6.67879	+	1.19647	-0.193747	-2.27065		0.0526748	0.0160213	0.151134		1.85135	-0.289641	-3.42359	+	8	8	8	8	8	9	8	7	8	8	7	9	7	8	10	7	7	9	8	18.0834
C1QBP	Q07021	+								2.92046	-0.664046	-5.75316	+	3.7568	-0.817978	-8.21925	+	2.88104	-0.483174	-5.65321	+	1.92159	-0.408587	-3.85184	+	2.65828	-0.436243	-5.1115	+	6	7	7	6	7	6	5	5	6	5	6	6	7	6	7	6	5	7	6	18.5759
BAX	Q07812;Q07812-2;Q07812-8	+								0.788606	-0.478843	-1.59105		2.52536	0.221166	4.80584	+	4.507	0.534506	11.1451	+	3.41941	0.394939	8.45154	+	4.68887	0.472638	11.9834	+	17	17	18	17	19	20	20	19	19	18	18	19	20	20	21	15	18	20	17	17.8674
BCL2L1	Q07817;Q07817-3	+								0.951936	0.243762	1.86336		4.0572	-0.885365	-9.2965	+	3.7007	-0.797031	-8.03054	+	2.9762	-1.27599	-6.78719	+	3.27815	-0.654367	-6.7223	+	2	2	2	2	3	3	2	3	3	2	2	2	3	2	2	2	1	2	1	16.6678
MCL1	Q07820	+								1.18328	0.43884	2.24855		0.199171	-0.240705	-0.504099		0.309222	0.349669	0.733944		0.0754381	-0.130114	-0.211907		0.00615038	0.00900701	0.0183717		1	2	2	1	1	1	2	1	1	2	2	2	2	3	2	2	2	2	1	14.953
CRYZ	Q08257	+								2.92337	-0.760204	-5.76059	+	0.0680541	-0.0661482	-0.190819		1.41498	-0.915822	-2.64154	+	0.0068206	0.00895805	0.020526		0.375091	-0.298838	-0.862371		19	21	19	18	19	19	18	19	19	19	19	18	17	17	18	16	17	17	17	17.8401
EHHADH	Q08426	+								2.50015	-0.952726	-4.74925	+	0.917889	-0.240917	-1.80678		0.991785	0.263677	1.92954		0.0221032	0.0109282	0.0654146		1.65083	-0.408706	-3.05582	+	23	23	22	14	19	24	21	22	19	22	21	23	21	21	15	18	16	15	18	15.1028
SPIRE1	Q08AE8-2	+								4.60898	-0.506541	-11.6082	+	0.176626	-0.073387	-0.453916		0.528877	-0.198831	-1.14483		0.324806	-0.160794	-0.775031		0.89425	-0.284714	-1.76747		3	3	5	3	4	1	2	1	3	2	3	2	3	2	2	3	3	3	2	14.3257
NSUN2	Q08J23	+								1.88732	0.763115	3.49134	+	0.339261	-0.0594845	-0.793208		0.515773	-0.0861228	-1.12149		0.468683	-0.100317	-1.05461		0.505342	-0.0834996	-1.10282		33	33	32	30	30	33	32	33	30	28	31	32	31	32	29	27	28	29	27	16.051
PMPCA	Q10713	+								3.45383	-0.623391	-7.24302	+	3.95977	-0.558589	-8.93433	+	2.82891	-0.351195	-5.52296	+	2.31158	-0.356891	-4.80085	+	4.05655	-0.551475	-9.29406	+	27	26	24	24	25	23	23	24	21	23	22	25	23	26	26	23	25	24	20	16.1647
GRSF1	Q12849	+								1.04799	0.221087	2.02291		0.90769	-0.329178	-1.78982		0.747246	-0.279617	-1.52148		1.05034	-0.486711	-2.10615		0.84914	-0.311153	-1.69231		13	11	9	10	14	12	11	12	13	12	13	13	11	12	11	11	12	15	9	16.2886
TRAP1	Q12931;Q12931-2	+								0.483114	0.0717837	1.0628		3.79626	-0.838255	-8.35425	+	2.50618	-0.478411	-4.76275	+	0.679592	-0.181	-1.44107		1.60401	-0.305103	-2.97215	+	33	33	34	32	31	26	25	27	30	26	28	28	31	31	30	27	28	30	33	16.7964
ECH1	Q13011	+								1.95835	-1.00714	-4.47802	+	0.0194064	0.00691414	0.0571272		0.877116	0.214342	1.73894		1.67061	0.500553	3.30534	+	0.290352	0.0839831	0.696047		15	12	12	12	12	18	16	16	15	14	14	15	15	13	17	14	14	15	14	16.233
COASY	Q13057;Q13057-2	+								4.06785	-0.7014	-9.33686	+	0.405016	0.103306	0.91901		0.402182	-0.104528	-0.913686		0.441308	-0.145023	-1.00281		0.175521	-0.0507224	-0.451422		13	13	13	13	12	15	13	12	12	13	14	13	13	15	15	11	13	13	12	16.4152
ACACA	Q13085;Q13085-4	+								4.35368	-0.353717	-10.4806	+	3.14091	-0.856989	-6.33668	+	1.65555	-0.410559	-3.0643	+	1.14256	-0.383606	-2.27465		1.2639	-0.319579	-2.3841		75	80	77	65	75	59	60	62	59	55	60	68	66	68	69	64	62	64	61	16.157
PRDX4	Q13162	+								1.55466	0.180748	2.88479	+	0.41332	-0.119008	-0.934562		2.05058	0.485147	3.80644	+	1.5812	0.501515	3.12074	+	1.7616	0.418243	3.25698	+	20	19	19	19	19	20	19	19	20	19	20	20	19	20	19	20	20	20	19	19.3467
NME3	Q13232	+								0.671019	0.150942	1.39212		1.16059	-0.37972	-2.21057		0.471679	-0.179624	-1.04207		0.868007	-0.387775	-1.77815		0.987273	-0.335081	-1.92204		8	8	8	8	8	9	9	9	9	9	9	8	9	8	8	8	7	8	8	20.0531
NNT	Q13423	+								4.51104	0.725228	11.1631	+	3.41571	-0.540933	-7.12733	+	2.13751	-0.301894	-3.97967	+	2.36419	-0.468729	-4.93969	+	1.16388	-0.169355	-2.21606		40	43	43	44	40	45	40	40	40	39	39	38	36	39	40	38	41	42	41	17.1152
MTX1	Q13505;Q13505-3	+								4.81308	-0.91311	-12.5893	+	4.929	-0.243574	-13.1805	+	1.62385	-0.0405028	-3.00751	+	2.13916	-0.0679694	-4.36465	+	4.33571	-0.283931	-10.4051	+	10	12	9	10	10	10	10	11	10	11	11	11	10	11	11	11	11	9	11	15.6489
AUH	Q13825	+								2.79657	-0.325979	-5.44325	+	0.237321	-0.117922	-0.592973		1.18607	0.487676	2.35502		0.101299	-0.204794	-0.281968		1.28072	-0.822112	-2.53214		1	3	2	NaN	2	4	3	3	1	1	1	2	2	1	2	1	1	2	1	13.028
IDI1	Q13907	+								1.93519	0.713572	3.5824	+	1.60964	-0.865732	-2.98217	+	1.59699	-0.856821	-2.95968	+	1.3406	-0.975772	-2.646	+	1.37641	-0.746989	-2.57532	+	14	14	13	14	14	10	10	10	11	10	11	12	11	10	10	9	10	11	11	16.8413
ENDOG	Q14249	+								4.60541	0.393938	11.5917	+	0.252627	-0.142755	-0.618547		0.357971	-0.191198	-0.829519		1.28446	-0.735815	-2.5392		0.0304767	-0.0204456	-0.0886692		6	7	5	5	5	6	5	5	5	5	5	6	6	5	4	5	6	6	6	15.6494
FKBP8	Q14318	+								2.97661	0.968955	5.89778	+	1.66473	-0.404417	-3.08081	+	1.14434	-0.286585	-2.18341		0.715939	-0.248438	-1.50632		1.00749	-0.257328	-1.95563		17	17	15	16	16	17	16	15	16	16	17	15	17	16	17	15	15	16	16	17.2362
CASP8	Q14790-9	+								3.2226	-0.372298	-6.56405	+	2.03871	0.680517	3.78307	+	0.428111	-0.173161	-0.962097		0.886312	0.40356	1.81089		1.41411	0.471833	2.64005	+	11	9	9	6	7	8	4	11	11	10	13	8	8	7	9	8	8	8	7	16.6063
LARS2	Q15031	+								1.76907	-0.248829	-3.27072	+	2.4193	-0.808694	-4.57062	+	1.28882	-0.400131	-2.42622		1.54103	-0.629176	-3.03935	+	2.20747	-0.688312	-4.12204	+	17	13	14	12	13	7	11	11	7	9	11	9	14	10	7	11	10	11	7	15.2621
KARS1	Q15046	+								3.86761	-0.423528	-8.60322	+	2.18637	-0.182215	-4.07882	+	0.440885	0.0438091	0.985714		0.365947	0.0475103	0.857032		0.166408	0.0191878	0.430744		40	43	41	41	41	43	42	44	44	39	41	44	43	43	45	38	41	41	41	17.5416
OXA1L	Q15070;Q15070-2	+								3.84497	0.500937	8.52354	+	1.53561	-0.466032	-2.85127	+	1.62143	-0.491761	-3.00319	+	1.31883	-0.549815	-2.60443	+	1.16961	-0.37071	-2.22566		10	12	9	10	11	10	9	6	7	7	9	8	9	8	9	5	4	7	5	15.4088
PDK1	Q15118	+								0.279156	-0.394501	-0.69409		0.0882897	-0.0650906	-0.243083		0.332829	0.21101	0.780622		0.863026	0.593891	1.76925		0.0804281	-0.0622703	-0.222985		6	4	4	2	4	1	5	4	4	4	2	4	5	4	4	3	4	3	2	15.4713
PDK2	Q15119	+								0.885693	-0.163355	-1.75323		1.69362	-1.56437	-3.35365	+	0.136673	-0.19626	-0.370192		0.271291	-0.360659	-0.677173		1.07305	-1.2025	-2.28287		1	NaN	2	1	2	2	2	1	3	2	3	1	1	NaN	1	1	2	NaN	3	15.4185
TOMM20	Q15388	+								1.24391	-0.296017	-2.35038		0.453477	-0.801607	-1.0259		0.0948007	0.125264	0.261832		0.206568	-0.391703	-0.53424		0.314586	-0.35428	-0.754342		1	3	2	1	NaN	1	2	1	3	2	2	1	1	1	1	2	2	2	1	16.375
SURF1	Q15526;Q15526-2	+								2.49847	-0.121913	-4.74549	+	4.69874	-1.04276	-12.0305	+	1.60273	-0.397076	-2.96989	+	0.838004	-0.186602	-1.72454		1.29839	-0.293572	-2.44243		4	2	3	4	3	3	4	3	3	1	2	2	2	1	2	3	4	3	2	15.3994
TOMM34	Q15785	+								5.06801	-1.1609	-13.9238	+	1.4703	-0.487203	-2.7372	+	2.39921	-0.845178	-4.52688	+	1.6626	-0.746501	-3.28861	+	1.85137	-0.612238	-3.42363	+	13	16	13	13	15	11	11	13	12	14	14	12	13	13	10	14	12	13	11	16.9825
ETFDH	Q16134	+								2.37987	-0.542746	-4.48503	+	2.04959	-0.292616	-3.80449	+	1.57336	-0.223596	-2.9178	+	1.42582	-0.295278	-2.8108	+	2.3273	-0.339955	-4.37244	+	13	17	16	17	16	18	17	17	14	12	13	15	18	13	11	12	18	13	12	15.0024
DECR1	Q16698;Q16698-2	+								0.0429936	0.0148857	0.123498		4.74184	-0.65193	-12.2384	+	2.83025	-0.2395	-5.52628	+	1.66279	-0.211162	-3.28899	+	4.42661	-0.489092	-10.792	+	20	20	20	19	20	20	20	20	18	19	19	19	20	20	20	19	19	18	20	17.7281
CLPP	Q16740	+								0.133062	0.0392654	0.353081		5.64736	-0.872999	-17.4748	+	2.01023	-0.260304	-3.72734	+	1.70252	-0.246496	-3.37243	+	2.1604	-0.422586	-4.02596	+	7	5	5	8	7	4	5	6	6	6	7	7	6	7	8	6	6	7	7	15.9433
TST	Q16762	+								2.00087	-0.367801	-3.70911	+	2.39819	-1.10531	-4.52468	+	0.508291	-0.27041	-1.10811		0.915483	-0.571063	-1.86312		1.0163	-0.481087	-1.97025		13	14	12	11	14	11	9	11	11	11	11	12	12	14	12	11	12	11	12	16.7235
GUK1	Q16774-2	+								2.68666	-0.59782	-5.17842	+	3.50382	0.23	7.39704	+	0.821344	-0.0672862	-1.64589		1.3242	0.118069	2.61465	+	0.336854	-0.0265535	-0.788505		7	7	7	7	7	5	7	9	6	8	7	6	7	7	6	8	7	7	7	16.3517
HAGH	Q16775;Q16775-2	+								2.46716	-1.20747	-4.67584	+	2.18615	-0.283646	-4.07838	+	0.0121105	0.0024238	0.0359352		2.10136	-0.3942	-4.2727	+	1.5596	-0.211366	-2.89349	+	8	12	10	10	11	11	12	12	11	12	10	10	13	13	12	8	11	10	11	16.256
ME3	Q16798	+								0.771772	0.158221	1.56278		3.2196	-0.897637	-6.5556	+	1.3827	-0.40592	-2.5861	+	1.09818	-0.59746	-2.19328		1.18528	-0.342489	-2.2519		1	3	3	2	3	4	4	3	2	1	4	4	4	3	4	2	4	3	4	15.769
PCK2	Q16822	+								1.59011	1.99092	2.94747	+	0.972089	1.07109	1.89683		1.33387	1.41321	2.5027	+	1.09082	1.54462	2.17984		1.34526	1.42452	2.5221	+	28	31	30	31	27	33	31	31	36	35	32	37	36	38	38	30	34	37	32	16.6441
HADH	Q16836;Q16836-2;Q16836-3	+								2.12277	-0.457778	-3.95001	+	3.62863	-0.707752	-7.79356	+	2.69271	-0.470709	-5.19277	+	0.413427	-0.110048	-0.949459		2.86734	-0.516235	-5.61878	+	16	17	19	17	18	16	15	14	17	14	15	17	14	17	17	15	16	17	16	17.1367
TXNRD1	Q16881;Q16881-3;Q16881-4	+								0.909297	-0.213369	-1.7925		0.0433258	-0.0314439	-0.124411		0.129749	-0.0871677	-0.34518		0.0110012	-0.0104599	-0.0329532		0.655234	-0.346494	-1.3651		45	38	39	43	39	40	40	39	40	39	39	42	38	39	40	35	39	42	38	19.2451
IMMT	Q16891-2	+								4.14672	0.95021	9.64071	+	3.59368	-0.220219	-7.68077	+	0.541795	-0.0328126	-1.16773		2.22929	-0.165382	-4.58916	+	2.49405	-0.157425	-4.73562	+	48	50	48	50	48	50	48	48	45	50	48	49	51	53	52	36	49	46	44	17.2119
TRMT5	Q32P41	+								3.41005	-0.500941	-7.11028	+	0.8322	0.197852	1.66403		1.1	0.255825	2.10945		0.946315	0.31249	1.91842		0.324831	-0.0902594	-0.764895		5	4	3	3	7	3	5	5	6	6	5	4	7	4	7	5	4	6	4	14.4412
HSDL1	Q3SXM5	+								0.662281	0.195071	1.37717		2.01306	-0.631615	-3.73287	+	0.083237	-0.029238	-0.230196		0.450523	-0.162505	-1.02031		1.82582	-0.476754	-3.37584	+	9	9	9	7	6	6	5	6	6	8	5	9	9	8	8	7	7	7	8	15.8085
ALDH1L2	Q3SY69	+								0.0890702	0.0542107	0.245065		0.477928	0.577276	1.05341		0.97009	1.03757	1.89351		0.806091	1.1466	1.66754		0.671855	0.763499	1.39355		41	47	50	50	46	49	46	48	52	50	50	51	52	54	54	50	48	51	49	15.8265
TIMM50	Q3ZCQ8;Q3ZCQ8-2	+								0.0774593	0.020299	0.215329		4.42731	-0.561736	-10.795	+	1.55565	-0.147397	-2.88652	+	1.04153	-0.129543	-2.09017		2.24779	-0.207508	-4.20537	+	8	9	9	9	9	7	9	8	9	8	7	8	8	8	7	7	6	8	7	16.4099
NADK2	Q4G0N4	+								0.0835992	0.0410076	0.231123		0.273758	-0.133276	-0.662256		0.785639	0.31932	1.58607		1.0964	0.552419	2.19002		0.288699	0.138795	0.6927		12	14	14	12	13	15	13	12	11	13	12	13	13	12	16	12	13	15	15	14.5755
ACSF3	Q4G176	+								0.56225	-0.263041	-1.2038		1.67904	-0.408648	-3.1066	+	0.196214	0.0655578	0.497588		0.696733	-0.239206	-1.47187		1.69223	-0.422456	-3.13045	+	6	8	13	8	9	8	7	6	6	8	6	8	10	9	6	7	7	8	8	14.6183
PREPL	Q4J6C6;Q4J6C6-4	+								0.112739	-0.035858	-0.304038		0.982519	-0.210413	-1.91415		1.45248	-0.295226	-2.7063	+	2.40651	-0.665631	-5.05342	+	3.12011	-0.658456	-6.27979	+	17	17	15	14	18	13	16	15	15	13	16	14	11	15	11	12	11	10	12	14.4502
CCDC58	Q4VC31	+								2.98738	-0.50011	-5.92583	+	4.77096	-1.44173	-12.3807	+	1.7148	-0.335881	-3.17141	+	1.05962	-0.206353	-2.12301		1.5301	-0.258282	-2.84159	+	2	3	3	3	2	3	2	2	2	3	2	3	3	3	3	3	3	3	3	16.0539
AGK	Q53H12	+								3.51955	-0.64986	-7.44608	+	3.04348	-0.327886	-6.07352	+	1.59459	-0.155922	-2.95541	+	1.93147	-0.23653	-3.87428	+	3.22937	-0.361495	-6.58316	+	12	11	12	12	10	11	12	11	11	11	14	11	12	13	12	9	12	9	11	16.2834
LACTB2	Q53H82	+								4.02052	0.370599	9.15868	+	0.16322	0.049389	0.423459		1.45402	0.327967	2.70897	+	0.437026	0.145433	0.994652		0.393647	-0.104435	-0.897605		11	12	13	10	13	14	11	11	12	11	12	15	13	12	9	10	10	11	11	15.4688
MTX3	Q5HYI7;Q5HYI7-4	+								2.62287	-0.478141	-5.02884	+	1.14432	0.486626	2.18338		1.38821	0.57965	2.59554	+	0.412805	0.265008	0.948261		0.512607	0.248885	1.11583		7	4	7	6	7	6	7	6	6	5	6	6	5	5	6	4	6	6	6	14.8258
COQ5	Q5HYK3	+								0.00887362	-0.0127469	-0.0264253		0.563456	-0.139805	-1.20592		0.907835	-0.212616	-1.79007		1.6241	-0.516099	-3.20871	+	2.22964	-0.525795	-4.16774	+	1	1	2	1	3	2	1	1	1	1	1	2	1	4	2	1	2	1	2	14.5218
EARS2	Q5JPH6;Q5JPH6-2	+								0.665433	-0.479368	-1.38257		3.42984	-0.469731	-7.17002	+	0.304686	0.0403219	0.724884		1.00174	0.175409	2.01819		2.14739	-0.214282	-3.99962	+	7	9	7	8	8	7	7	6	6	5	6	9	5	5	7	6	4	5	6	14.8495
PITRM1	Q5JRX3	+								1.52521	0.379121	2.83302	+	2.57649	-0.56867	-4.92194	+	1.50127	-0.321702	-2.79113	+	1.96812	-0.575145	-3.95823	+	2.64044	-0.583483	-5.06974	+	58	49	53	51	53	55	53	56	50	49	54	53	53	54	52	44	52	50	46	16.5654
COA6	Q5JTJ3;Q5JTJ3-2;Q5JTJ3-3	+								1.43436	-0.465577	-2.67496	+	0.962171	-0.358366	-1.88036		0.0873624	-0.0500391	-0.240726		0.121741	-0.0780948	-0.328924		0.350297	-0.156874	-0.81468		3	3	4	2	2	4	4	2	4	3	3	3	4	3	3	3	2	2	3	14.9962
AARS2	Q5JTZ9	+								1.2715	-0.199827	-2.39693		3.61772	-0.971457	-7.7582	+	2.52838	-0.614933	-4.81263	+	1.20884	-0.370735	-2.39733		2.52229	-0.614401	-4.79892	+	20	19	14	16	17	12	10	8	12	10	11	14	13	11	13	12	14	13	9	15.448
COX20	Q5RI15;Q5RI15-2	+								3.93948	-0.522194	-8.86049	+	4.05483	-0.771784	-9.28755	+	4.40001	-0.531865	-10.6774	+	2.95361	-0.492165	-6.71047	+	3.97133	-0.446429	-8.97665	+	5	6	6	6	6	5	4	5	4	4	4	5	4	4	4	5	6	6	5	16.9499
RARS2	Q5T160	+								1.36273	-0.471667	-2.55193	+	3.6098	-0.456347	-7.73262	+	0.114251	0.0201842	0.307735		0.0767839	-0.0174813	-0.215427		4.27045	-0.57625	-10.1352	+	15	15	15	14	16	8	5	7	10	13	16	15	16	16	12	14	9	10	12	15.1021
IBA57	Q5T440	+								4.5452	-1.13185	-11.3165	+	1.21649	-1.04269	-2.30426		0.183588	-0.121036	-0.469546		0.0600765	0.0486311	0.171159		0.37831	-0.196064	-0.868511		2	2	3	2	2	3	3	3	3	1	2	3	2	2	3	4	2	3	3	14.2415
ATAD3B	Q5T9A4	+								1.84042	0.431042	3.40312	+	3.03735	-0.724165	-6.05726	+	1.07325	-0.247841	-2.06492		0.747334	-0.235062	-1.56253		1.19597	-0.279698	-2.26981		27	24	24	25	27	24	28	23	19	21	19	22	23	24	26	23	23	20	22	17.7769
ATPAF1	Q5TC12;Q5TC12-3	+								0.988821	0.216958	1.92462		3.22835	-0.414078	-6.58029	+	1.90368	-0.238279	-3.52234	+	2.30124	-0.608893	-4.7739	+	3.76484	-0.495017	-8.24662	+	2	2	3	3	3	2	2	2	3	2	2	3	3	3	2	2	2	3	2	16.1172
LYRM7	Q5U5X0	+								2.42921	-0.615494	-4.59228	+	1.86436	-0.629966	-3.44803	+	1.99855	-0.709493	-3.7046	+	1.47842	-0.641875	-2.91428	+	3.07696	-1.07848	-6.16298	+	5	6	5	3	5	2	3	2	3	2	1	2	3	3	1	2	3	3	2	15.497
LYPLAL1	Q5VWZ2	+								1.10357	0.271015	2.11541		0.203119	-0.120017	-0.512761		1.2318	0.542382	2.32999		0.0105841	-0.00926409	-0.0317183		0.577951	0.286786	1.23133		5	6	7	5	4	6	7	6	5	4	4	8	7	7	6	5	5	5	5	14.8591
MICOS13	Q5XKP0	+								0.632887	0.227477	1.32668		1.9585	-0.251316	-3.62713	+	0.897001	0.118443	1.77204		0.893637	-0.168471	-1.824		0.964961	-0.130086	-1.88499		3	3	3	3	3	3	3	3	3	3	3	3	3	3	3	3	3	3	3	15.7758
DHRS7B	Q6IAN0	+								1.84194	-0.259975	-3.40596	+	1.61322	0.548999	2.98855	+	1.40078	0.486102	2.61711	+	1.43192	0.652294	2.82274	+	2.15131	0.73783	4.00755	+	12	11	12	13	14	15	15	17	12	14	13	11	14	14	15	13	13	14	13	14.7082
PDE12	Q6L8Q7;Q6L8Q7-2	+								3.89446	-0.204251	-8.69855	+	0.937357	-0.152717	-1.83914		2.88107	-0.463107	-5.65327	+	1.35984	-0.272831	-2.68291	+	1.02674	-0.166477	-1.98759		14	11	12	12	13	12	12	11	12	13	12	11	12	12	12	13	13	13	13	16.7003
SLC25A24	Q6NUK1	+								2.19813	0.908972	4.51071	+	2.59926	-0.252437	-4.97424	+	0.371702	0.0445722	0.855895		0.723271	-0.0922241	-1.51946		2.57786	-0.240206	-4.92508	+	27	29	28	27	26	26	26	27	26	26	25	25	27	27	25	23	25	27	23	17.3299
HIBCH	Q6NVY1	+								2.08157	-1.11982	-3.86774	+	3.5948	-0.63068	-7.68436	+	2.9725	-0.491853	-5.88711	+	0.54702	-0.123077	-1.20031		2.74734	-0.439193	-5.32349	+	20	22	23	19	20	18	18	19	17	12	16	18	17	16	18	18	20	22	18	15.745
LETMD1	Q6P1Q0;Q6P1Q0-2;Q6P1Q0-4;Q6P1Q0-7	+								1.20101	-0.536544	-2.27827		0.835689	-0.330319	-1.66986		0.0136448	0.00769602	0.0404195		0.186558	-0.128193	-0.481054		1.77531	-0.883379	-3.28221	+	1	1	1	1	1	2	3	1	1	1	1	2	1	2	1	1	2	1	1	15.0176
C8orf82	Q6P1X6	+								0.825952	-0.218453	-1.65359		1.22483	-0.365648	-2.31827		0.388327	-0.139389	-0.887542		0.844162	-0.345233	-1.73554		2.03056	-0.664047	-3.7671	+	6	6	7	7	6	6	5	4	5	5	4	6	5	4	6	5	4	3	4	15.8167
FDX2	Q6P4F2	+								0.232866	-0.107044	-0.576924		0.189966	-0.094676	-0.488744		0.984187	0.303997	1.91692		0.00334495	-0.00196505	-0.010106		0.616096	-0.692476	-1.29769		3	2	2	2	2	NaN	1	1	NaN	1	2	1	2	2	2	2	2	1	1	13.3982
FAHD1	Q6P587	+								2.03253	-0.679247	-3.77096	+	2.01941	-0.35409	-3.74527	+	0.127535	-0.0301144	-0.33988		0.814864	-0.195025	-1.68321		0.323133	-0.0718052	-0.761545		10	11	12	11	11	7	9	8	11	10	8	9	13	10	7	8	7	9	9	16.5199
DARS2	Q6PI48	+								2.15928	-0.178043	-4.02368	+	3.52826	-0.831893	-7.47334	+	2.34306	-0.485392	-4.40602	+	1.5333	-0.427506	-3.0238	+	2.43019	-0.517484	-4.59442	+	19	17	19	16	18	15	15	14	13	13	13	15	15	13	14	16	16	13	11	15.8198
TMEM65	Q6PI78	+								1.44071	-0.44801	-2.68593	+	0.0661132	0.0733177	0.185712		0.846631	-0.666425	-1.68812		0.194817	-0.246884	-0.499644		1.61113	-1.23734	-2.98483	+	7	5	7	5	6	5	5	6	5	5	5	4	5	4	5	6	6	4	4	16.6033
SLC30A9	Q6PML9	+								0.366492	-0.228988	-0.845913		0.969019	-0.164857	-1.89173		0.506659	-0.101325	-1.10518		0.282369	-0.0748564	-0.688191		1.99362	-0.383115	-3.69502	+	7	7	9	9	7	9	8	6	7	7	7	8	8	6	7	6	7	8	8	14.9996
MTHFD1L	Q6UB35	+								1.45722	-1.24529	-2.87241	+	1.64663	-0.281513	-3.04828	+	2.26324	0.395333	4.23753	+	0.873859	0.206077	1.78862		0.0355223	0.00959867	0.102812		24	25	29	27	27	25	25	25	27	23	25	29	30	27	27	23	26	26	23	16.2787
TMEM205	Q6UW68	+								0.179349	0.230384	0.464692		0.106573	-0.0636044	-0.288876		0.359407	0.18403	0.832287		0.543499	0.339104	1.19384		0.88964	0.38737	1.75979		4	4	4	4	4	4	4	4	4	4	4	4	4	4	4	4	4	4	4	15.2972
APOOL	Q6UXV4	+								0.305574	-0.0785311	-0.72666		0.47296	-0.132598	-1.04439		0.955762	-0.240829	-1.86971		0.249905	0.100107	0.619924		1.56599	-0.367637	-2.90477	+	13	14	15	16	13	12	12	12	12	11	11	11	11	12	15	13	11	13	12	15.7978
HSDL2	Q6YN16	+								2.98344	-1.11262	-5.91555	+	1.34796	-0.492657	-2.52671	+	0.898391	-0.348973	-1.77436		1.10022	-0.537348	-2.19701		2.40016	-0.883631	-4.52895	+	27	26	25	24	28	24	22	22	23	22	22	23	23	23	22	20	21	20	22	16.267
KYAT3	Q6YP21;Q6YP21-3	+								3.18816	0.492405	6.46742	+	0.277875	-0.186364	-0.670681		0.628355	0.366356	1.31887		0.0983135	-0.0943577	-0.27073		0.0840456	0.0648322	0.232265		15	19	18	18	17	18	19	18	18	18	18	18	20	19	18	16	17	17	16	15.366
ACAD11	Q709F0	+								2.70945	-0.229929	-5.23258	+	1.62983	-0.846644	-3.01819	+	1.47632	-0.769959	-2.74766	+	1.00607	-0.712053	-2.026		2.39775	-1.27679	-4.52371	+	8	11	10	11	13	9	10	8	6	6	5	8	7	5	6	6	3	3	3	15.0977
SND1	Q7KZF4	+								4.83105	-0.864366	-12.6792	+	2.72326	-0.093173	-5.26558	+	0.00593427	0.000334803	0.0177305		2.91335	0.14228	6.57549	+	2.0405	0.0654453	3.78659	+	72	70	69	70	72	70	74	72	73	68	73	72	73	71	72	67	67	70	71	19.402
COX15	Q7KZN9;Q7KZN9-2	+								1.78219	-0.806594	-3.29491	+	2.33579	-1.15431	-4.39051	+	2.81859	-1.43899	-5.49745	+	2.06496	-1.49658	-4.18531	+	2.28134	-1.38402	-4.27542	+	4	4	3	4	6	4	2	2	4	2	3	2	3	2	2	4	2	2	3	15.3176
TRMT10C	Q7L0Y3	+								1.60511	0.103245	2.97412	+	5.50613	-0.918038	-16.5367	+	3.34712	-0.381483	-6.92297	+	1.99285	-0.308032	-4.01549	+	2.84233	-0.39985	-5.55629	+	14	15	14	15	13	11	12	12	12	8	10	16	13	13	11	10	14	10	10	15.9525
DHX30	Q7L2E3;Q7L2E3-2;Q7L2E3-3	+								0.346819	0.0582455	0.80793		1.70899	-0.243071	-3.16085	+	0.928671	-0.145215	-1.8247		1.20778	-0.230856	-2.39536		0.333699	-0.0611647	-0.782329		39	40	35	37	40	34	37	35	37	37	37	38	36	34	36	31	38	41	36	15.58
ARMCX2	Q7L311	+								1.17768	-0.295604	-2.23916		1.4698	-0.648077	-2.73633	+	0.540411	-0.269456	-1.16528		0.642229	-0.39814	-1.37374		0.451512	-0.239502	-1.00525		7	9	8	10	8	9	8	9	6	7	6	6	10	8	7	7	8	8	6	14.9662
PARS2	Q7L3T8	+								0.505102	0.622505	1.10239		1.73797	-0.832678	-3.21367	+	0.000867359	0.000628853	0.00262795		0.365058	-0.256389	-0.85528		0.374565	-0.196966	-0.861368		3	1	2	2	2	2	2	2	2	1	1	2	NaN	2	2	2	1	1	1	12.8194
DGLUCY	Q7Z3D6;Q7Z3D6-2	+								3.37326	-0.684233	-7.00029	+	1.39254	-1.21131	-2.60297	+	0.264714	0.275146	0.643645		0.329553	0.418557	0.784594		0.182627	-0.199332	-0.467397		5	9	7	6	8	4	4	5	3	3	3	8	9	9	8	7	3	5	3	13.4032
MAVS	Q7Z434	+								0.283772	0.172356	0.682701		2.21916	-0.48437	-4.14611	+	3.98155	-1.0525	-9.0142	+	2.08796	-0.633354	-4.2404	+	2.73976	-0.610309	-5.30522	+	8	9	8	10	9	9	9	8	8	8	9	8	8	7	9	8	8	8	8	17.2767
DCXR	Q7Z4W1	+								3.6105	-0.257435	-7.73489	+	0.0745007	-0.107455	-0.207661		0.133816	-0.183232	-0.354873		0.00520861	0.0101808	0.0157034		0.0116328	0.0178243	0.034536		5	9	7	4	7	5	5	6	6	5	6	7	5	5	6	5	4	5	4	16.3078
CMC1	Q7Z7K0	+								0.601523	-0.150673	-1.27242		2.91509	-0.552442	-5.73947	+	0.419009	-0.0654071	-0.945177		0.743912	0.140626	1.55641		2.80099	-0.504971	-5.4541	+	1	1	1	2	1	1	1	1	1	1	1	1	1	1	1	1	1	1	1	17.1411
GLRX5	Q86SX6	+								0.717307	-0.217588	-1.47087		0.356151	-0.204769	-0.826007		0.239294	-0.13448	-0.590545		0.347421	0.225458	0.820347		0.00398719	-0.00277456	-0.0119392		2	2	1	2	1	1	2	1	1	1	1	1	1	1	1	2	1	1	1	15.719
ISCA2	Q86U28	+								0.324247	0.418453	0.763743		1.65335	-0.608068	-3.06034	+	0.590394	-0.27349	-1.25305		0.104772	-0.068821	-0.28697		1.44585	-0.558313	-2.69481	+	4	5	4	3	4	3	4	3	3	3	2	4	4	4	2	3	3	4	4	14.7927
NLRX1	Q86UT6;Q86UT6-2	+								2.5047	-0.257882	-4.75943	+	0.127227	0.115074	0.33914		0.172815	0.150053	0.445305		0.304236	0.313517	0.733251		0.0245871	0.0243138	0.0719779		4	4	5	4	4	4	5	5	4	5	5	4	5	5	5	4	3	4	3	14.5667
NT5DC3	Q86UY8;Q86UY8-2	+								0.128979	0.0690845	0.343338		2.34283	-1.13089	-4.40552	+	1.71289	-0.704245	-3.16794	+	1.32536	-0.743701	-2.61687	+	0.819405	-0.366573	-1.64264		7	12	6	8	9	6	5	3	2	5	3	6	7	6	7	4	8	8	8	14.4941
BPHL	Q86WA6;Q86WA6-2	+								1.44397	-0.350642	-2.69158	+	3.14784	-0.955623	-6.35573	+	0.718002	-0.21826	-1.47205		1.62231	-0.564657	-3.20502	+	4.00072	-1.26908	-9.08502	+	6	9	8	6	8	3	2	3	7	7	5	7	9	6	6	7	5	6	4	14.966
NIT1	Q86X76;Q86X76-2;Q86X76-4	+								0.053061	-0.0158204	-0.150912		1.77353	0.203766	3.27894	+	0.154305	0.0250366	0.402932		0.502377	0.0858219	1.1177		0.203693	-0.0322906	-0.514018		15	16	16	16	15	19	18	17	16	19	18	18	16	20	19	16	16	17	17	16.4826
PTRH1	Q86Y79	+								2.60793	-0.404645	-4.99425	+	1.43795	-0.619917	-2.68117	+	1.51829	-0.623375	-2.82088	+	0.903816	-0.450118	-1.84222		1.91944	-0.757794	-3.55233	+	5	5	4	5	5	1	3	2	4	2	3	4	4	4	5	4	5	5	4	15.0751
MMAA	Q8IVH4	+								2.36399	-0.225362	-4.45084	+	2.45347	-0.671565	-4.64559	+	0.126695	-0.0452265	-0.337864		0.0890864	0.0453855	0.247256		1.57586	-0.411206	-2.92222	+	5	5	6	5	4	7	4	5	5	3	3	3	5	4	5	5	4	4	4	13.7479
MFN1	Q8IWA4	+								0.892644	0.209221	1.76479		1.30805	-0.218563	-2.45882	+	2.28087	-0.390323	-4.27442	+	2.3779	-0.516923	-4.97634	+	2.72913	-0.446952	-5.27966	+	16	20	13	14	19	11	8	9	12	13	12	10	11	10	9	9	10	11	13	15.0008
HSCB	Q8IWL3	+								0.560995	0.27009	1.20159		0.390702	-0.182878	-0.892037		0.262577	0.117501	0.646778		0.394659	-0.199285	-0.913178		1.26258	-0.369486	-2.38187		1	1	1	1	1	1	1	1	1	1	1	2	1	NaN	1	1	1	1	1	14.7042
RHOT2	Q8IXI1	+								1.94015	-0.577256	-3.59191	+	0.392714	-0.339674	-0.895842		0.484541	0.401921	1.06538		0.00668072	-0.00967522	-0.0201083		0.0541074	-0.058476	-0.153732		8	10	9	7	9	9	7	8	9	9	9	9	10	9	9	9	8	9	10	14.1788
RHOT1	Q8IXI2;Q8IXI2-2;Q8IXI2-3;Q8IXI2-7	+								3.128	-0.360327	-6.30131	+	0.651069	-0.079317	-1.35795		0.274927	-0.0356053	-0.664652		0.57372	-0.0963885	-1.24928		1.22725	-0.218047	-2.32234		8	10	8	7	10	11	11	10	8	6	8	8	9	9	8	9	8	8	8	15.1115
MSRB3	Q8IXL7-2	+								2.05468	-0.44029	-3.81451	+	1.37124	0.33644	2.56647	+	1.59426	-0.397004	-2.95482	+	0.787218	-0.272029	-1.63383		0.0743434	-0.0279313	-0.207252		11	11	11	11	13	11	12	11	12	12	13	11	11	12	11	12	13	12	12	16.0403
SUPV3L1	Q8IYB8	+								0.991564	-0.398952	-1.92917		2.34464	-0.425015	-4.4094	+	1.70642	0.289292	3.15618	+	1.0342	0.236092	2.07688		0.00493901	-0.00135231	-0.0147734		9	11	13	12	13	11	12	11	10	10	10	16	15	12	14	12	13	13	11	15.4223
MICU2	Q8IYU8	+								2.80796	-0.788366	-5.47124	+	1.07645	-0.290711	-2.07025		1.6454	-0.414747	-3.04608	+	1.30968	-0.454774	-2.58701	+	1.76798	-0.446736	-3.26872	+	8	8	10	6	10	7	9	7	8	10	8	9	8	7	7	6	5	5	5	14.9419
ARMC10	Q8N2F6;Q8N2F6-2;Q8N2F6-3;Q8N2F6-4	+								5.41051	-1.16678	-15.9292	+	0.172776	-0.0581767	-0.445218		0.101044	0.0361401	0.275163		0.141108	-0.0660348	-0.375646		0.626316	-0.171713	-1.31535		7	8	6	6	6	9	7	7	7	7	7	6	8	6	7	6	6	6	6	15.5726
D2HGDH	Q8N465	+								5.54056	-1.07347	-16.7608	+	0.605019	-0.450626	-1.27849		0.209442	0.184208	0.526561		0.456858	-0.449036	-1.0323		1.23169	-1.23981	-2.32981		3	1	3	1	2	2	3	3	3	2	1	2	4	3	1	2	1	2	1	14.6965
ZADH2	Q8N4Q0	+								0.104429	-0.0707235	-0.283574		3.66717	-0.787386	-7.91954	+	3.79623	-0.95748	-8.35416	+	1.24376	-0.367027	-2.46257		3.29099	-0.805419	-6.75929	+	2	3	3	4	2	3	2	2	1	2	2	1	2	1	2	1	3	5	3	15.3682
CHCHD4	Q8N4Q1;Q8N4Q1-2	+								1.85588	-0.411007	-3.43209	+	0.78766	0.785382	1.63462		0.336068	0.328876	0.786967		0.450529	0.545598	1.02032		0.281857	0.261845	0.678804		1	2	2	2	1	1	1	1	1	NaN	2	2	2	2	1	1	1	2	2	13.5579
OXR1	Q8N573-5	+								2.12616	-0.463162	-3.95681	+	2.07541	-0.297667	-3.85551	+	1.42274	-0.204118	-2.65492	+	1.3739	-0.19632	-2.70999	+	1.43633	-0.156446	-2.67836	+	20	21	22	19	18	18	17	18	16	17	16	15	16	16	15	12	12	12	14	14.3898
ATPAF2	Q8N5M1	+								2.62619	-1.01149	-5.03656	+	3.21788	-0.570728	-6.55074	+	1.38802	-0.193773	-2.59523	+	1.36428	-0.258153	-2.69146	+	1.46894	-0.20757	-2.73485	+	4	5	5	5	3	3	3	4	3	5	5	6	5	4	5	4	3	3	3	14.4642
C2orf69	Q8N8R5	+								0.711016	0.342528	1.46021		3.30452	-0.794774	-6.79847	+	3.2493	-0.680128	-6.63972	+	1.44793	-0.649712	-2.85412	+	2.35901	-0.979153	-4.44015	+	4	3	1	3	2	NaN	2	2	1	1	2	2	2	2	2	1	3	2	2	15.2758
ATAD1	Q8NBU5	+								1.4318	-0.2044	-2.67054	+	0.31429	0.0470468	0.744031		2.18998	0.262673	4.08619	+	0.0765994	0.0171841	0.214945		0.0977863	-0.0168983	-0.267029		13	14	13	16	13	15	13	15	15	15	16	15	15	15	15	11	14	15	14	15.6222
NOA1	Q8NC60	+								3.68773	1.47158	7.98744	+	4.63315	-1.17944	-11.7206	+	2.503	-0.521782	-4.75563	+	3.34824	-1.13747	-8.16254	+	3.09707	-0.612675	-6.2172	+	2	2	2	2	2	2	2	3	2	2	2	2	3	2	2	2	2	3	2	14.4013
PDPR	Q8NCN5	+								0.462676	-0.0844303	-1.02567		5.22219	-0.623887	-14.7948	+	2.94561	-0.232587	-5.81761	+	3.35528	-0.44348	-8.19072	+	3.57374	-0.319437	-7.61703	+	18	21	22	22	20	21	19	20	16	18	17	19	22	19	19	19	20	18	18	15.1155
NAXE	Q8NCW5;Q8NCW5-2	+								1.84163	-0.169575	-3.40538	+	0.712682	0.13424	1.46303		0.281384	0.0618284	0.677841		0.537624	0.144397	1.18301		0.926015	-0.173687	-1.82029		8	8	8	8	8	9	9	10	10	10	9	9	9	9	10	8	9	9	9	16.5898
MCU	Q8NE86;Q8NE86-3	+								1.40378	-0.215745	-2.62228	+	0.26915	-0.0345254	-0.652792		2.52671	-0.405955	-4.80888	+	2.64675	-0.472887	-5.73616	+	4.44099	-0.548817	-10.8544	+	12	13	13	9	10	13	13	11	12	13	13	12	10	9	10	9	11	12	11	15.7151
FLAD1	Q8NFF5;Q8NFF5-2	+								0.402458	-0.224224	-0.914205		0.00202777	0.00031236	0.00608554		0.876421	-0.0892485	-1.73779		0.28883	0.0476677	0.701578		0.987478	-0.119744	-1.92238		14	13	14	14	13	13	11	13	15	13	13	12	14	13	10	11	13	12	10	14.6982
ABHD11	Q8NFV4	+								2.53031	-0.749718	-4.81698	+	1.7918	-0.770295	-3.31267	+	2.82581	-1.21961	-5.51529	+	1.43084	-0.782453	-2.82062	+	1.82165	-0.776767	-3.36809	+	7	7	7	6	5	6	6	5	4	7	7	6	4	6	4	5	6	8	6	15.848
SPATA20	Q8TB22;Q8TB22-2	+								0.076932	-0.0451045	-0.215814		0.375815	-0.435608	-0.863753		0.371286	-0.43416	-0.855099		0.289814	-0.450275	-0.703611		0.405852	-0.469383	-0.920579		6	6	3	5	7	4	5	4	4	3	4	6	3	5	3	3	3	3	4	14.9826
NUBPL	Q8TB37	+								2.61171	-0.450778	-5.00298	+	3.11805	-0.52943	-6.27418	+	1.85986	-0.375972	-3.43956	+	2.0578	-0.599761	-4.16825	+	2.30122	-0.782054	-4.31722	+	2	4	5	2	4	3	3	3	3	3	4	5	4	2	3	2	2	4	1	14.1748
SLC25A40	Q8TBP6	+								2.82537	-0.607853	-5.51421	+	0.137697	0.0258204	0.364075		2.05696	-0.263263	-3.819	+	1.37148	-0.32242	-2.70533	+	1.05363	-0.263066	-2.0323		2	2	2	3	2	2	2	2	3	3	3	2	2	2	2	2	2	1	2	14.0945
PNPT1	Q8TCS8	+								0.0462953	-0.0522803	-0.132546		2.35529	-0.588793	-4.43218	+	0.0824001	-0.0303155	-0.228051		0.130653	0.0592409	0.350572		0.531147	0.152383	1.14886		20	17	20	17	19	14	14	13	16	12	14	18	20	20	20	14	19	12	18	15.4248
GPT2	Q8TD30	+								1.09047	-0.180033	-2.09358		0.792342	0.793623	1.59732		0.424706	0.473923	0.955776		0.463811	0.650646	1.04543		1.08674	1.03603	2.08737		5	10	13	12	8	8	7	9	14	12	13	12	15	14	10	10	14	10	12	12.9493
CHPT1	Q8WUD6	+								0.886052	-0.160959	-1.75382		1.12526	-0.625739	-2.15156		0.68935	-0.406519	-1.42339		0.8081	-0.600535	-1.67113		1.32435	-0.75791	-2.4865	+	1	1	1	1	1	1	NaN	1	1	1	1	1	1	2	1	2	1	2	1	15.5488
PTPMT1	Q8WUK0	+								0.913239	0.395484	1.79905		0.338666	-0.319665	-0.792046		0.0392412	0.04362	0.113146		0.197174	-0.24175	-0.50492		0.235681	-0.219765	-0.582899		2	1	1	1	1	2	1	1	1	1	1	1	1	1	1	1	1	1	1	14.5646
DCAKD	Q8WVC6	+								0.135802	-0.0453286	-0.359588		0.00270887	-0.000589371	-0.00812325		0.376053	-0.0578378	-0.864208		0.141485	-0.0308828	-0.376543		0.911664	-0.144479	-1.79643		8	8	8	8	8	9	8	9	9	9	9	9	9	9	8	8	8	8	8	17.5859
TFB1M	Q8WVM0	+								0.89066	-0.345411	-1.76149		3.29258	-1.73907	-6.76389	+	2.14364	-0.940434	-3.99203	+	1.8378	-1.12763	-3.66441	+	2.23243	-0.980451	-4.17351	+	4	5	3	5	4	2	2	3	3	2	2	2	2	2	2	3	3	3	2	15.474
SPRYD4	Q8WW59	+								0.926332	0.506039	1.82082		2.01252	-0.40337	-3.73181	+	1.91684	-0.378989	-3.54737	+	1.06956	-0.28699	-2.14109		0.823862	-0.200491	-1.65009		8	7	8	9	8	9	9	8	8	6	8	8	9	8	9	8	9	9	9	15.6846
MAIP1	Q8WWC4	+								0.262486	-0.183589	-0.639039		4.90907	-0.383575	-13.077	+	0.882791	-0.0755513	-1.74839		0.548766	-0.0331756	-1.20353		1.5752	-0.217028	-2.92106	+	7	4	5	3	6	3	4	4	4	4	3	6	5	7	5	3	4	2	2	15.3919
RTN4IP1	Q8WWV3;Q8WWV3-2	+								0.53984	-0.0206537	-1.16427		0.132753	0.150634	0.360612		0.0656417	-0.0620559	-0.186044		0.292167	0.304777	0.721887		0.543545	0.479635	1.19392		3	2	NaN	1	3	2	2	2	NaN	1	2	2	2	2	1	3	2	1	2	15.6748
ACOT11	Q8WXI4-2	+								0.830278	-0.430577	-1.66082		0.813276	1.13995	1.7572		0.37272	0.586502	0.889667		0.322615	0.668684	0.812975		0.0901657	0.178596	0.253303		NaN	NaN	2	1	3	1	1	2	1	2	2	1	2	2	2	1	1	1	1	NaN
BAD	Q92934	+								4.96743	-0.775147	-13.3821	+	2.40853	-0.601113	-4.54715	+	1.93626	-0.487541	-3.58445	+	2.90734	-1.28442	-6.55554	+	0.83608	-0.258619	-1.67051		3	5	4	4	5	5	3	4	4	2	2	3	3	2	3	2	5	4	4	14.8071
GCDH	Q92947	+								1.36092	-0.19927	-2.54883	+	3.89302	-0.573207	-8.69342	+	2.32758	-0.297164	-4.37306	+	2.16117	-0.481779	-4.4188	+	3.04264	-0.505983	-6.07129	+	10	9	10	9	10	10	10	9	8	10	8	11	9	10	10	8	8	10	7	16.3243
RAB24	Q969Q5	+								0.293987	-0.165149	-0.703389		1.43949	-0.173733	-2.68383	+	3.25891	-0.408108	-6.66714	+	0.381594	-0.0807213	-0.887731		1.80356	-0.207355	-3.33446	+	8	6	7	6	6	8	6	5	7	6	5	6	7	5	6	6	6	6	6	15.3379
GFM2	Q969S9;Q969S9-2;Q969S9-3	+								0.663966	-0.278667	-1.38006		3.45601	-0.724893	-7.24967	+	1.79292	-0.381711	-3.31474	+	1.70525	-0.778194	-3.3782	+	1.75882	-1.4674	-3.25188	+	6	5	6	4	5	4	4	3	5	4	3	3	4	4	4	4	2	2	3	13.9845
MUL1	Q969V5	+								0.697019	-0.137469	-1.43644		1.82048	-0.337615	-3.3659	+	0.612199	-0.117139	-1.29094		0.842846	-0.515823	-1.73319		0.785047	-0.149705	-1.58508		2	2	4	3	3	2	3	2	1	2	2	3	3	1	3	2	2	3	2	13.8728
TBRG4	Q969Z0	+								0.906665	-0.767803	-1.78812		3.09034	-0.675383	-6.19903	+	0.108667	-0.0338928	-0.294041		0.0452898	-0.0179178	-0.130884		0.230459	0.0621469	0.571802		16	16	13	13	16	11	8	10	13	11	10	14	13	13	16	14	16	13	12	15.0853
MTARC2	Q969Z3	+								1.63812	-0.361006	-3.03304	+	0.0292481	-0.0336215	-0.0852036		0.210957	-0.208244	-0.529855		0.0670392	0.0931397	0.18976		0.306717	0.288424	0.728945		1	3	3	3	3	3	3	3	3	3	3	3	3	3	3	3	4	4	4	12.6611
FAM162A	Q96A26	+								0.168342	-0.225217	-0.435152		2.27638	-0.360483	-4.26501	+	1.50842	0.217824	2.80362	+	1.81719	0.330584	3.6191	+	0.622033	-0.095219	-1.30795		8	9	9	8	10	6	10	9	8	7	8	8	10	9	9	9	8	7	9	15.7103
ISOC2	Q96AB3;Q96AB3-2;Q96AB3-3	+								2.57794	-0.362013	-4.92527	+	0.00783225	0.00895774	0.0233514		0.316739	0.27865	0.748892		0.162245	0.200006	0.425355		0.329559	-0.310502	-0.774203		2	2	2	2	2	2	2	2	2	2	2	2	2	2	2	2	2	2	2	13.8553
SLC25A46	Q96AG3	+								0.0189753	-0.0140273	-0.0558841		0.30878	-0.0351868	-0.733062		0.0720624	0.00718784	0.201312		0.00345591	0.000754833	0.0104399		1.8979	-0.200736	-3.51138	+	6	6	4	6	4	6	5	6	5	4	5	5	4	4	4	5	4	3	3	15.7554
MCUR1	Q96AQ8	+								1.91261	-0.698749	-3.53933	+	1.44233	-0.763601	-2.68873	+	0.781675	-0.233071	-1.57942		0.272089	-0.217164	-0.666759		1.73594	-0.395379	-3.20996	+	4	4	3	4	4	2	2	1	2	2	3	3	3	3	3	3	3	2	2	13.1651
FKBP10	Q96AY3	+								0.629637	0.445492	1.32108		0.120063	0.0800022	0.321874		0.378734	0.216497	0.869318		0.687115	0.455852	1.45459		0.844863	0.418812	1.68517		47	48	49	52	49	52	55	53	52	49	49	50	52	53	56	47	52	52	55	19.2414
COA7	Q96BR5	+								2.56885	-1.08556	-4.90449	+	1.38119	-0.712699	-2.72407	+	0.617816	0.115915	1.30066		1.23412	0.317121	2.44452		0.573662	0.167942	1.22382		3	3	3	4	1	1	1	1	1	1	NaN	2	3	2	1	1	4	3	3	13.9616
TAMM41	Q96BW9-3	+								4.72063	-1.71297	-12.1357	+	0.969544	-0.240305	-1.8926		2.96316	-0.757254	-5.86289	+	0.250233	-0.091783	-0.620622		0.554715	-0.16024	-1.19054		2	3	3	3	3	3	3	3	3	4	4	2	3	2	4	2	3	3	2	14.0808
FAM136A	Q96C01	+								3.08218	0.396864	6.17702	+	0.4301	-0.238167	-0.965784		1.19899	-0.503729	-2.27487		0.0453952	-0.0349945	-0.131176		0.935249	-0.399187	-1.83563		2	4	4	4	2	3	3	2	4	2	3	3	2	2	3	4	3	4	4	15.3599
PYCR2	Q96C36	+								1.07703	-0.487632	-2.07121		3.4701	-0.422334	-7.29284	+	2.35862	-0.260333	-4.43931	+	1.74197	-0.256736	-3.45628	+	1.98927	-0.263152	-3.6866	+	17	17	17	18	17	16	19	18	17	20	18	19	19	18	19	18	17	18	17	16.2839
NSUN4	Q96CB9;Q96CB9-4	+								0.00277356	0.00111065	0.00831663		2.38263	-1.06845	-4.98902	+	0.447449	-0.196398	-0.997793		0.989648	-0.549645	-1.99638		2.43907	-0.777157	-4.6139	+	2	2	3	3	2	2	1	2	NaN	1	1	2	2	2	2	2	3	2	2	14.5939
ACSF2	Q96CM8;Q96CM8-2;Q96CM8-3	+								2.62041	-0.424695	-5.02315	+	0.223163	0.172308	0.556203		1.33886	0.773123	2.5112	+	0.720967	0.588381	1.51533		0.0652937	0.0568498	0.183551		10	11	9	10	10	9	9	10	11	11	11	14	14	13	12	8	10	9	8	14.4463
FOXRED1	Q96CU9;Q96CU9-3	+								0.639412	-0.267713	-1.33792		0.0348976	0.087826	0.101068		0.619405	1.27727	1.33244		0.331347	0.761256	0.7882		0.0492962	-0.142706	-0.141904		2	1	2	1	2	NaN	1	1	1	1	1	1	NaN	1	1	2	1	NaN	2	11.9764
DNAJC19	Q96DA6	+								0.749258	-0.579848	-1.52488		2.7199	-0.557399	-5.25756	+	1.70349	-0.387199	-3.15087	+	0.630615	-0.22328	-1.35274		1.86149	-0.35622	-3.44264	+	3	4	4	4	3	3	3	3	3	3	3	5	3	4	5	3	2	3	4	15.7196
RMDN1	Q96DB5	+								1.50297	0.150395	2.7941	+	2.15156	-0.274749	-4.00805	+	2.55735	-0.278685	-4.87827	+	2.56236	-0.428122	-5.48888	+	0.793968	-0.093331	-1.60005		11	11	13	10	11	10	11	11	11	11	10	11	11	9	10	12	10	12	10	16.2841
MRRF	Q96E11;Q96E11-3	+								0.164773	0.055629	0.427012		4.49608	-0.875832	-11.0965	+	3.11895	-0.481145	-6.27662	+	1.44938	-0.349168	-2.85698	+	2.85508	-0.454808	-5.58807	+	6	5	7	6	6	6	6	6	5	5	6	4	6	5	5	6	4	6	6	16.166
MALSU1	Q96EH3	+								1.62743	-0.294025	-3.01391	+	0.799535	-1.10358	-1.65583		0.210466	-0.356224	-0.534445		0.0907749	0.168322	0.251576		0.165581	-0.232138	-0.428858		2	2	1	1	2	1	1	1	1	1	NaN	1	1	NaN	1	2	2	2	2	13.6416
CCDC51	Q96ER9	+								0.501303	0.152957	1.09558		2.38205	-0.586646	-4.48975	+	0.930727	-0.403738	-1.82812		1.59913	-0.491562	-3.15737	+	1.75156	-0.538175	-3.23855	+	4	3	4	5	5	2	1	3	2	2	3	5	3	2	4	3	1	3	2	14.3351
DNAJA3	Q96EY1	+								4.95779	-1.01989	-13.3313	+	2.68643	-0.379005	-5.17788	+	1.98507	-0.301521	-3.67845	+	0.969877	-0.200651	-1.96077		2.18518	-0.325283	-4.07639	+	9	9	10	9	8	10	7	10	10	8	8	10	10	8	10	8	9	9	9	16.4321
MMAB	Q96EY8	+								0.903819	0.233033	1.78339		2.5953	-1.04327	-4.96513	+	1.3351	-0.488219	-2.5048	+	0.167075	-0.0933231	-0.436542		0.224735	0.0944026	0.559573		4	5	5	5	5	5	5	3	3	4	3	4	5	4	5	5	5	5	6	14.9739
SDSL	Q96GA7	+								0.118936	0.116659	0.319141		1.32932	1.20422	2.49496	+	0.108067	0.141454	0.292562		0.300712	0.437164	0.726035		1.54662	1.37736	2.87062	+	2	2	6	5	2	7	8	7	8	8	7	5	4	5	3	6	7	8	6	12.7693
FAHD2A	Q96GK7	+								0.917783	-0.623176	-1.80661		0.391996	-0.179749	-0.894484		0.341881	-0.160577	-0.79832		0.0215365	-0.0161648	-0.063776		0.12927	-0.0691153	-0.344034		17	16	18	19	18	17	16	18	17	18	19	18	19	19	19	18	17	16	17	16.87
OXNAD1	Q96HP4	+								0.357242	0.476869	0.828113		0.341297	1.92167	0.917529		0.355478	1.99685	0.953211		0.356636	2.01283	0.956127		0.332001	1.87453	0.894175		NaN	NaN	NaN	2	1	1	1	1	NaN	1	2	2	NaN	2	2	2	1	1	NaN	NaN
PGAM5	Q96HS1	+								1.38014	-0.157082	-2.5817	+	4.57959	-0.681046	-11.4729	+	1.85065	-0.212587	-3.42228	+	1.64618	-0.245004	-3.25441	+	2.44102	-0.278625	-4.61817	+	17	16	16	16	16	13	13	13	14	13	13	14	16	15	16	14	16	17	15	16.4302
DHTKD1	Q96HY7	+								2.04049	-0.304346	-3.78657	+	3.08588	-0.751194	-6.18701	+	0.124524	0.0375444	0.332645		2.22095	-0.645399	-4.56809	+	1.98698	-0.434982	-3.68216	+	4	3	4	4	3	3	5	4	2	3	3	4	3	4	3	5	1	3	4	13.5904
RCC1L	Q96I51	+								3.17801	-1.00806	-7.50614	+	2.41589	-0.854739	-4.56316	+	1.7003	-0.576742	-3.14508	+	1.35194	-0.564763	-2.66774	+	2.37732	-0.756847	-4.47952	+	7	8	9	7	8	9	7	7	7	4	6	9	8	6	6	6	7	7	5	14.6937
NARS2	Q96I59	+								2.1433	0.249973	3.99135	+	0.590713	-0.268265	-1.25361		0.00138852	0.000819651	0.00417014		0.18753	0.119674	0.48325		1.15977	-0.590741	-2.2092		5	6	7	5	5	6	3	5	3	3	4	5	4	5	4	2	2	3	3	13.7844
SUCLG2	Q96I99	+								4.58574	-1.62681	-11.5011	+	4.53832	-0.735871	-11.2854	+	1.89674	-0.214286	-3.50918	+	0.654543	-0.114571	-1.39597		3.9011	-0.539	-8.72229	+	22	24	21	23	23	19	19	20	22	17	20	22	19	22	23	19	22	18	18	16.7988
FAM210B	Q96KR6	+								3.6705	-0.281478	-7.93052	+	0.950452	-0.632836	-1.86089		1.36544	-1.03159	-2.55655	+	1.16995	-1.04517	-2.32518		1.76097	-1.09348	-3.25583	+	2	2	2	2	2	2	2	2	2	1	3	2	2	2	2	2	3	2	2	16.9777
DHRS1	Q96LJ7	+								0.292464	0.0632805	0.700317		0.386283	0.489002	0.883667		0.764051	0.858518	1.54979		0.642744	0.953041	1.37467		1.79287	-1.96298	-3.31465	+	3	10	9	3	9	8	6	6	7	9	8	8	9	11	10	11	2	5	1	13.4214
DNAJC30	Q96LL9	+								3.10417	0.320568	6.23644	+	0.479508	-0.367446	-1.10408		0.346427	-0.244908	-0.835627		0.410867	-0.204507	-1.00663		2.08728	-1.22207	-4.87681	+	2	NaN	NaN	1	3	1	1	NaN	1	1	1	1	1	1	2	2	1	2	1	13.5728
FAM210A	Q96ND0	+								0.000650929	-0.000126648	-0.00195658		3.98566	-0.778234	-9.02934	+	1.84019	-0.276517	-3.40269	+	1.68289	-0.518702	-3.33108	+	3.48923	-0.641577	-7.35182	+	5	2	3	4	4	2	4	3	4	3	3	3	2	4	4	5	4	5	2	14.7925
MCEE	Q96PE7	+								1.57379	-0.710241	-2.91855	+	0.711629	-0.472282	-1.46125		0.718967	-0.604101	-1.51175		0.650003	-0.580718	-1.38777		0.576018	-0.388848	-1.22795		1	1	3	2	1	2	2	1	1	2	2	1	1	NaN	1	2	1	2	3	14.1783
TRNT1	Q96Q11;Q96Q11-2	+								0.423895	-0.487986	-0.954269		1.23888	0.189966	2.34191		1.0987	0.175491	2.10729		0.0709418	-0.0204683	-0.200089		1.12526	0.176764	2.15156		19	18	20	15	17	19	19	17	20	19	20	20	21	18	18	20	20	20	19	15.6931
TEFM	Q96QE5	+								3.71065	-0.762999	-8.06376	+	1.12699	-0.56915	-2.15445		0.425976	-0.244927	-0.958136		0.073224	-0.0561543	-0.206099		0.781271	-0.34719	-1.57874		1	1	1	1	2	1	1	1	1	1	1	1	1	1	1	1	1	1	1	12.8169
GFM1	Q96RP9	+								1.90834	0.238524	3.53119	+	6.16188	-0.969237	-21.349	+	4.0759	-0.397836	-9.36748	+	4.14484	-0.622541	-11.9742	+	4.12039	-0.389206	-9.5383	+	25	26	27	26	24	23	24	23	19	21	23	22	29	27	24	20	23	22	22	16.3261
MCCC1	Q96RQ3	+								1.19256	-0.301298	-2.2641		0.245525	-0.290681	-0.603674		0.133824	0.170927	0.354891		0.103637	0.171557	0.284126		0.253038	-0.297615	-0.619405		14	3	13	11	11	7	6	10	5	7	9	9	10	9	11	8	9	10	8	15.0261
YME1L1	Q96TA2;Q96TA2-2;Q96TA2-3	+								0.0182099	0.0266095	0.0536745		2.86137	-0.777402	-5.6038	+	2.09788	-0.497852	-3.9002	+	1.61387	-0.505171	-3.18764	+	1.93741	-0.457551	-3.58665	+	16	16	13	18	17	12	15	12	16	10	11	14	10	13	14	11	15	14	12	15.206
RMDN3	Q96TC7	+								0.972869	-0.700296	-1.96615		0.732822	0.216473	1.49713		0.404186	0.132955	0.917452		0.0134531	0.00725822	0.0401889		0.0949031	-0.0381987	-0.259797		10	11	10	11	11	14	15	13	13	11	14	12	14	14	13	14	11	12	12	16.1681
PARK7	Q99497	+								0.0333943	0.0384272	0.0968642		1.0439	0.230429	2.01611		0.441912	0.111377	0.987607		0.265895	0.0923124	0.653765		0.118223	0.036065	0.317409		32	32	32	33	34	29	30	34	33	34	33	31	33	33	34	26	32	33	31	19.2947
PHB2	Q99623	+								0.756887	-0.100562	-1.53773		3.12929	-0.371815	-6.30485	+	0.414025	-0.0527039	-0.935879		0.633087	0.0926886	1.35721		1.08794	-0.113138	-2.08936		16	16	17	18	17	18	17	17	17	17	17	18	16	18	18	16	16	19	17	19.5912
HSD17B10	Q99714	+								3.5401	-1.80272	-7.51052	+	1.0711	-0.221157	-2.06135		1.23488	0.248342	2.33518		1.01742	0.277685	2.04652		0.821412	0.175439	1.646		21	21	18	19	20	21	20	17	18	20	18	19	19	21	22	18	18	21	19	17.6751
TXN2	Q99757	+								1.16574	-0.247322	-2.21918		2.21882	-0.609108	-4.14542	+	2.56005	-0.487099	-4.88442	+	0.399017	-0.0964774	-0.921632		0.519578	-0.228778	-1.12828		5	4	6	6	4	4	5	4	4	4	4	4	3	5	6	3	3	7	4	15.2619
MIPEP	Q99797	+								2.50611	-0.132034	-4.76259	+	4.82304	-1.2993	-12.6391	+	2.77345	-0.465034	-5.38679	+	2.16723	-0.438698	-4.43379	+	2.47324	-0.410315	-4.6893	+	12	16	12	13	13	10	8	8	8	6	9	12	9	10	11	9	10	12	10	15.2382
ACO2	Q99798	+								0.215689	-0.190401	-0.545943		4.53487	-0.572553	-11.2699	+	3.53089	-0.385833	-7.48157	+	2.93589	-0.445024	-6.65078	+	4.60032	-0.593426	-11.5682	+	51	52	46	46	49	50	48	48	48	47	48	46	50	49	48	48	43	44	41	17.4542
NIPSNAP1	Q9BPW8	+								0.963285	1.3505	2.05701		2.96045	-0.640524	-5.85588	+	2.42278	-0.475075	-4.5782	+	1.78007	-0.489125	-3.53827	+	3.5165	-0.834254	-7.43653	+	7	8	8	8	7	8	6	8	7	5	7	6	6	7	8	5	6	6	5	16.7916
MICU1	Q9BPX6;Q9BPX6-3	+								1.56486	-0.433434	-2.90277	+	0.869139	-0.252588	-1.72566		1.64895	-0.466952	-3.05245	+	1.62005	-0.552622	-3.20036	+	2.52336	-0.716012	-4.80133	+	7	6	7	9	8	10	9	8	7	10	4	5	5	4	5	5	4	4	2	14.9918
ELAC2	Q9BQ52	+								2.94887	-0.420402	-5.82601	+	0.762169	-0.183892	-1.54663		0.40642	-0.104765	-0.921644		0.782309	-0.245981	-1.62506		1.22487	-0.263554	-2.31835		21	18	16	18	17	19	16	14	18	16	18	20	18	15	16	17	17	18	13	16.009
MACROD1	Q9BQ69	+								2.69022	-0.359642	-5.18686	+	0.0257298	-0.0190222	-0.075232		0.659959	0.345835	1.3732		1.15301	0.724045	2.29391		1.03457	0.503962	2.00061		6	6	7	5	5	4	5	8	5	6	6	5	7	5	7	8	6	7	6	14.8174
ECSIT	Q9BQ95	+								0.69196	-0.166866	-1.42783		3.3054	-1.04173	-6.801	+	2.44135	-0.675115	-4.61891	+	0.335471	-0.14437	-0.796479		1.11392	-0.30314	-2.13265		9	7	10	8	8	5	4	5	6	3	4	8	6	7	8	5	9	6	5	14.5399
MGME1	Q9BQP7	+								0.360016	-0.0783361	-0.833463		2.63796	-1.54054	-5.71001	+	0.989864	-0.45069	-1.92635		0.925045	-0.515262	-1.88025		1.65628	-1.21346	-3.27542	+	5	3	3	2	5	NaN	1	2	NaN	2	1	4	4	4	4	1	2	3	NaN	14.0896
CHCHD6	Q9BRQ6	+								4.06514	-1.02665	-9.32657	+	0.85283	-0.18404	-1.69847		0.660006	-0.163803	-1.37328		2.09041	-0.579198	-4.24629	+	1.30537	-0.329369	-2.45427	+	6	5	7	6	5	5	4	5	6	6	6	7	6	6	6	3	6	3	4	14.7662
AIFM2	Q9BRQ8	+								0.22524	0.219435	0.560655		0.975179	0.252218	1.90196		2.66758	0.67322	5.13338	+	1.44479	0.469316	2.84796	+	2.90995	0.749644	5.72638	+	10	10	10	9	10	11	12	10	10	10	10	11	11	11	11	10	10	11	11	15.4297
UQCC2	Q9BRT2	+								2.14634	0.326576	3.9975	+	2.29512	-0.488917	-4.30437	+	0.116392	0.0305538	0.312957		0.346274	-0.0916256	-0.818063		2.54926	-0.410802	-4.85989	+	5	5	3	6	7	4	4	6	5	5	4	6	4	5	5	5	4	4	5	14.4984
TIMM29	Q9BSF4	+								0.194015	0.191246	0.492732		1.67594	-0.461861	-3.10101	+	0.400645	0.13997	0.910796		0.110602	0.0564237	0.301498		0.199943	-0.0849441	-0.505797		7	6	8	6	8	4	6	8	7	6	7	8	6	8	6	7	5	6	4	14.192
TACO1	Q9BSH4	+								2.41455	0.149376	4.56026	+	4.46582	-1.23021	-10.9629	+	0.149099	0.0434215	0.39084		0.133415	0.0502485	0.357228		0.0690095	-0.0220899	-0.193327		11	11	13	11	13	12	12	12	9	10	9	10	14	12	12	11	10	11	9	15.5919
HDHD3	Q9BSH5	+								1.83603	-0.478923	-3.39491	+	0.0806325	0.0734627	0.223511		0.154357	0.12861	0.403052		0.0141652	0.0168077	0.0422829		1.08189	-0.711433	-2.0793		2	3	3	1	2	3	3	2	2	3	2	3	4	3	2	2	2	4	3	13.5753
DHRS4	Q9BTZ2	+								1.54003	0.710106	2.85903	+	0.197503	-0.309546	-0.505656		0.748197	0.957591	1.56408		0.542745	0.953111	1.22853		0.621016	0.81795	1.33536		6	12	12	NaN	12	11	12	12	9	10	10	12	12	12	12	12	10	13	11	14.1957
TMEM70	Q9BUB7	+								2.42461	-0.712347	-4.58221	+	1.68574	-0.496369	-3.11871	+	2.57094	-0.675979	-4.90924	+	1.17263	-0.384834	-2.33013		1.5256	-0.387554	-2.8337	+	3	3	3	4	3	4	2	3	3	3	3	4	3	3	3	3	3	3	3	16.1027
HTATIP2	Q9BUP3;Q9BUP3-3	+								1.05443	-0.258475	-2.03362		0.350489	-0.226304	-0.815052		0.834905	0.465052	1.66855		1.05492	0.737328	2.11447		1.42447	0.743645	2.65789	+	9	10	11	11	9	11	10	10	10	7	10	10	11	11	11	10	10	10	10	14.7519
APOO	Q9BUR5;Q9BUR5-2	+								0.984605	-0.654742	-1.91761		2.52297	-0.302533	-4.80044	+	1.57201	-0.194046	-2.91541	+	1.51061	-0.239382	-2.97832	+	3.15005	-0.414065	-6.3618	+	5	6	5	6	5	5	5	5	5	6	6	4	5	5	6	4	4	4	4	16.7192
MECR	Q9BV79	+								4.82217	-0.781021	-12.6347	+	0.43757	-0.209952	-0.979599		0.167215	-0.096958	-0.432585		0.307192	0.209664	0.739289		0.944958	-0.439501	-1.85177		5	6	6	5	7	3	4	6	7	4	6	3	5	4	5	5	5	4	4	14.3015
SELENOO	Q9BVL4	+								2.99188	-1.38743	-5.93758	+	0.275578	-0.0384048	-0.665984		1.27751	-0.138287	-2.40708		3.21849	-0.632799	-7.65791	+	1.61048	0.180341	2.98367	+	11	11	9	10	14	11	10	8	10	11	10	8	10	9	10	10	9	10	10	14.7132
TIMM21	Q9BVV7	+								0.565175	-0.373043	-1.20894		3.08757	-0.679584	-6.19156	+	1.34496	-0.279503	-2.52159	+	1.68929	-0.460464	-3.34454	+	3.33463	-0.758949	-6.88628	+	5	4	5	5	5	4	4	4	4	3	4	4	3	3	4	3	3	2	4	14.9783
NUDT9	Q9BW91;Q9BW91-2	+								0.120959	0.313529	0.327012		1.6442	-0.335272	-3.04393	+	0.0324555	0.0104539	0.0942324		0.0314591	0.0122298	0.0921936		0.813274	-0.172171	-1.63239		11	14	10	11	10	13	10	8	9	12	12	10	11	11	11	9	12	10	11	14.9024
TARS2	Q9BW92	+								2.63998	-0.531034	-5.06867	+	1.16718	-0.439945	-2.22159		0.108496	0.0469189	0.29362		0.510429	-0.23246	-1.13268		0.91836	-0.308138	-1.80757		5	3	6	6	4	5	5	4	4	5	6	6	6	5	5	4	4	4	4	14.672
FUNDC2	Q9BWH2	+								0.212163	-0.0306206	-0.532471		0.687782	-0.192665	-1.42072		0.157943	0.0576808	0.411336		0.118178	-0.05612	-0.320198		0.948004	-0.273357	-1.85683		7	7	7	7	6	6	7	7	7	5	6	8	6	7	7	5	5	5	5	15.0201
SFXN3	Q9BWM7	+								4.63747	-0.892487	-11.7408	+	0.669673	-0.167344	-1.38982		0.635637	-0.159871	-1.33142		0.314329	-0.113514	-0.75382		0.365862	0.101806	0.844704		16	16	15	17	16	16	16	16	16	16	16	16	16	16	16	15	16	16	16	17.9138
HINT2	Q9BX68	+								1.75329	-2.88736	-3.24172	+	0.0857187	-0.0525103	-0.236539		0.174521	-0.1049	-0.449164		0.777956	0.446381	1.61728		0.526082	0.376374	1.13986		3	2	4	5	3	4	3	4	4	4	3	4	4	3	4	4	4	5	5	13.5325
BCL2L13	Q9BXK5	+								2.13973	-0.519306	-3.98415	+	3.53252	-0.756175	-7.48669	+	1.12363	-0.183908	-2.14884		2.25918	-0.484819	-4.66529	+	2.91033	-0.538026	-5.72736	+	12	13	10	13	14	10	11	12	12	8	11	13	9	14	13	9	10	12	8	16.1488
QTRT1	Q9BXR0	+								2.09228	-0.28606	-3.88904	+	0.500002	0.338656	1.09324		0.630905	0.4086	1.32327		0.453612	0.397772	1.02616		0.564861	0.37558	1.20839		7	7	7	5	6	6	6	6	6	6	7	7	6	6	7	7	7	6	7	15.4091
OSBPL1A	Q9BXW6	+								1.78966	-0.581763	-3.3087	+	1.26072	-0.200086	-2.37874		1.13754	-0.115056	-2.17205		0.951002	-0.154504	-1.92684		1.85136	-0.243751	-3.42361	+	12	8	9	10	6	10	9	10	9	9	9	11	10	7	10	9	7	6	8	14.9874
HDHD5	Q9BXW7;Q9BXW7-2	+								1.48316	1.32611	2.75956	+	2.29272	-0.919231	-4.29932	+	0.20917	0.10921	0.52597		0.0210654	-0.0164536	-0.0624124		0.423696	-0.202941	-0.953901		10	10	11	11	10	7	7	9	9	8	8	10	9	10	9	10	8	10	10	14.7282
NLN	Q9BYT8	+								1.75081	-0.654874	-3.23718	+	2.38233	-0.479016	-4.49034	+	0.484655	-0.111881	-1.06559		1.53082	-0.397355	-3.0188	+	2.33102	-0.459507	-4.38036	+	39	37	36	33	35	34	31	33	31	33	36	32	36	34	32	34	33	34	34	16.7206
PANK2	Q9BZ23;Q9BZ23-3;Q9BZ23-4	+								0.880993	3.66363	2.05977		0.0509955	-0.0119858	-0.145329		0.883119	0.141459	1.74894		0.68614	0.163663	1.45284		0.836855	-0.133779	-1.6718		6	6	5	7	7	6	6	6	6	6	6	6	6	7	6	6	6	7	6	13.8489
SLIRP	Q9GZT3;Q9GZT3-2	+								4.60499	-0.774764	-11.5898	+	3.65902	-0.69469	-7.89276	+	1.06142	-0.178698	-2.04524		1.02033	-0.224436	-2.05178		1.347	-0.222206	-2.52507	+	10	10	10	9	10	10	10	10	9	10	10	10	10	10	10	10	10	10	10	17.437
CCDC90B	Q9GZT6;Q9GZT6-2	+								1.3743	-0.329103	-2.57171	+	0.639599	-0.287815	-1.33824		0.838128	-0.443714	-1.67393		0.780763	-0.39062	-1.62229		1.30942	-0.472034	-2.46114	+	4	7	6	8	8	7	6	5	4	4	4	5	5	6	2	4	3	2	6	13.8286
NIF3L1	Q9GZT8;Q9GZT8-2	+								1.62602	-0.539044	-3.01139	+	0.0702316	0.00824903	0.196528		2.41702	-0.167809	-4.56565	+	0.2477	-0.0318957	-0.615223		0.0965642	-0.0114691	-0.263968		12	12	14	12	12	11	13	12	13	12	13	13	13	14	11	12	11	11	12	16.038
MFF	Q9GZY8	+								0.57661	-0.24146	-1.22898		0.87371	-0.185666	-1.73327		1.03587	0.21376	2.00276		0.885861	-0.244531	-1.81008		1.45301	-0.301879	-2.70722	+	10	10	12	10	8	10	9	10	8	8	9	10	9	8	9	9	9	8	9	15.3537
MTFR1L	Q9H019;Q9H019-3	+								3.68776	-0.487051	-7.98756	+	1.79667	-0.210072	-3.32169	+	1.66545	-0.211343	-3.0821	+	2.62326	-0.441314	-5.66649	+	2.66234	-0.398073	-5.12104	+	5	5	6	4	5	5	6	6	4	5	6	4	5	6	5	3	4	5	4	14.9867
TMEM126A	Q9H061	+								0.205441	-0.171535	-0.51784		3.17718	-0.503227	-6.43687	+	2.06188	-0.291051	-3.82872	+	1.56332	-0.298409	-3.08441	+	1.1919	-0.167166	-2.26299		8	8	8	9	8	7	5	8	8	6	6	8	7	7	8	9	6	8	8	15.5441
CLPB	Q9H078-2	+								0.386411	-0.48851	-0.883911		3.44339	-0.687655	-7.21118	+	2.86588	-0.553286	-5.61511	+	1.9119	-0.454578	-3.82989	+	1.57546	-0.278224	-2.92151	+	19	18	17	20	19	18	16	17	13	15	15	11	18	17	15	16	21	16	19	15.3548
QRSL1	Q9H0R6	+								1.43912	-0.789767	-3.61476	+	3.30678	-1.25942	-6.80501	+	2.12504	-0.525392	-3.95456	+	2.57842	-0.618395	-5.53529	+	3.15059	-1.03333	-6.36329	+	4	4	3	4	5	3	5	3	3	3	4	3	3	6	4	3	3	3	4	13.4715
ISCU	Q9H1K1	+								0.862836	-0.291126	-1.71515		1.51295	-0.243525	-2.81154	+	0.945631	-0.154818	-1.85288		1.42734	-0.309358	-2.81378	+	3.10822	-0.420902	-6.24742	+	7	7	6	7	6	8	10	7	6	7	7	8	6	7	6	7	7	6	7	15.7644
PPA2	Q9H2U2;Q9H2U2-2	+								0.68842	-0.47621	-1.42181		1.62915	-0.337131	-3.01698	+	0.864532	-0.18796	-1.71798		0.924098	-0.254224	-1.87856		1.99441	-0.410439	-3.69656	+	18	17	18	19	20	19	18	18	18	17	18	19	18	18	19	15	17	17	15	15.1974
GHITM	Q9H3K2	+								0.538261	0.0944348	1.16148		0.506128	0.154519	1.10423		0.16345	-0.061167	-0.423986		0.151342	0.0720814	0.399872		0.0899452	0.0387864	0.247284		5	5	5	5	4	5	5	4	5	5	6	6	5	5	6	5	4	6	5	15.6907
MMADHC	Q9H3L0	+								0.0755452	-0.0487725	-0.210372		0.909219	-0.195283	-1.79237		0.0114608	-0.00326144	-0.0340319		0.930557	-0.186144	-1.89014		0.328821	-0.0743429	-0.772753		4	4	5	6	5	6	6	7	6	6	5	4	6	4	6	4	6	6	4	15.1863
GOLPH3	Q9H4A6	+								5.3829	-0.676267	-15.7578	+	0.098525	0.0361638	0.268877		0.200266	0.0687681	0.506506		0.315662	0.126164	0.756527		0.129425	0.0471098	0.344405		7	7	6	6	6	6	7	7	8	8	9	8	8	8	9	5	5	6	5	15.8195
SMDT1	Q9H4I9	+								0.0277122	-0.0388701	-0.0808594		2.83837	-0.333341	-5.54644	+	3.10565	-0.851788	-6.24046	+	3.75652	-0.735402	-9.94912	+	4.13118	-0.707605	-9.58015	+	2	2	2	2	2	2	2	2	2	2	2	2	2	2	2	2	2	2	2	16.3672
TFB2M	Q9H5Q4	+								2.64681	-0.671837	-5.08464	+	2.51693	-0.881296	-4.78686	+	2.2501	-0.856147	-4.21016	+	1.85102	-0.839334	-3.69363	+	2.60071	-0.875176	-4.97757	+	5	4	5	6	5	1	2	2	1	3	2	3	4	2	2	2	3	2	2	15.108
OPA3	Q9H6K4	+								1.11145	0.307278	2.12854		0.620685	-0.254489	-1.30562		0.0912478	0.0507606	0.25058		0.623598	-0.310352	-1.34004		0.481089	-0.243049	-1.05914		3	3	5	2	4	NaN	3	3	4	2	3	3	4	2	2	2	2	1	2	14.9917
ACSS3	Q9H6R3	+								0.744025	0.168598	1.51605		1.43057	-0.912444	-3.0752	+	1.16602	-0.596982	-2.31791		0.850137	-0.657913	-1.83011		1.16322	-0.621593	-2.31274		NaN	5	4	4	4	3	4	3	NaN	4	1	1	2	3	4	3	3	2	2	NaN
PTGES2	Q9H7Z7	+								3.25195	-0.377559	-6.64729	+	1.76605	-0.351381	-3.26517	+	0.267882	0.069888	0.650181		0.903063	0.24528	1.84087		0.0884798	-0.0264512	-0.243566		11	12	11	12	12	10	11	10	11	11	12	12	13	14	13	10	11	12	11	15.8692
ACAD9	Q9H845	+								0.215868	-0.0577362	-0.540495		0.807212	-0.494985	-1.62224		0.0279529	0.0248641	0.0815412		0.0378771	-0.0422868	-0.110276		0.00244723	-0.00224279	-0.00734084		27	21	25	26	23	19	23	22	21	22	20	24	25	23	27	22	23	22	22	16.161
NT5DC2	Q9H857-2	+								1.93242	-0.292448	-3.57711	+	2.21975	-0.957729	-4.14733	+	0.0123283	-0.00835247	-0.0365727		0.024823	0.0209878	0.073252		1.21577	-0.52648	-2.30304		20	16	18	16	16	11	9	13	12	13	16	17	16	16	17	16	13	14	12	16.568
SLC25A22	Q9H936	+								4.57266	-0.99614	-11.4413	+	2.97479	-0.760536	-5.89305	+	2.13795	-0.51832	-3.98055	+	1.46009	-0.463757	-2.87805	+	2.49975	-0.626582	-4.74834	+	10	11	10	10	10	9	9	10	10	10	9	9	8	9	10	9	8	10	9	16.9872
SFXN1	Q9H9B4	+								2.11555	-0.1997	-3.93552	+	1.0479	-0.180394	-2.02276		0.0244214	0.00631574	0.0715053		0.235535	-0.0657824	-0.589125		0.0722427	-0.0178663	-0.201783		11	11	11	13	11	12	11	11	11	11	11	11	12	13	12	10	12	12	11	17.5055
CARS2	Q9HA77	+								1.29539	-0.25406	-2.43734		2.10682	-0.913213	-3.91804	+	0.395823	-0.212684	-0.901712		0.097985	-0.078812	-0.2699		1.00978	-0.456382	-1.95943		15	16	15	16	16	14	14	12	14	14	13	14	16	15	13	14	14	15	13	16.5481
GRPEL1	Q9HAV7	+								0.378133	0.126801	0.868174		2.87134	-0.623775	-5.62881	+	2.08554	-0.410601	-3.87563	+	1.69895	-0.440703	-3.3649	+	2.40223	-0.477524	-4.53343	+	11	13	10	11	11	13	12	10	12	9	10	8	13	10	12	9	13	11	11	16.7331
PDF	Q9HBH1	+								1.8247	-0.381407	-3.37376	+	1.56723	-0.432342	-2.90696	+	0.6169	-0.222721	-1.29908		0.159672	-0.0730883	-0.419371		0.0164034	0.00852369	0.0484448		3	1	2	3	3	2	1	1	1	3	1	3	2	2	1	3	1	3	2	15.4155
RDH14	Q9HBH5	+								0.887579	-0.447682	-1.75636		1.53502	0.0350409	2.85023	+	1.79667	0.0538486	3.32169	+	1.06852	0.0569681	2.1392		0.461923	0.0356468	1.0243		8	9	9	11	9	10	10	10	10	10	11	10	11	10	9	9	9	10	9	16.0415
PLGRKT	Q9HBL7	+								2.88155	-1.19822	-5.65449	+	0.0829951	-0.104123	-0.229576		0.380663	-0.399426	-0.872991		0.422181	0.55343	0.966276		0.0833744	-0.104969	-0.230548		4	4	4	2	4	3	4	4	3	4	4	4	4	4	4	4	3	3	3	16.1911
SLC25A19	Q9HC21;Q9HC21-2	+								2.04918	-1.15379	-4.14777	+	0.895474	-0.467825	-1.7695		0.272713	0.174869	0.660113		0.290028	-0.231326	-0.704052		0.0860284	-0.0705748	-0.237329		2	2	3	2	2	3	2	1	2	2	2	3	2	1	2	2	1	2	3	12.8248
MRM3	Q9HC36	+								3.48862	-0.816773	-7.34991	+	0.774692	-0.571935	-1.61145		0.469353	-0.325933	-1.03784		0.0352965	-0.0365325	-0.103033		0.00552261	-0.00470823	-0.0165082		4	3	3	3	4	2	3	3	2	2	NaN	2	2	4	2	1	1	1	1	16.0617
GLOD4	Q9HC38-2	+								3.74944	1.07572	8.19427	+	1.98009	0.260018	3.6688	+	0.0202438	-0.00423597	-0.0595385		0.326823	0.0684	0.779098		0.345028	-0.0566766	-0.804449		17	20	17	18	17	22	22	18	20	21	20	20	21	20	22	17	18	19	19	17.4037
MCCC2	Q9HCC0;Q9HCC0-2	+								0.879971	-0.199509	-1.7437		3.0422	-0.530602	-6.07014	+	0.740842	-0.131912	-1.51068		0.451827	-0.114093	-1.02278		2.30589	-0.387623	-4.32709	+	15	14	16	15	15	11	15	11	12	12	15	14	15	15	17	14	14	15	12	15.5413
GPAM	Q9HCL2	+								0.793184	-0.254772	-1.59873		1.18768	-0.350312	-2.25591		0.772359	0.224544	1.56377		0.892114	0.345088	1.82127		1.21598	-0.333202	-2.3034		3	3	2	3	3	4	2	3	4	3	4	3	3	4	3	3	3	3	3	14.8493
LYRM4	Q9HD34	+								1.1853	-0.257893	-2.25193		0.415127	-0.190854	-0.937937		0.870616	-0.289394	-1.72812		0.908137	-0.765057	-1.84996		2.42674	-0.761961	-4.58686	+	3	4	4	4	5	3	2	3	3	2	3	4	4	3	4	3	2	2	4	14.5988
TXNRD2	Q9NNW7;Q9NNW7-2	+								0.053468	0.0503691	0.152009		0.000339774	-0.000148519	-0.00102167		0.0578976	-0.0246001	-0.163902		0.259521	0.117191	0.640327		1.16775	-0.340098	-2.22254		10	8	10	9	11	11	11	12	11	11	12	8	10	9	10	9	7	7	7	16.7178
ABCB6	Q9NP58;Q9NP58-4	+								0.621786	0.818579	1.33675		2.00396	1.06382	3.71513	+	1.44419	0.770301	2.69194	+	0.864207	0.634747	1.77136		1.95321	1.03299	3.61697	+	9	8	11	10	9	13	11	12	11	12	12	12	9	11	12	9	13	14	13	15.8779
PNPLA8	Q9NP80;Q9NP80-2;Q9NP80-3	+								3.41042	-0.477832	-7.11139	+	0.588319	-0.193928	-1.24943		0.378172	0.132453	0.868248		0.174112	0.106847	0.452727		0.0899003	0.0371157	0.24717		4	4	4	3	3	3	4	3	5	4	3	3	4	3	3	3	3	3	3	13.8211
SARS2	Q9NP81	+								2.31011	-0.597888	-4.33601	+	3.85397	-0.818479	-8.55515	+	1.60797	-0.272662	-2.97921	+	0.528532	-0.126708	-1.16623		2.81575	-0.485229	-5.49044	+	13	13	13	11	12	11	8	12	10	8	9	11	11	12	11	11	11	9	10	14.7882
ACOT13	Q9NPJ3;Q9NPJ3-2	+								1.63308	0.836989	3.02401	+	1.14371	-0.487143	-2.18235		0.0574093	0.0386466	0.162596		0.109577	0.0814354	0.298953		0.632136	-0.296254	-1.32539		5	5	5	5	5	4	5	4	5	5	5	5	5	5	5	5	5	5	5	16.0922
TIMMDC1	Q9NPL8	+								2.67957	-0.34367	-5.16165	+	3.20176	-0.51506	-6.50544	+	1.68693	-0.22582	-3.12087	+	2.7401	-0.404543	-6.01969	+	3.17993	-0.431699	-6.44449	+	7	8	6	8	10	9	8	10	7	8	10	5	7	6	6	5	6	4	5	14.4639
HINT3	Q9NQE9	+								0.732869	-0.332897	-1.49721		1.52037	0.419382	2.82453	+	1.50099	0.430464	2.79065	+	1.46561	0.54844	2.88895	+	1.35636	-0.623096	-2.54104	+	3	3	4	4	3	4	4	5	5	4	4	3	4	3	4	3	3	3	3	14.6361
MIEF1	Q9NQG6	+								3.06853	-0.395129	-6.14038	+	0.606281	-0.548289	-1.28068		0.28838	-0.370313	-0.700646		0.792592	-0.876291	-1.64343		0.338953	-0.370134	-0.792608		2	2	3	2	4	2	2	3	3	2	2	2	2	NaN	1	2	2	2	2	14.2043
XPNPEP3	Q9NQH7;Q9NQH7-4	+								2.43642	-0.543204	-4.60809	+	1.16048	-0.361124	-2.21038		0.0342493	0.0179482	0.0992568		0.276261	-0.191431	-0.675478		1.79235	-0.838716	-3.31368	+	5	6	4	4	5	3	3	2	4	2	2	2	4	5	2	4	1	2	3	14.7387
NIT2	Q9NQR4	+								0.0808752	-0.0252853	-0.224135		0.793316	0.127016	1.59895		2.456	0.389288	4.65117	+	2.14158	0.444011	4.37059	+	1.63252	0.243647	3.02301	+	19	19	20	20	19	19	18	20	19	19	19	21	20	22	24	19	21	21	20	16.9441
STARD7	Q9NQZ5	+								1.42419	-0.48676	-2.65742	+	1.03975	-0.328111	-2.00922		1.62231	-0.570562	-3.00477	+	0.995317	-0.43432	-2.0066		1.36614	-0.428383	-2.55775	+	3	2	2	2	4	3	2	4	3	3	2	3	2	3	4	2	3	3	2	15.4703
DIABLO	Q9NR28;Q9NR28-2	+								0.0732466	0.0292766	0.204399		1.26443	-0.220054	-2.38499		1.90746	-0.315116	-3.52953	+	1.93248	-0.462547	-3.87658	+	2.60911	-0.42927	-4.99698	+	12	12	12	12	12	12	11	11	12	12	11	12	12	12	12	10	12	11	12	16.1897
PXMP2	Q9NR77	+								0.949051	0.223798	1.85856		0.036334	-0.0118806	-0.105074		0.081486	0.0250514	0.225705		0.71782	0.208309	1.50969		0.326567	-0.0916949	-0.768316		4	3	4	4	3	4	2	3	4	3	3	4	4	3	4	4	4	4	4	16.2005
SPHK2	Q9NRA0;Q9NRA0-2;Q9NRA0-4;Q9NRA0-5	+								0.114837	0.0680691	0.309166		0.913268	0.458339	1.7991		0.46275	0.249707	1.02581		0.220948	0.171823	0.557462		0.0041703	0.00336781	0.012485		2	2	2	2	3	3	3	2	2	2	2	2	2	2	2	2	2	1	1	14.2316
SDR39U1	Q9NRG7	+								0.515113	-0.0941163	-1.12031		0.0353774	-0.0853753	-0.102408		0.0552401	-0.130315	-0.156778		0.0485566	-0.145726	-0.139876		0.161305	-0.440415	-0.423171		2	2	2	1	2	1	2	2	2	2	1	2	2	2	2	2	NaN	1	1	14.3666
ABCB10	Q9NRK6	+								0.217517	0.168082	0.544054		1.702	-0.357436	-3.14817	+	2.91054	-0.523854	-5.7279	+	2.92839	-0.884697	-6.62563	+	1.43289	-0.250569	-2.67243	+	7	5	6	6	6	3	3	4	5	4	4	5	4	4	4	4	6	3	5	14.4793
METTL5	Q9NRN9	+								1.64195	-0.191001	-3.0399	+	0.299155	-0.172678	-0.713793		0.451271	-0.249192	-1.00481		0.400093	-0.278534	-0.923716		0.277965	-0.15888	-0.670865		4	3	2	3	4	3	3	4	6	4	4	5	5	4	5	5	4	4	3	15.0744
HEBP1	Q9NRV9	+								2.26284	-0.945338	-4.23671	+	0.115166	0.0481557	0.309969		0.174563	-0.069803	-0.449258		0.1739	-0.0883888	-0.452242		0.252153	-0.0968702	-0.617557		12	13	13	12	13	12	12	12	12	12	13	12	11	13	13	10	12	11	10	18.4732
PLSCR3	Q9NRY6	+								3.00575	-0.634886	-5.97389	+	4.05052	0.783249	9.27127	+	2.91032	0.46999	5.72733	+	1.24101	0.291396	2.45741		1.64937	0.251475	3.0532	+	5	5	5	5	6	6	4	4	5	4	4	5	6	6	6	6	5	7	5	17.4415
AGPAT4	Q9NRZ5	+								0.656443	0.11537	1.36717		0.218512	0.210703	0.5462		0.937336	0.708318	1.8391		0.725562	0.737322	1.52356		0.989549	0.745897	1.92582		7	8	7	7	4	9	6	6	8	5	8	9	9	8	8	9	9	7	8	14.956
TOMM22	Q9NS69	+								3.79196	-0.735906	-8.33946	+	0.935388	-0.252551	-1.83587		1.20754	-0.334859	-2.28923		0.787578	-0.308879	-1.63447		0.79006	-0.263453	-1.59349		3	3	2	2	2	2	1	3	2	2	3	2	2	3	2	2	1	2	1	13.7405
IARS2	Q9NSE4	+								0.18838	0.0932072	0.480234		6.02944	-0.689256	-20.2786	+	4.28777	-0.272003	-10.2062	+	3.81277	-0.334553	-10.2213	+	5.75197	-0.653864	-18.2027	+	42	44	45	44	44	43	42	39	40	41	40	40	46	43	45	45	41	39	41	16.8071
ECHDC1	Q9NTX5;Q9NTX5-2;Q9NTX5-6	+								0.324695	0.024938	0.764626		0.0363748	0.0300083	0.105187		0.0866304	0.0682926	0.238863		0.086005	0.0854832	0.239342		0.323474	0.218229	0.762218		12	12	13	12	11	13	12	13	12	14	14	14	14	12	13	12	12	14	13	16.3966
ABHD10	Q9NUJ1	+								0.353274	-0.087261	-0.820445		2.53884	-0.597172	-4.83626	+	1.03938	-0.233435	-2.00861		0.789481	-0.243516	-1.63787		1.89043	-0.40889	-3.49723	+	8	10	9	11	9	9	9	8	8	7	7	9	8	9	7	10	9	8	9	15.9967
AGPAT5	Q9NUQ2	+								0.376692	-0.0547878	-0.865426		0.414153	-0.250972	-0.936118		0.068243	0.0504929	0.191315		0.6497	0.460102	1.38723		0.0274133	-0.0276336	-0.0806758		1	3	2	1	2	1	2	2	1	3	2	3	1	2	3	2	NaN	2	2	13.8408
ABCB8	Q9NUT2;Q9NUT2-2;Q9NUT2-4;Q9NUT2-5	+								2.55826	-0.39342	-4.88034	+	2.25002	-0.647871	-4.20999	+	0.853004	-0.182742	-1.69876		1.62549	-0.416611	-3.21159	+	2.11672	-0.43393	-3.93786	+	4	3	3	2	2	2	1	2	1	2	3	3	3	5	4	4	1	4	2	16.0571
UQCC1	Q9NVA1;Q9NVA1-2	+								2.27659	-0.433183	-4.26546	+	1.31142	-0.242849	-2.46454	+	0.0424686	-0.0109107	-0.122054		0.288257	-0.0755014	-0.700393		2.14842	-0.487311	-4.0017	+	3	3	3	3	3	2	2	4	2	1	1	2	4	4	2	3	3	2	3	15.5143
EXD2	Q9NVH0;Q9NVH0-2	+								1.43072	-0.419167	-2.66868	+	1.34029	-0.480975	-2.51364	+	1.45937	-0.551062	-2.71824	+	1.89046	-0.964564	-3.7816	+	0.895356	-0.332829	-1.76931		5	6	4	8	6	7	7	5	6	5	7	8	5	5	6	7	5	7	5	14.9643
DNAJC11	Q9NVH1;Q9NVH1-3	+								1.1419	0.165877	2.17934		0.0575259	-0.0115258	-0.162908		1.45273	0.192971	2.70673	+	0.528104	0.10725	1.16543		0.196971	-0.0357567	-0.499256		15	19	17	17	18	16	17	18	18	18	17	19	17	20	17	17	14	11	12	15.6976
ATAD3A	Q9NVI7	+								0.00913159	0.00292365	0.0271857		3.43123	-0.692061	-7.17424	+	2.11492	-0.37936	-3.93427	+	1.17986	-0.281372	-2.34352		2.03707	-0.357927	-3.77987	+	15	14	14	13	13	11	11	11	13	11	12	12	13	14	13	10	10	11	11	17.9553
PNPO	Q9NVS9;Q9NVS9-3	+								1.16892	0.377273	2.2245		0.283001	-0.0770482	-0.681133		1.6512	-0.362488	-3.05648	+	1.54358	-0.4374	-3.0445	+	1.1603	-0.246935	-2.21009		17	18	18	18	18	18	19	18	19	16	18	15	16	16	18	15	18	16	13	16.2957
MTPAP	Q9NVV4	+								0.316137	-0.0609133	-0.747698		4.50803	-0.626023	-11.1497	+	2.96848	-0.298712	-5.87669	+	0.222277	-0.0478591	-0.560365		3.63206	-0.366413	-7.80468	+	9	8	9	7	9	8	7	6	7	6	7	9	9	8	10	7	5	7	7	14.4318
RMND1	Q9NWS8	+								0.402725	-0.125549	-0.914707		1.35347	-0.394053	-2.53611	+	0.00854415	0.00414098	0.0254536		0.524137	0.221295	1.1581		0.0314108	-0.0141314	-0.0912981		6	6	5	4	5	3	4	3	6	3	3	5	5	3	4	6	5	4	5	14.4683
OXSM	Q9NWU1	+								1.14485	-0.125185	-2.18427		1.40312	-0.728163	-2.62114	+	0.0679393	0.0297035	0.190518		0.639577	-0.25988	-1.36895		0.616541	-0.209108	-1.29846		4	4	5	3	3	2	3	3	3	2	1	3	4	2	3	2	1	3	3	12.9472
THG1L	Q9NWX6	+								2.28795	-0.880256	-4.28929	+	0.53573	0.491372	1.17952		0.51334	0.455625	1.13809		0.493917	0.558743	1.13256		0.334855	0.310391	0.795243		2	NaN	1	1	2	1	2	1	2	2	1	1	2	1	2	3	3	2	2	14.771
OCIAD1	Q9NX40	+								0.38088	0.206241	0.886336		3.71724	-0.548694	-8.08582	+	2.142	-0.264046	-3.98872	+	2.12955	-0.384856	-4.34116	+	3.1732	-0.455616	-6.42582	+	16	14	12	12	13	12	11	12	12	10	10	12	12	13	12	12	10	11	12	16.9689
MARCHF5	Q9NX47	+								0.157358	0.141144	0.413973		3.78081	-0.451492	-8.30116	+	3.30007	-0.222836	-6.78557	+	1.64091	-0.191686	-3.24348	+	5.07236	-0.550364	-13.9477	+	10	10	10	8	10	9	10	9	10	8	8	10	9	9	7	11	9	8	9	15.5999
CHCHD3	Q9NX63	+								1.72611	-0.339947	-3.19201	+	2.66145	-0.232791	-5.11896	+	0.555087	0.0474261	1.1912		0.20655	-0.0282295	-0.525788		1.29664	-0.100563	-2.43948		13	13	12	12	12	13	13	12	13	11	14	13	15	14	14	12	12	13	12	16.3607
DUS2	Q9NX74	+								0.287863	-0.210729	-0.691006		0.82712	-0.343625	-1.65554		0.27107	-0.0768788	-0.656739		0.932825	0.362718	1.89421		0.660884	0.165578	1.37478		2	3	2	4	1	2	3	2	2	1	1	1	2	1	1	2	1	1	2	13.4094
SIRT5	Q9NXA8;Q9NXA8-2;Q9NXA8-4	+								2.68232	-1.18134	-5.16814	+	1.81368	-0.560201	-3.35325	+	2.75743	-0.488775	-5.34789	+	0.566995	-0.158591	-1.23698		2.12753	-0.552333	-3.95958	+	4	3	4	4	4	2	2	2	3	2	2	3	2	2	4	3	2	3	2	14.1724
TRMT1	Q9NXH9;Q9NXH9-2	+								2.87602	-0.740615	-5.64056	+	0.897572	-0.347084	-1.77299		1.04323	-0.381736	-2.01501		0.167544	-0.104881	-0.437623		0.0252591	-0.0140982	-0.0738926		13	11	10	11	13	8	11	10	10	9	10	9	9	11	10	8	9	8	11	15.0893
FASTKD2	Q9NYY8	+								0.801714	0.142444	1.61303		0.713458	-0.62327	-1.46435		0.220805	-0.23556	-0.551137		0.277596	-0.364052	-0.67826		0.461537	-0.437077	-1.02359		5	7	5	5	6	5	5	6	4	7	6	6	7	7	6	5	5	5	5	14.6832
CISD1	Q9NZ45	+								1.89834	-0.817166	-3.5122	+	0.00464609	0.00232716	0.0139019		2.02007	-0.63732	-3.74657	+	1.08833	-0.457632	-2.17529		2.06067	-0.651244	-3.82634	+	9	9	8	8	8	9	8	8	8	9	8	6	7	6	7	7	6	8	6	15.1825
MTCH1	Q9NZJ7;Q9NZJ7-2	+								2.16123	-0.42472	-4.02763	+	0.115338	0.054355	0.310388		0.258874	-0.110868	-0.631551		0.0247894	0.0159273	0.0731555		1.10932	-0.369647	-2.12499		10	10	10	9	10	13	12	14	14	12	11	11	12	13	14	10	11	11	10	17.6205
PDP1	Q9P0J1;Q9P0J1-2	+								1.30321	-0.497417	-2.45061	+	6.58811	-1.00539	-25.1833	+	4.47122	-0.467098	-10.9866	+	3.24612	-0.694059	-7.76301	+	4.66043	-0.51825	-11.8486	+	14	13	13	13	15	12	11	11	11	11	10	14	14	14	13	10	10	10	9	14.9448
MTRES1	Q9P0P8	+								6.62017	0.312497	25.4977	+	0.542588	-0.199313	-1.16914		0.204923	-0.0942389	-0.516709		0.814424	-0.360748	-1.68242		0.90019	-0.631854	-1.83573		2	3	2	3	2	2	1	2	2	2	3	2	2	1	2	2	NaN	2	1	13.25
TMEM14C	Q9P0S9	+								0.146293	0.175289	0.38429		0.23028	-0.11901	-0.57142		0.0121706	-0.00645828	-0.0361112		0.423327	-0.202331	-0.968473		1.26725	-0.452872	-2.38976		4	4	4	4	4	4	4	4	4	5	4	4	4	5	5	4	4	4	4	16.8419
ARMCX1	Q9P291	+								0.0123245	0.0101016	0.0365616		2.04969	-0.504418	-3.80467	+	0.370386	-0.113872	-0.853377		0.643223	-0.228807	-1.37553		0.794931	-0.216678	-1.60166		11	14	12	12	14	13	10	13	13	14	13	12	13	13	13	10	11	9	10	15.8457
SUCLA2	Q9P2R7;Q9P2R7-2	+								0.243473	-0.175404	-0.599359		6.74819	-0.598636	-26.7917	+	5.10002	-0.348646	-14.1005	+	4.40001	-0.369962	-13.5092	+	6.23508	-0.534903	-21.9642	+	19	19	17	17	19	15	16	17	14	16	16	15	17	16	14	15	16	14	13	16.964
GRHPR	Q9UBQ7	+								1.90609	0.247064	3.52691	+	0.696336	0.508776	1.43528		0.349643	0.288422	0.813411		0.244317	0.270462	0.607991		0.484527	0.377941	1.06535		14	16	15	16	16	17	17	18	17	18	17	15	15	17	18	16	17	20	17	16.3093
SLC25A10	Q9UBX3;Q9UBX3-2	+								2.77473	-0.470763	-5.38991	+	1.67645	-0.319127	-3.10193	+	1.50817	-0.283244	-2.80318	+	0.412786	-0.123493	-0.948225		0.659987	-0.1458	-1.37325		14	13	12	9	12	11	10	10	12	8	10	12	11	10	11	9	10	11	11	15.2333
AASS	Q9UDR5	+								0.583881	-0.175345	-1.24169		1.45157	-0.463545	-2.70473	+	0.296106	-0.120488	-0.707661		0.42699	-0.205534	-0.975488		1.66226	-0.605841	-3.07637	+	10	11	13	7	8	7	7	8	9	10	8	11	11	10	12	9	7	5	7	14.472
NIPSNAP3A	Q9UFN0	+								0.285846	-0.113874	-0.686916		1.92567	-0.468509	-3.5642	+	0.189324	-0.0624317	-0.482334		0.377369	0.142679	0.879466		2.16518	-0.533499	-4.03565	+	16	16	16	16	15	15	15	16	15	16	16	16	16	18	19	15	16	16	15	17.3647
PISD	Q9UG56;Q9UG56-2	+								0.795925	0.235874	1.60333		2.19533	-0.776665	-4.09714	+	2.20299	-0.721498	-4.11285	+	1.55731	-0.584763	-3.07224	+	1.16297	-0.360378	-2.21455		4	5	3	4	7	5	5	6	4	2	4	5	3	6	3	4	2	4	3	16.5185
WARS2	Q9UGM6	+								2.55873	1.39627	4.8814	+	1.09972	-0.718676	-2.10899		0.259481	-0.229653	-0.632811		0.112342	-0.130395	-0.305809		0.900108	-0.659783	-1.77721		4	4	4	4	4	2	2	2	3	1	1	3	3	3	1	4	2	2	2	14.3994
ARMCX3	Q9UH62	+								1.40103	0.372574	2.61755	+	3.37597	-0.648263	-7.00834	+	0.0433703	-0.0114099	-0.124533		0.0457162	-0.014983	-0.132061		0.843143	-0.153704	-1.6823		16	15	16	15	16	19	18	16	15	15	14	15	15	15	15	14	18	16	16	17.0899
AMACR	Q9UHK6;Q9UHK6-5	+								3.14441	-0.609088	-6.34628	+	0.607697	0.433314	1.28313		0.404257	0.313009	0.917585		0.428866	0.420852	0.979077		2.02005	-1.77456	-4.07904	+	3	5	6	5	4	6	6	5	4	5	5	5	5	5	5	6	NaN	2	3	13.6042
AK3	Q9UIJ7	+								0.789448	-0.345528	-1.59246		5.23487	-0.767151	-14.8687	+	4.23578	-0.570058	-9.99439	+	3.89018	-0.709371	-10.6071	+	5.03713	-0.754776	-13.7554	+	23	22	21	24	24	23	21	21	22	18	22	20	21	21	21	19	17	21	18	17.1695
MSRA	Q9UJ68;Q9UJ68-2;Q9UJ68-3;Q9UJ68-5	+								1.21791	0.124229	2.30664		4.75854	-0.534605	-12.3198	+	4.6972	-0.628991	-12.0232	+	4.33213	-0.647381	-13.0835	+	5.0307	-0.588029	-13.7205	+	8	7	7	7	8	6	6	7	6	6	6	6	5	5	6	8	6	8	6	15.4875
SLC25A13	Q9UJS0;Q9UJS0-2	+								2.18865	0.624752	4.08349	+	0.783891	0.173675	1.58314		2.66936	0.558658	5.13756	+	1.81517	0.530589	3.61467	+	1.90465	0.401215	3.52419	+	13	14	11	13	11	12	13	10	11	11	11	13	13	11	15	14	16	12	12	14.9981
STOML2	Q9UJZ1	+								0.231099	-0.246096	-0.573164		3.0042	-0.428899	-5.96984	+	1.30591	-0.152788	-2.45519	+	0.282189	-0.0533787	-0.687818		1.42551	-0.174144	-2.65969	+	18	18	18	18	19	18	17	15	18	17	17	17	17	17	19	17	16	20	15	17.4051
CROT	Q9UKG9	+								0.194885	0.0877399	0.494654		0.16314	0.0549719	0.423274		0.0532605	0.0197044	0.15145		0.335908	-0.128313	-0.797354		0.0242315	-0.0108666	-0.0709638		11	8	10	7	6	4	5	4	8	7	6	9	7	8	6	5	5	5	5	14.058
NUDT5	Q9UKK9	+								1.65445	0.250003	3.06232	+	0.983645	0.238781	1.91602		1.3187	0.30907	2.4769	+	0.458241	0.161718	1.03492		1.71446	0.401744	3.17081	+	16	17	17	16	16	16	15	16	17	15	15	16	17	17	16	14	16	16	16	17.3851
ACAD8	Q9UKU7	+								0.314324	-0.129345	-0.744099		0.251718	-0.182931	-0.616647		0.0247723	-0.0191525	-0.0725059		0.0975455	0.0888865	0.268789		0.413621	-0.250505	-0.935125		5	5	6	5	5	4	3	4	4	3	3	4	5	4	4	6	6	5	4	14.7223
NFU1	Q9UMS0;Q9UMS0-3	+								0.059961	0.0147204	0.16941		2.55619	-0.740082	-4.87562	+	2.06374	-0.589534	-3.8324	+	1.0968	-0.402714	-2.19075		1.53336	-0.479778	-2.84731	+	8	7	8	8	8	8	8	8	7	6	7	7	7	7	7	8	8	8	7	15.7508
SPG7	Q9UQ90	+								0.723142	-0.196217	-1.48076		0.246857	-0.211885	-0.606469		0.0680599	0.0594542	0.190834		0.283052	-0.270245	-0.689609		0.332642	-0.266824	-0.780256		3	4	3	2	6	3	2	2	4	2	4	5	3	4	4	2	2	2	2	13.8424
BCS1L	Q9Y276	+								0.834643	0.401417	1.66811		3.86933	-0.675008	-8.6093	+	2.05131	-0.287235	-3.80788	+	0.753627	-0.143916	-1.57379		2.44015	-0.33041	-4.61628	+	12	10	11	10	12	8	7	10	7	8	9	10	12	10	8	10	7	8	11	15.2283
VDAC3	Q9Y277	+								0.461945	-0.861079	-1.02434		5.40209	-0.354667	-15.8768	+	0.587268	-0.0302198	-1.2476		1.10714	-0.0672754	-2.20966		1.5048	-0.0847502	-2.7973	+	13	13	13	13	13	13	14	13	13	14	14	13	13	14	15	13	13	13	13	18.7937
EXOG	Q9Y2C4	+								2.19632	-0.741774	-4.09918	+	3.22824	-0.874401	-6.57997	+	1.87976	-0.462133	-3.47705	+	1.20606	-0.401156	-2.39215		2.11	-0.527987	-3.92442	+	4	5	4	4	5	5	4	4	4	4	4	4	4	4	4	3	3	3	3	15.2801
GSTK1	Q9Y2Q3	+								1.33162	-0.60057	-2.49887	+	2.33996	-0.350689	-4.39941	+	0.602246	-0.103893	-1.27367		0.589717	-0.138667	-1.27848		0.313232	-0.062295	-0.741929		19	19	19	19	20	20	19	20	20	19	19	20	19	21	24	17	18	22	17	17.5549
COA3	Q9Y2R0	+								2.57295	0.761173	4.91384	+	2.63889	-1.7524	-5.71276	+	1.75426	-0.760435	-3.2435	+	0.7174	-0.426694	-1.50894		1.97121	-0.888691	-3.65165	+	4	4	4	3	4	2	2	2	NaN	1	3	4	3	3	3	4	3	4	3	14.8241
POLDIP2	Q9Y2S7	+								3.94848	0.838042	8.89319	+	3.52066	-0.581078	-7.44954	+	2.3616	-0.369938	-4.44571	+	1.84284	-0.364746	-3.67555	+	2.88078	-0.481503	-5.65256	+	15	15	12	15	14	11	10	11	13	12	13	13	14	12	14	14	14	13	11	16.2151
YARS2	Q9Y2Z4	+								0.221262	0.212736	0.55212		4.89339	-0.928608	-12.9961	+	3.293	-0.373438	-6.76509	+	2.21906	-0.303457	-4.5633	+	4.07686	-0.542521	-9.37116	+	10	9	9	9	10	9	9	7	7	6	7	8	11	9	8	6	7	8	7	15.1363
COQ6	Q9Y2Z9;Q9Y2Z9-3	+								1.16361	-0.670988	-2.21562		0.39281	0.596692	0.896023		0.0821766	0.129328	0.227478		0.0974985	-0.19929	-0.26867		0.0145453	0.0326751	0.0433995		2	2	2	2	2	2	2	1	2	1	1	1	1	1	1	2	2	NaN	2	16.4015
ACOT9	Q9Y305;Q9Y305-2;Q9Y305-4	+								4.76216	-0.319463	-12.3375	+	5.26676	-0.802701	-15.0561	+	3.77339	-0.410531	-8.27579	+	2.09758	-0.266595	-4.26355	+	2.80842	-0.27162	-5.47237	+	24	24	23	22	26	21	22	21	20	21	20	22	23	22	24	21	21	24	21	16.9175
REXO2	Q9Y3B8-3	+								1.12222	0.611015	2.14649		0.426535	-0.0743664	-0.959173		3.2216	0.491719	6.56123	+	2.52082	0.499664	5.37019	+	0.81924	0.126136	1.64237		11	11	10	10	12	11	11	10	12	11	12	14	14	15	14	12	13	12	13	18.335
MSRB2	Q9Y3D2	+								1.01838	-0.224615	-1.97371		2.30643	-0.97958	-4.32824	+	2.02058	-0.848778	-3.74755	+	1.02637	-0.528947	-2.06271		1.82295	-0.900491	-3.3705	+	3	2	2	2	2	3	2	3	2	2	3	3	3	2	1	2	3	2	3	15.7821
FIS1	Q9Y3D6	+								0.243246	0.161299	0.598881		1.20862	-0.196128	-2.29105		1.41021	-0.19135	-2.63334	+	1.84145	-0.333947	-3.67248	+	1.91817	-0.346791	-3.54991	+	6	7	8	6	7	7	8	6	7	7	5	7	7	7	7	5	5	6	4	17.6409
BOLA1	Q9Y3E2	+								3.08895	-0.640503	-6.19529	+	0.175219	0.238194	0.45074		0.0220442	0.0357872	0.0647088		0.274255	-0.459296	-0.671288		0.291163	-0.367066	-0.697687		1	2	2	2	1	2	1	2	2	2	2	2	2	2	2	2	1	2	2	16.5307
PTRH2	Q9Y3E5	+								0.928615	-0.158625	-1.82461		2.79529	-0.29838	-5.44013	+	0.344667	-0.0426825	-0.803745		0.331044	-0.0519306	-0.787592		0.454284	-0.0533649	-1.01033		9	9	8	8	10	10	8	9	9	8	8	10	10	10	11	7	8	10	7	16.8992
AFG3L2	Q9Y4W6	+								0.352812	-0.150845	-0.819551		1.87612	-0.277456	-3.47018	+	0.00760191	0.00182985	0.0226705		0.105875	-0.0298487	-0.289728		1.30894	-0.199797	-2.46032	+	25	27	27	27	26	27	29	28	27	22	26	24	27	28	28	24	27	23	21	15.3186
SAMM50	Q9Y512	+								0.251009	0.0432905	0.615166		0.52942	-0.041743	-1.14579		1.96328	0.12993	3.63634	+	0.468004	0.0430937	1.05333		0.201627	-0.0163027	-0.509492		26	23	25	23	24	23	27	25	28	27	29	27	27	27	27	25	23	26	21	17.0782
TIMM22	Q9Y584	+								3.4052	-0.704853	-7.09569	+	3.91754	-0.850417	-8.78125	+	0.414447	-0.117112	-0.936667		0.826473	-0.187586	-1.70394		3.16393	-0.56267	-6.40013	+	1	2	2	2	2	2	1	1	1	2	1	2	2	1	1	2	2	2	2	14.9606
TIMM13	Q9Y5L4	+								0.983124	0.22564	1.91515		1.25704	-0.383453	-2.37253		0.663353	0.23378	1.37901		0.135443	-0.0729906	-0.362102		1.21902	-0.486949	-2.3085		3	3	3	3	2	3	2	1	2	1	1	3	1	3	1	3	1	1	2	15.1893
MPC1	Q9Y5U8	+								4.63955	-0.693304	-11.7505	+	0.0636264	-0.0198965	-0.179144		3.48506	-0.611748	-7.33893	+	0.334774	0.0915885	0.79508		1.81103	0.282997	3.34832	+	1	2	1	1	2	1	1	1	2	1	2	1	1	1	1	1	1	1	2	14.7873
PUS1	Q9Y606;Q9Y606-2	+								1.98976	-0.638149	-3.68753	+	1.95004	-0.296978	-3.61087	+	0.0927741	0.0210993	0.254435		3.93466	-1.09115	-10.8349	+	0.0314875	-0.00778338	-0.0915137		8	8	10	7	9	11	8	8	7	9	8	9	9	9	5	5	9	9	9	15.1792
SLC25A15	Q9Y619	+								1.22252	-0.513103	-2.3144		0.840359	-0.802354	-1.67766		0.186483	0.225528	0.476011		0.564233	0.73327	1.23192		0.268212	0.309423	0.65086		3	2	3	2	3	NaN	1	1	2	1	2	2	3	1	4	2	2	3	2	14.4242
NFS1	Q9Y697;Q9Y697-2	+								0.72189	0.596428	1.51698		5.68768	-0.703099	-17.7519	+	5.60785	-0.412763	-17.2073	+	2.99183	-0.501749	-6.84069	+	4.3754	-0.549456	-10.5725	+	19	19	18	18	17	14	13	12	13	12	13	12	13	13	14	14	12	12	12	14.9036
MTCH2	Q9Y6C9	+								0.182101	-0.0323318	-0.466217		4.13648	-0.646056	-9.60076	+	0.786125	-0.0939158	-1.58689		0.628371	-0.108405	-1.34868		0.900853	-0.107641	-1.77845		17	17	17	17	17	17	17	17	17	17	17	17	17	18	18	16	18	18	17	18.1452
PXMP4	Q9Y6I8	+								0.857539	-0.0943994	-1.70632		0.00416346	-0.0024924	-0.0124646		0.665591	0.256929	1.38284		0.0187982	0.0132148	0.0558309		0.0907779	-0.0459183	-0.249392		3	3	3	4	4	4	3	2	3	1	3	3	4	3	3	2	2	2	3	13.652
COX11	Q9Y6N1	+								2.62789	-0.176952	-5.04051	+	1.24163	0.168366	2.34655		0.389775	0.0694558	0.890284		0.561696	0.13861	1.22727		0.803428	-0.19921	-1.6159		1	2	1	1	3	1	1	2	1	1	1	1	1	2	2	2	1	1	1	14.1582
SQOR	Q9Y6N5	+								2.13987	-0.483079	-3.98443	+	4.13102	-2.05548	-9.57954	+	2.07078	-0.825481	-3.84632	+	2.40677	-1.36329	-5.05412	+	1.42579	-0.57179	-2.66016	+	33	35	32	34	33	33	33	34	24	22	22	30	31	32	29	27	29	31	30	17.0084
NUDT4B;NUDT4	A0A024RBG1;Q9NZJ9-2									1.30755	-0.2036	-2.45797	+	2.76627	0.495159	5.36933	+	1.00513	0.176719	1.95169		0.728339	0.174812	1.52854		0.984237	0.186477	1.917		4	4	3	4	3	4	4	3	4	4	4	4	4	4	4	4	4	4	4	16.749
GATD3B;GATD3A	A0A0B4J2D5;P0DPI2									1.13473	-0.405894	-2.16736		1.24354	-0.19891	-2.34976		0.486404	-0.0855478	-1.06875		0.190642	-0.0488619	-0.490266		2.68016	-0.422916	-5.16304	+	15	17	13	14	14	17	16	17	15	17	18	15	16	15	17	16	16	15	17	16.2083
UBA6	A0AVT1									0.995094	-0.823311	-1.93503		1.53169	-0.144927	-2.84439	+	0.00548596	-0.000847626	-0.0163993		1.02256	-0.134129	-2.0558		1.55916	-0.148422	-2.89271	+	49	51	50	52	48	53	50	48	51	54	52	53	53	52	55	45	48	52	47	16.8608
ESYT2	A0FGR8-2									0.0319762	-0.01639	-0.0928868		1.28546	0.208762	2.42054		0.796034	0.138614	1.60351		0.881081	0.197096	1.80153		1.6278	0.260501	3.01457	+	29	38	34	37	34	38	39	35	39	35	34	36	34	35	33	35	34	34	37	16.5347
UHRF1BP1L	A0JNW5									0.711863	0.256273	1.46165		0.180721	-0.0439177	-0.463124		0.877843	-0.160271	-1.74015		0.333776	-0.0912084	-0.793078		1.87379	-0.330896	-3.46578	+	7	7	5	8	6	7	4	6	7	7	4	5	7	5	7	4	3	5	2	14.4106
GXYLT2	A0PJZ3									3.56283	-0.754192	-7.58236	+	1.30057	1.69577	3.18106		0.989223	1.1691	2.32609		1.02686	1.90173	3.027		0.42964	0.530862	1.04745		NaN	NaN	2	1	NaN	1	1	2	1	2	1	1	1	1	1	2	1	1	2	NaN
ARHGAP10	A1A4S6									3.90756	-0.54396	-8.74543	+	0.0569228	-0.0205621	-0.161293		1.59823	-0.386928	-2.96188	+	0.787209	-0.26253	-1.63381		2.05499	-0.508755	-3.81513	+	13	11	13	9	10	12	11	11	10	8	9	8	10	8	11	11	8	11	13	14.7586
ILVBL	A1L0T0									0.865894	0.279986	1.72025		0.262547	0.115833	0.639165		0.296666	0.125447	0.708789		0.21168	0.119819	0.537124		0.67687	0.250054	1.40211		18	22	21	22	21	20	19	23	19	21	23	23	23	22	21	21	24	23	21	16.4005
SH3PXD2B	A1X283									0.121499	0.0545743	0.325347		0.35108	0.221879	0.816198		0.785409	0.433	1.58569		0.595973	0.440083	1.28988		0.603651	0.347043	1.27611		30	31	31	22	31	28	27	31	29	31	30	33	31	31	31	29	32	32	29	16.5212
NBAS	A2RRP1									0.590407	-0.169	-1.25307		0.454581	0.039921	1.01088		1.1032	0.085999	2.11478		0.479844	0.050821	1.07559		0.089767	-0.00938714	-0.246832		42	46	49	45	45	46	48	50	50	48	50	48	53	47	46	46	47	48	41	15.2722
WDR91	A4D1P6									6.35623	-0.521299	-23.0206	+	0.352082	0.184078	0.818138		0.311834	-0.173976	-0.739147		0.124604	-0.0928743	-0.335906		0.100309	-0.0612906	-0.273331		5	4	5	7	5	6	9	6	7	7	7	4	5	5	4	5	5	5	6	13.6941
TMEM189	A5PLL7;A5PLL7-2									0.529295	0.406427	1.14557		0.7736	0.33081	1.56585		0.892759	0.365467	1.76498		1.65651	0.818956	3.2759	+	2.81789	1.09554	5.49571	+	3	3	3	3	3	3	3	3	3	2	3	3	3	3	3	3	3	3	3	14.2045
TRAPPC13	A5PLN9;A5PLN9-2;A5PLN9-4;A5PLN9-5									1.88404	-0.370302	-3.48513	+	1.40837	0.429823	2.63017	+	1.2908	0.384461	2.42958		0.827664	0.333302	1.70607		0.914604	0.300878	1.80132		6	7	7	6	8	5	4	7	6	7	6	6	8	7	7	6	5	5	6	14.4931
CNOT1	A5YKK6									1.15631	-0.380701	-2.20342		1.05686	0.0373838	2.03766		1.02852	0.0281513	1.99056		1.89637	0.0647115	3.79487	+	1.88712	0.0491264	3.49095	+	73	74	70	72	70	73	76	73	74	71	71	77	71	75	76	68	69	72	70	15.5287
MAP1LC3B2;MAP1LC3B	A6NCE7;Q9GZQ8									1.16125	-0.291829	-2.21168		2.39712	-0.765364	-4.52234	+	2.11108	-0.612082	-3.92658	+	1.69267	-0.64852	-3.35164	+	2.30252	-0.799239	-4.31998	+	3	3	2	4	3	2	2	2	3	2	2	2	3	3	3	3	4	3	3	18.0757
PGP	A6NDG6									0.294781	-0.113599	-0.70499		0.684414	-0.119052	-1.41498		1.33033	-0.207813	-2.49668	+	1.3121	-0.267279	-2.59161	+	0.0688073	0.0168527	0.192797		10	11	9	10	9	12	11	13	12	11	12	12	12	12	11	10	10	10	9	16.4013
C5orf51	A6NDU8									0.753881	-0.50194	-1.53267		0.114679	-0.0386478	-0.30878		0.797558	0.201027	1.60606		0.38649	0.138468	0.897287		0.976062	-0.286842	-1.90343		3	3	4	4	3	7	4	4	4	5	6	5	4	3	3	4	4	5	6	14.4494
SMCHD1	A6NHR9									0.730542	-0.138229	-1.49328		2.53671	0.344869	4.83145	+	0.76801	-0.108371	-1.55646		1.13183	-0.19397	-2.25494		0.486814	-0.0747704	-1.06949		31	35	30	31	36	36	35	32	39	31	34	33	29	33	28	27	38	35	32	14.6289
CASTOR2	A6NHX0									1.61969	1.02402	3.00008	+	0.147195	-0.0841141	-0.386397		0.817074	-0.351232	-1.63874		1.07492	-0.602489	-2.15084		2.59982	-1.06492	-4.97553	+	7	8	7	6	7	8	6	8	7	6	9	7	8	7	6	5	4	4	4	15.4041
UNC119B	A6NIH7									1.47051	0.147065	2.73757	+	0.609348	0.153778	1.286		0.173705	0.0498338	0.447319		0.952496	-0.274537	-1.92952		0.293696	0.0804162	0.702802		7	7	7	6	7	5	6	6	6	5	6	5	7	5	4	6	6	6	6	15.3638
RTL8C	A6ZKI3									3.30085	-0.512526	-6.78781	+	2.53368	-0.600307	-4.82461	+	2.19036	-0.503193	-4.08698	+	1.61831	-0.493311	-3.19677	+	3.11194	-0.842761	-6.25753	+	8	7	7	8	8	6	5	6	5	3	4	4	4	4	5	6	4	6	7	16.3379
ZSWIM8	A7E2V4;A7E2V4-3;A7E2V4-4;A7E2V4-5									1.33407	0.271685	2.50305	+	0.483492	-0.150905	-1.06348		0.0329627	0.0123817	0.0956549		1.01033	-0.322187	-2.03369		0.495101	-0.155751	-1.08443		9	7	6	6	6	7	7	5	7	8	8	8	7	6	8	6	6	9	8	14.5671
POM121C	A8CG34									2.64414	-0.333206	-5.0784	+	0.186185	0.087846	0.475346		0.577466	-0.18999	-1.23048		1.23881	-0.488641	-2.4533		1.15248	-0.211066	-2.19701		2	1	1	1	1	1	NaN	1	1	1	2	1	2	1	1	1	1	1	1	13.4367
SNRPGP15;SNRPG	A8MWD9;P62308									0.668451	-0.18748	-1.38773		1.45325	0.122526	2.70763	+	0.929327	-0.0849139	-1.82579		0.298073	-0.0312757	-0.720621		0.643441	-0.118226	-1.34485		4	4	3	4	4	4	4	4	4	5	4	4	4	5	4	3	4	4	4	18.8359
MIF4GD	A9UHW6									1.70661	0.397588	3.15653	+	1.43786	0.473199	2.68101	+	0.0496315	-0.0318817	-0.141631		0.763129	0.357756	1.59078		1.11039	0.385389	2.12676		2	4	5	5	2	5	4	4	6	6	5	6	5	5	7	5	5	5	5	14.1629
MYO9A	B2RTY4;B2RTY4-2;B2RTY4-4									0.530441	-0.319396	-1.14761		1.29072	-0.25118	-2.42945		1.47596	-0.28165	-2.74703	+	0.0775601	0.0242087	0.217454		0.165789	-0.0408737	-0.429333		1	2	2	1	2	3	1	1	1	1	1	1	2	1	2	2	2	2	2	14.0179
GPR89A;GPR89A;GPR89A;GPR89B	B7ZAQ6;B7ZAQ6-2;B7ZAQ6-3;P0CG08									2.36335	-0.670202	-4.44947	+	1.84869	0.295803	3.41861	+	3.06419	0.454789	6.12876	+	1.79829	0.379526	3.57782	+	0.429736	0.093407	0.96511		5	5	5	5	5	5	6	5	5	6	6	5	6	6	5	5	6	5	4	15.7663
WASH3P;WASH2P	C4AMC7;Q6VEQ5									0.291158	-0.289824	-0.697676		0.0294671	0.0118268	0.0858221		0.0483842	0.0196031	0.138241		0.371906	0.149852	0.868753		0.517834	0.157792	1.12516		12	13	13	12	13	10	12	13	13	13	12	12	13	13	13	13	12	13	12	16.7781
RASA4B;RASA4;RASA4	C9J798;O43374;O43374-2									4.17547	-0.889107	-9.75363	+	2.34376	1.09487	4.88545	+	0.170066	-0.139121	-0.450061		0.230102	0.181526	0.587051		0.095791	-0.0767212	-0.267844		NaN	2	1	3	3	2	NaN	3	6	4	5	3	NaN	2	2	2	NaN	1	1	NaN
MCRIP1	C9JLW8									2.97542	-0.1307	-5.89469	+	0.910506	-0.270454	-1.79451		0.745271	-0.227407	-1.51815		0.642485	-0.258596	-1.3742		1.83348	-0.517107	-3.39015	+	8	9	7	7	6	5	5	5	6	6	6	7	7	6	6	7	4	5	5	16.5275
NACA	E9PAV3;E9PAV3-2;Q13765									0.066024	0.0243267	0.185477		3.85055	-0.328708	-8.54311	+	1.98298	-0.160418	-3.6744	+	1.31762	-0.125814	-2.60212	+	1.65135	-0.152589	-3.05676	+	6	6	7	6	7	7	6	6	8	6	6	6	7	8	7	7	8	7	7	20.4878
C11orf98	E9PRG8									0.507813	0.0880397	1.10725		0.615103	-0.183107	-1.29597		0.364675	-0.104486	-0.842425		0.183449	0.0751194	0.474012		0.0395515	-0.0134045	-0.114005		4	4	4	6	5	3	4	5	3	4	5	3	4	3	2	5	5	4	3	16.6548
SLC35A4	L0R6Q1									1.82747	-0.876736	-3.37893	+	1.37172	-0.829539	-2.5673	+	1.0019	-0.632906	-1.94634		0.521037	-0.477391	-1.15236		0.75712	-0.515882	-1.53813		2	1	2	1	1	1	1	2	2	1	1	1	2	2	2	1	1	2	1	16.027
ASDURF	L0R819									3.8714	-0.728639	-8.61663	+	2.59985	-0.488228	-4.97559	+	1.93828	-0.434199	-3.58832	+	0.306034	-0.111766	-0.736924		1.48129	-0.265766	-2.7563	+	4	3	3	3	4	3	1	2	2	2	1	2	2	2	1	4	3	4	3	13.1476
MIEF1	L0R8F8									3.50966	-0.484236	-7.41522	+	1.63339	-0.688752	-3.02457	+	0.821674	-0.383143	-1.69537		1.34081	-0.551243	-2.64639	+	2.40667	-0.816518	-4.5431	+	1	1	1	2	1	1	1	1	1	1	1	NaN	1	1	1	2	1	2	2	15.6117
DNASE2	O00115;O00115-2									0.34281	-0.483239	-0.80013		1.15587	0.688525	2.20267		1.04928	0.632315	2.02506		0.396119	0.359475	0.916012		0.660285	0.429607	1.37376		6	6	6	6	6	8	6	7	6	6	7	8	6	7	8	6	6	8	7	15.7128
AGPS	O00116									4.26273	-0.505082	-10.1037	+	3.26531	0.564136	6.68544	+	3.94567	0.752731	8.88295	+	2.63341	0.616186	5.69652	+	4.18407	0.826671	9.78763	+	23	22	21	23	21	21	22	22	22	22	24	23	23	26	22	21	22	24	22	16.8067
KIF2A	O00139;O00139-1;O00139-2;O00139-4;O00139-5									0.965098	0.140559	1.88522		2.10363	-0.315166	-3.91168	+	1.37639	-0.202934	-2.5753	+	0.842286	-0.175723	-1.73219		1.834	-0.266941	-3.39112	+	21	20	18	15	16	16	15	19	16	15	16	17	19	17	20	14	14	16	15	16.3396
DDX39A	O00148									0.633387	0.303508	1.32755		0.305342	0.0350529	0.726195		0.745844	-0.0715908	-1.51912		0.211057	-0.0299601	-0.535749		0.855125	0.0734783	1.70229		23	23	23	25	26	26	25	22	28	24	26	25	25	27	27	22	25	28	26	19.5488
PDLIM1	O00151									1.24307	-0.186908	-2.34898		1.27397	-0.288893	-2.40112		1.31991	0.297625	2.47896	+	0.0686475	-0.0292645	-0.194025		2.9346	0.699639	5.78934	+	30	31	30	33	30	25	20	22	31	30	31	30	31	33	31	27	34	34	33	18.0971
MYO1C	O00159-3									0.0193092	-0.034161	-0.0568472		3.94279	0.469066	8.87249	+	1.15557	0.119121	2.20218		0.914007	0.126839	1.86047		2.71824	0.274546	5.25357	+	71	73	70	74	72	75	75	76	78	76	75	69	73	77	76	67	75	71	71	19.0939
SNAP23	O00161									2.6338	0.270308	5.05426	+	0.0813053	0.0218629	0.225241		0.315307	-0.0606513	-0.746051		0.167585	-0.0595234	-0.437718		0.0856045	-0.0187548	-0.236247		12	11	10	10	11	11	11	11	12	11	12	10	11	11	10	10	10	10	11	15.9736
HAX1	O00165;O00165-2;O00165-3;O00165-5									1.9294	-0.294009	-3.57133	+	0.939984	-1.29356	-1.90705		0.661969	-0.84026	-1.37664		0.109002	-0.212322	-0.297521		0.465235	0.557785	1.03034		3	2	3	2	4	1	1	1	NaN	2	3	2	4	3	3	5	3	3	4	14.343
AIP	O00170									1.62862	-0.0976213	-3.01604	+	0.550958	0.102172	1.18392		0.22596	-0.0470645	-0.562195		0.63704	-0.144217	-1.36436		0.627828	0.110977	1.31796		19	19	19	19	19	19	18	19	19	20	19	20	20	19	19	19	17	18	18	16.9471
GTPBP1	O00178									2.35863	-0.403128	-4.43933	+	0.763853	0.107831	1.54946		0.151014	0.0278982	0.395297		0.0635967	0.0162902	0.180591		1.67784	0.219391	3.10444	+	14	14	13	14	13	16	13	13	13	13	13	13	14	12	15	14	15	16	14	15.6638
STXBP3	O00186									0.896689	-0.303415	-1.77152		2.41284	0.326899	4.55653	+	1.99876	0.268594	3.70501	+	0.207442	0.047059	0.527762		1.41183	0.194668	2.63612	+	20	22	23	23	22	23	25	25	23	21	25	22	22	24	23	23	24	24	23	15.6349
AP4M1	O00189									0.426527	0.108017	0.959158		0.434003	0.106747	0.973008		0.215104	0.0641565	0.538843		0.130997	0.0492149	0.351403		0.101299	-0.0301362	-0.275798		8	5	9	7	6	7	8	8	8	8	8	4	6	6	6	6	7	6	6	14.0866
SMAP	O00193									2.13982	-0.331064	-3.98433	+	0.985348	0.199753	1.91885		0.201776	0.0540589	0.509818		0.826368	-0.245186	-1.70375		0.746021	0.162084	1.51942		8	10	8	8	7	7	7	5	10	8	9	9	8	8	9	7	9	9	8	15.1662
AP3B1	O00203;O00203-3									0.657463	-0.858062	-1.40123		1.73414	-0.111642	-3.20667	+	3.1214	-0.168557	-6.2833	+	2.80087	-0.16716	-6.21012	+	3.2302	-0.180702	-6.58552	+	56	57	56	55	55	57	55	56	58	56	58	53	57	54	58	53	56	55	52	17.3129
APBB1	O00213;O00213-2									4.26033	-0.388783	-10.0939	+	0.507546	-0.328201	-1.10677		0.898351	-0.53134	-1.77429		1.58577	-1.24061	-3.13007	+	1.484	-0.835769	-2.76102	+	6	5	4	5	4	3	4	3	6	3	3	3	5	3	3	2	4	5	5	14.9147
LGALS8	O00214;O00214-2									2.21441	-0.259216	-4.13632	+	0.43564	0.131846	0.976034		0.904401	0.232696	1.78435		0.809537	0.273612	1.67369		1.95812	0.464189	3.62641	+	10	10	10	9	9	10	9	10	10	9	10	10	9	9	9	8	9	9	9	15.4989
PSMD11	O00231									0.863112	0.315701	1.71561		0.255049	0.0123723	0.623598		0.926742	-0.0262483	-1.8215		0.0653518	0.005826	0.185272		0.677821	-0.0181033	-1.40374		40	38	39	39	36	38	37	38	38	38	39	39	41	42	42	38	39	39	38	18.0182
PSMD12	O00232									1.27327	-0.229011	-2.39992		0.650828	-0.0197015	-1.35754		2.38612	-0.0954652	-4.49854	+	1.71781	-0.067485	-3.40481	+	2.28879	-0.0662065	-4.29105	+	28	26	26	27	30	29	30	31	30	28	29	29	31	33	32	25	30	32	26	17.7684
PSMD9	O00233									1.50683	-0.601004	-2.80084	+	1.39274	0.173211	2.60331	+	1.3474	0.168645	2.52576	+	0.559064	0.102857	1.22244		1.89008	0.254328	3.49655	+	16	16	16	16	17	15	15	16	16	16	15	15	15	15	16	14	15	12	14	17.7062
ATOX1	O00244									1.81462	0.296092	3.355	+	0.383407	-0.145615	-0.878208		0.0950547	0.0421473	0.260178		0.232091	0.118913	0.581687		0.0139639	-0.00769679	-0.0413502		11	12	10	12	7	9	9	10	10	9	10	13	12	13	14	10	9	11	11	16.9355
GET1	O00258;O00258-2									0.0635557	-0.0143421	-0.178957		2.24514	-0.434019	-4.19987	+	0.48048	0.0667397	1.05803		1.2045	-0.179727	-2.38926		1.48767	-0.182755	-2.76741	+	4	5	5	5	4	5	6	5	5	4	5	6	5	5	5	6	5	4	4	14.7964
PGRMC1	O00264									0.322911	-0.0397054	-0.761106		4.62381	-0.839647	-11.677	+	0.048751	-0.00940386	-0.139238		0.184789	-0.0399799	-0.477049		3.1998	-0.453408	-6.49996	+	14	14	14	15	14	16	15	14	14	12	15	14	16	15	16	14	14	16	14	19.7184
SUPT5H	O00267;O00267-2									4.35717	0.909116	10.4953	+	0.329454	-0.038187	-0.773997		1.48334	-0.165716	-2.75987	+	1.54201	-0.194957	-3.04132	+	1.9778	-0.182608	-3.66437	+	34	34	35	30	33	32	29	33	32	32	31	30	31	29	30	30	31	30	30	15.3811
DFFA	O00273									0.234505	-0.0569961	-0.580404		1.89523	-0.411043	-3.50631	+	1.28867	-0.293483	-2.42597		1.3977	-0.410245	-2.75605	+	1.15922	-0.257454	-2.20827		16	15	15	14	16	13	15	15	15	14	13	16	13	15	11	13	13	14	13	16.3399
HIP1	O00291									1.10869	1.28301	2.63694		0.822863	-0.348679	-1.64843		0.33908	-0.16792	-0.792856		0.334864	-0.211849	-0.79526		1.22181	-0.489017	-2.3132		40	41	40	32	37	37	38	38	38	37	37	38	36	34	34	30	33	34	35	16.4084
CLIC1	O00299									0.372114	-0.111288	-0.856684		0.746503	0.143049	1.52023		0.206112	0.0475238	0.519306		0.263345	0.0761829	0.648397		1.30862	0.224695	2.45979	+	18	18	17	17	16	16	17	17	18	17	17	17	17	18	16	16	19	17	17	20.8935
EIF3F	O00303									0.437092	0.175251	0.978717		2.76251	-0.286053	-5.3602	+	2.15757	-0.217269	-4.02021	+	1.05563	-0.141866	-2.11576		0.790687	-0.103908	-1.59454		17	22	18	20	21	19	20	20	21	21	21	21	23	21	21	17	19	20	20	18.1422
PIK3CD	O00329									0.317455	-0.203954	-0.750313		3.81646	-1.08258	-8.4241	+	1.07813	-0.283359	-2.07304		1.65644	-0.47314	-3.27575	+	4.10002	-1.14978	-9.45976	+	2	3	4	2	3	2	4	3	2	3	2	5	4	4	3	1	3	2	2	15.5971
QSOX1	O00391									1.81793	0.138376	3.36116	+	2.57845	-0.652694	-4.92644	+	0.147319	-0.0514757	-0.386688		1.12165	-0.371215	-2.23624		1.71702	-0.434599	-3.17546	+	13	16	14	14	16	14	16	17	11	9	11	15	12	13	11	13	13	9	14	15.1284
DCTN6	O00399									0.372596	0.182991	0.857604		0.800253	-0.0803931	-1.61058		1.65271	-0.152677	-3.0592	+	2.17004	-0.25641	-4.44073	+	1.50097	-0.163705	-2.7906	+	6	6	6	7	6	6	7	6	6	5	7	6	7	7	7	7	7	7	6	16.6292
SLC33A1	O00400									1.97086	0.728093	3.65097	+	1.37371	0.186072	2.5707	+	3.1103	0.486952	6.25309	+	2.28645	0.392275	4.73551	+	1.45266	0.194861	2.7066	+	10	12	11	11	11	11	10	11	9	10	11	11	10	11	11	10	11	11	10	15.4264
WASL	O00401									2.22645	0.667525	4.16116	+	0.10722	0.0193581	0.290474		1.24297	-0.144041	-2.3488		0.545486	-0.0913074	-1.19749		0.245299	-0.038219	-0.603199		10	11	10	8	12	9	11	13	13	12	12	11	11	11	12	9	9	9	9	16.2319
IPO5	O00410;O00410-3									2.02886	0.0507384	3.76375	+	1.42671	0.180063	2.66176	+	2.67045	0.340854	5.14012	+	2.03466	0.365818	4.11342	+	1.61137	0.209048	2.98526	+	73	67	71	65	70	73	72	75	77	77	75	74	80	83	87	64	70	81	69	18.6253
EEF2K	O00418									2.4616	-0.782613	-4.66353	+	0.508625	0.0924189	1.10871		0.642799	0.11215	1.34375		0.508597	0.116321	1.12927		0.618174	0.140161	1.30128		15	20	16	15	16	10	11	13	14	15	16	16	15	16	15	15	17	14	13	13.7562
SAP18	O00422;O00422-2									1.05299	-0.16927	-2.03123		0.593511	0.0648932	1.25848		0.0564128	0.00791944	0.159926		0.368894	-0.0472948	-0.862833		1.02986	0.0786935	1.99278		10	10	10	11	10	12	10	12	10	9	10	10	10	12	10	8	13	9	8	16.5233
EML1	O00423;O00423-3									0.919445	-0.255233	-1.80937		1.79203	-0.459619	-3.31309	+	0.765962	-0.21366	-1.55301		0.310352	-0.134739	-0.745731		0.081972	0.0308762	0.226953		13	17	13	17	17	19	16	16	11	10	13	14	9	10	10	10	14	14	14	14.7195
IGF2BP3	O00425									0.129769	0.0237677	0.345226		0.722703	-0.306546	-1.48001		1.56638	0.601395	2.90545	+	1.27059	0.658757	2.51302		2.86483	-1.16819	-5.61248	+	28	26	24	22	27	25	25	23	24	21	24	24	26	25	26	25	20	16	18	16.8513
RTCA	O00442;O00442-2									0.596569	-0.273915	-1.2638		0.266517	0.0374458	0.647367		0.381102	0.0521172	0.873827		0.533399	0.0815371	1.17522		0.37568	-0.0478794	-0.863497		11	11	10	12	11	13	12	11	11	11	13	13	11	14	12	12	11	12	12	17.5484
PIK3C2A	O00443									0.920726	0.238573	1.8115		0.137145	0.0502161	0.362769		0.23215	-0.0794788	-0.575401		0.616977	-0.226256	-1.32804		0.383975	-0.119252	-0.879286		27	23	17	22	22	28	18	19	19	18	21	19	19	16	20	18	22	14	17	14.8788
IFRD1	O00458;O00458-2									2.04263	-0.482082	-3.79079	+	1.61494	1.82686	3.18984	+	1.77583	2.03067	3.5291	+	1.2715	1.96312	2.71034		1.85551	2.21544	3.70359	+	NaN	1	1	1	1	1	1	3	1	1	2	1	1	1	2	2	1	2	1	NaN
PIK3R2	O00459									0.903422	-0.23422	-1.78273		0.434622	-0.0689807	-0.974154		1.51959	-0.191872	-2.82317	+	1.42449	-0.158857	-2.8082	+	3.81873	-0.525639	-8.43196	+	6	7	7	7	9	3	4	6	6	6	6	7	5	6	6	5	6	4	5	14.7824
GOLIM4	O00461									0.980573	-0.225892	-1.98002		1.38843	-0.256266	-2.59592	+	2.79107	-0.545955	-5.42978	+	1.69908	-0.43449	-3.36517	+	0.001029	-0.000316111	-0.00309167		28	23	24	29	27	22	23	21	23	22	22	21	21	23	24	18	22	23	23	15.8712
MANBA	O00462									0.919802	0.0699164	1.80996		2.04254	1.16466	3.79061	+	0.929268	0.561468	1.8257		1.23523	0.948238	2.4466		0.328989	0.237692	0.773083		16	11	14	17	14	19	17	19	18	17	18	17	17	18	16	17	17	18	16	14.9196
PLOD2	O00469-2									0.178151	0.0865068	0.457349		0.223076	0.281695	0.556017		0.85237	0.859485	1.6977		0.230504	0.36737	0.578252		0.386685	0.447822	0.884429		27	36	33	34	33	37	31	38	35	35	36	38	40	43	42	33	32	41	34	16.0476
EXOC5	O00471									1.13169	-0.300276	-2.1623		0.255963	-0.0283602	-0.625499		2.22269	-0.189757	-4.1534	+	1.62466	-0.182202	-3.20986	+	2.6546	-0.233573	-5.10288	+	21	23	21	20	22	21	23	20	23	20	19	21	20	21	22	20	20	23	21	15.9713
PSMD14	O00487									2.41762	0.390336	4.56694	+	0.0860112	0.0103905	0.237285		0.513208	-0.0468955	-1.1169		0.0217659	0.00406952	0.0644395		0.107893	0.0134937	0.292133		12	14	13	13	13	16	12	14	16	16	18	16	17	17	22	12	12	19	13	17.8795
ZNF593	O00488									0.313619	0.103224	0.742698		0.360472	0.474922	0.846229		0.228199	0.320799	0.573254		0.0780875	-0.185848	-0.221661		0.351772	0.480998	0.828997		1	NaN	2	2	2	2	NaN	1	1	2	2	2	2	2	2	2	2	1	1	12.9376
BIN1	O00499;O00499-11;O00499-2;O00499-6									0.743797	0.429693	1.62076		1.49836	-0.35404	-2.78604	+	0.841187	0.213441	1.67904		1.80886	0.573942	3.60087	+	2.15182	0.510606	4.00858	+	19	20	22	17	19	18	19	18	17	18	16	22	20	20	21	19	20	20	19	15.5814
KPNA3	O00505									1.15469	-0.330083	-2.2007		2.22475	-0.33935	-4.15764	+	1.50743	-0.22337	-2.8019	+	0.764764	-0.183293	-1.5937		0.611256	-0.106418	-1.2893		10	11	10	11	11	11	11	11	10	11	10	11	11	11	11	11	11	11	11	17.4361
STK25	O00506									5.37903	-0.560926	-15.7339	+	0.636184	0.136074	1.33236		0.654993	0.134448	1.36469		0.359096	0.119986	0.84351		0.979378	-0.194672	-1.90893		10	12	10	10	10	8	6	7	10	8	8	9	8	9	7	7	7	7	9	14.7525
KRIT1	O00522									1.90753	-0.42879	-3.52965	+	0.0530806	-0.0309546	-0.150964		1.0417	-0.373645	-2.01246		1.02947	-0.707997	-2.06832		0.542337	-0.214353	-1.16869		5	4	4	5	5	5	5	5	6	4	6	5	5	4	4	5	6	5	6	14.3895
VWA5A	O00534;O00534-2;O00534-3									0.384374	-0.288969	-0.880045		0.806847	1.059	1.88443		0.516907	0.7231	1.37021		0.308416	0.614817	0.835013		0.578285	0.816872	1.5372		NaN	1	1	NaN	NaN	2	2	2	2	1	2	1	2	NaN	1	1	1	NaN	1	NaN
PES1	O00541;O00541-2									1.51603	-0.824508	-2.81693	+	0.940584	-0.101381	-1.8445		0.503737	0.0532033	1.09994		1.3304	0.157422	2.62648	+	0.333068	-0.0392916	-0.781092		17	17	16	15	17	13	15	12	16	13	14	15	14	14	16	15	14	14	15	16.2161
SDCBP	O00560-2									3.48673	-1.34302	-7.34408	+	3.38546	-0.840828	-7.0366	+	0.243974	-0.0723127	-0.600413		0.850472	-0.262033	-1.74682		0.644849	-0.164316	-1.34727		18	14	12	15	16	11	9	12	13	12	12	15	17	17	15	13	12	16	13	18.3843
PITPNM1	O00562;O00562-2									1.33053	0.779575	2.49701	+	0.478894	-0.113108	-1.05516		1.56035	-0.34778	-2.89482	+	1.148	-0.307557	-2.28467		1.55384	-0.323126	-2.88334	+	7	4	5	6	5	5	6	4	4	6	6	5	5	4	6	4	6	5	5	14.4437
MPHOSPH10	O00566									2.84595	0.479305	5.5653	+	4.21158	-0.391208	-9.89715	+	1.36757	-0.152592	-2.5602	+	3.43321	-0.26138	-8.50862	+	1.39224	-0.0878453	-2.60246	+	11	9	10	11	8	7	8	5	6	6	5	9	10	8	7	3	10	6	7	13.8883
NOP56	O00567									0.469875	-0.083852	-1.03879		2.39139	0.261953	4.50993	+	2.33641	0.249729	4.39184	+	1.26339	0.212307	2.49945		0.928478	0.103637	1.82438		30	32	33	33	29	34	32	27	36	35	34	29	33	33	30	25	31	32	30	16.0906
DDX3X	O00571									1.15573	-0.0967144	-2.20244		0.211759	0.0929904	0.531596		1.05955	-0.358243	-2.04212		0.0666783	0.0414646	0.188801		0.888384	-0.308564	-1.7577		14	14	14	14	14	13	13	14	14	13	14	14	14	14	14	14	14	13	13	18.1141
RNASET2	O00584									5.47179	-1.97458	-16.316	+	0.023166	-0.0240132	-0.0679201		0.180364	0.163501	0.462324		0.0418817	-0.0537624	-0.121446		1.03188	-0.760316	-1.99614		2	3	2	3	2	3	2	2	2	2	2	2	3	3	2	2	1	2	1	13.9923
PODXL	O00592;O00592-2									5.21933	0.773666	14.7782	+	0.546298	-0.496519	-1.17569		0.375245	-0.363847	-0.862666		0.223311	-0.29857	-0.56262		0.778836	-0.663304	-1.57465		12	11	9	10	11	8	9	8	9	10	10	10	10	10	9	9	9	8	8	17.8529
CCN1	O00622									0.928938	0.154303	1.82515		0.638229	-0.32544	-1.33589		0.622953	-0.318234	-1.30954		0.476091	-0.328891	-1.06854		0.997494	-0.470952	-1.93902		14	13	13	15	14	14	14	14	17	15	14	17	14	18	15	14	10	12	13	16.2179
PIR	O00625									0.49759	-0.0920849	-1.08891		0.6199	-0.515278	-1.30427		1.38733	-1.09005	-2.59403	+	0.51406	0.571868	1.13942		1.49918	1.09818	2.78748	+	3	6	4	4	3	6	6	7	6	6	6	3	3	3	5	4	5	4	4	13.5972
KPNA4	O00629									0.819892	-0.11869	-1.64346		0.609459	-0.0750982	-1.28619		0.0322514	-0.00565097	-0.0936596		0.264285	-0.0533131	-0.650377		1.65587	-0.178071	-3.06488	+	19	18	18	20	19	18	21	21	21	20	19	18	20	19	18	18	19	18	17	17.6784
TRIM38	O00635									4.34986	0.760803	10.4645	+	2.66924	0.877021	5.13728	+	2.58713	0.858666	4.94634	+	1.90236	0.833842	3.80836	+	2.70336	0.972613	5.21807	+	3	3	5	4	3	5	6	7	5	6	8	5	6	3	6	5	6	6	7	13.6228
PPP6C	O00743									0.755975	0.168826	1.5362		0.180073	-0.022738	-0.461671		1.23557	0.0848409	2.33634		0.26644	-0.0402195	-0.654911		1.80226	0.119127	3.33203	+	14	13	11	13	12	12	13	14	12	13	12	12	12	13	12	13	10	12	12	16.1337
CES2	O00748;O00748-4									3.55001	-0.827464	-7.54178	+	0.829479	-0.363842	-1.65948		1.02649	-0.427762	-1.98719		1.31507	-0.69921	-2.59726	+	2.18308	-0.911527	-4.07211	+	5	10	9	9	6	7	10	8	7	8	5	5	6	8	4	6	5	7	5	14.2619
MAN2B1	O00754;O00754-2									0.254784	0.0180918	0.623045		0.398717	0.131653	0.907168		0.121013	0.0462487	0.324173		0.646985	-0.244487	-1.38233		0.60506	-0.182314	-1.27856		22	22	22	22	19	27	22	23	22	21	23	21	20	22	19	20	21	22	20	16.016
PDXK	O00764									1.49933	-0.823971	-2.78774	+	1.87177	0.389429	3.46199	+	0.475557	0.118173	1.04911		0.434954	0.140071	0.990704		0.0338678	-0.0112423	-0.0981897		11	13	13	13	11	12	12	11	14	14	10	14	13	12	15	11	12	12	11	17.1892
SCD	O00767									1.64543	0.388728	3.04612	+	2.80459	-2.80497	-6.22196	+	0.705105	-0.52307	-1.45018		0.393796	-0.412282	-0.911502		0.222689	-0.200889	-0.555186		5	4	5	4	4	2	1	2	2	NaN	2	4	2	3	4	4	3	3	5	17.4266
PLPP1	O14494									0.176604	-0.00487455	-0.453865		0.579468	0.210085	1.23398		1.21599	0.427022	2.30342		1.04798	0.475233	2.10188		2.51008	0.845258	4.77148	+	3	5	4	6	5	6	7	6	5	4	3	6	4	4	4	4	5	4	4	15.788
PLPP3	O14495									1.87427	-0.0531602	-3.46669	+	1.53766	1.56635	2.85487	+	1.20509	1.2546	2.28511		1.40593	1.91001	2.77202	+	1.08143	1.14273	2.07854		9	5	9	6	9	9	9	9	9	9	9	9	9	9	9	9	9	9	9	18.4529
ARID1A	O14497;O14497-3									0.0382113	0.00736109	0.110291		0.557858	-0.207626	-1.19608		1.10407	-0.348833	-2.11623		0.503581	-0.23733	-1.11994		1.06234	-0.362888	-2.04677		12	14	13	8	15	9	9	8	11	8	10	10	8	8	9	9	9	6	10	14.5101
ISLR	O14498									0.140285	0.0686582	0.370186		0.143483	-0.172555	-0.377706		0.133362	0.160893	0.353794		0.218404	0.313282	0.551896		0.0482142	0.0625568	0.137778		2	2	4	5	1	5	6	5	4	2	4	3	3	4	3	5	2	3	1	14.4997
CDK2AP1	O14519;O14519-2									0.075171	-0.0235231	-0.209401		0.81867	-0.252494	-1.64141		2.46425	-0.771852	-4.66939	+	1.43967	-0.572864	-2.83791	+	1.88333	-0.51351	-3.48379	+	3	3	3	1	2	2	2	1	3	3	2	2	2	2	2	1	1	1	2	14.2896
C2CD2L	O14523;O14523-2									1.57673	0.20317	2.92375	+	0.5076	-0.313002	-1.15952		0.0204046	0.0151904	0.0612435		0.208431	0.174582	0.55296		1.15591	-0.669518	-2.45806		2	3	NaN	2	NaN	1	2	2	1	1	1	1	2	2	2	1	1	2	2	13.4454
NEMP1	O14524									3.18042	-0.340894	-6.44587	+	0.817574	-0.256806	-1.63958		0.522774	-0.186939	-1.13397		1.55268	-0.618472	-3.06287	+	0.450674	-0.201189	-1.00371		2	5	3	5	4	3	3	2	5	4	3	4	2	2	2	2	2	3	2	14.5403
TXNDC9	O14530									1.62701	-0.354989	-3.01315	+	1.3671	-0.474597	-2.55939	+	0.740656	-0.278451	-1.51036		0.536742	-0.278457	-1.18138		0.612806	-0.239162	-1.29199		13	13	12	13	14	15	11	12	13	13	13	13	13	14	14	12	15	14	13	15.3883
DPYSL4	O14531									0.000372482	0.000236956	0.00111998		1.1499	0.299114	2.1927		0.014007	-0.00424945	-0.0414759		0.644581	-0.156911	-1.37799		1.67038	-0.349879	-3.09098	+	1	1	1	2	2	2	2	1	1	1	1	2	1	1	1	1	1	1	1	16.7363
TRAFD1	O14545									0.289272	-0.0621831	-0.693861		0.384396	-0.122361	-0.880087		1.36856	-0.360996	-2.56188	+	1.35041	-0.385998	-2.6648	+	0.16923	-0.07935	-0.437171		4	5	3	5	6	6	4	5	6	5	3	2	5	3	2	1	5	4	4	13.8032
HSPB6	O14558									3.80877	-0.371417	-8.39746	+	2.82459	1.17305	5.51226	+	0.39842	-0.19196	-0.906607		1.45098	0.742511	2.86012	+	1.57361	-0.870965	-2.91823	+	10	11	10	11	11	11	11	11	11	11	11	11	11	11	11	8	10	9	5	16.9306
UBFD1	O14562									1.11161	-0.238345	-2.1288		0.402133	0.0925831	0.913594		1.21023	-0.246107	-2.29374		0.995891	-0.260707	-2.00764		1.53278	-0.353047	-2.84629	+	7	8	9	11	10	8	9	9	10	10	7	10	11	11	11	8	5	6	8	16.9554
CIT	O14578									1.0001	0.254926	1.94334		1.15651	-0.879729	-2.20375		1.0391	-0.776157	-2.00813		0.86553	-0.832083	-1.77373		1.03107	-0.743185	-1.99479		17	14	10	14	21	2	4	6	9	5	5	5	4	6	5	4	6	3	7	16.6879
COPE	O14579									0.0572712	0.00801188	0.162226		0.947649	-0.0669182	-1.85624		0.154395	0.013783	0.403139		0.12833	-0.0160378	-0.344954		0.141905	0.0135274	0.373999		19	22	17	21	20	20	19	20	22	19	17	19	21	22	19	19	20	20	20	18.3061
CDC42EP2	O14613									1.82881	0.240693	3.38142	+	0.850344	-0.410388	-1.69432		1.75824	-0.641648	-3.25082	+	1.68235	-1.33381	-3.32995	+	0.844729	-0.344189	-1.68495		3	3	3	3	3	3	3	3	3	3	3	3	3	3	3	2	3	3	3	16.9885
AP3D1	O14617;O14617-5									0.149688	0.0243516	0.392212		2.05816	-0.121121	-3.82138	+	2.54333	-0.154755	-4.84643	+	1.80411	-0.142285	-3.59051	+	1.99576	-0.121195	-3.69918	+	54	59	54	55	57	57	57	56	59	56	58	52	56	56	61	51	53	55	48	16.8483
CCS	O14618									0.192217	0.0331755	0.488753		0.511907	0.0928547	1.11458		0.233263	0.0465888	0.577768		0.180001	-0.0464705	-0.466178		0.0924039	0.0200722	0.253501		5	6	6	6	6	4	6	6	6	6	6	6	6	6	4	6	6	5	5	16.3402
DVL1	O14640-2									2.10496	-0.324006	-3.91434	+	1.0555	-0.44514	-2.0354		0.567	-0.258353	-1.21214		1.1051	-0.58744	-2.20593		2.21356	-1.06796	-4.13458	+	4	6	4	4	4	1	2	3	5	3	3	5	4	3	4	3	3	3	3	15.906
DVL2	O14641									0.00390404	0.000590769	0.0116914		2.05381	-0.434095	-3.81279	+	0.129572	0.0335921	0.344756		0.619914	-0.205872	-1.33336		0.857969	-0.212669	-1.70704		7	8	7	7	7	5	7	7	9	6	7	8	8	9	7	6	7	5	6	14.5516
CHD2	O14647;O14647-2									1.83982	0.457204	3.40199	+	0.00965544	-0.0019879	-0.0287285		0.0880429	0.0132518	0.242456		0.607403	0.0967438	1.31066		2.04704	-0.412408	-3.79946	+	5	4	5	3	5	3	5	4	4	5	5	5	5	3	5	4	5	3	3	14.3132
GOSR2	O14653;O14653-2;O14653-3									0.097962	0.0554952	0.267469		0.0584159	0.00736186	0.165287		1.97819	0.163199	3.66512	+	0.340559	0.0485514	0.806661		0.465553	0.0497641	1.03092		10	10	9	11	9	9	9	8	8	10	10	10	10	11	10	11	9	11	11	16.1206
TOR1A	O14656									3.66653	0.438124	7.91743	+	0.419155	-0.109681	-0.94545		0.00787139	-0.00265884	-0.023467		0.599893	-0.180203	-1.29701		1.28864	-0.277726	-2.42592		11	13	11	14	11	11	11	10	14	11	11	11	11	12	12	13	12	11	12	16.4602
TOR1B	O14657									0.921553	0.247024	1.81287		2.16657	-0.769807	-4.03847	+	0.468041	-0.197409	-1.03545		0.918796	-0.447617	-1.86905		1.7871	-0.631797	-3.30398	+	11	11	10	10	9	9	7	9	8	8	8	9	9	10	9	9	9	8	8	17.1427
STX16	O14662									1.37891	1.6115	2.71966	+	2.85677	0.727307	5.59229	+	1.85542	0.447112	3.43124	+	1.5027	0.497432	2.96254	+	1.71886	0.429247	3.17881	+	9	7	8	8	8	10	9	8	9	9	8	10	8	8	8	7	7	9	8	14.5159
ADAM10	O14672									3.77825	-0.524786	-8.2924	+	1.21477	-0.497818	-2.30137		0.570349	-0.263287	-1.21802		0.571298	-0.33774	-1.24485		1.11509	-0.461715	-2.1346		29	33	25	24	31	29	26	28	21	26	27	27	30	28	26	23	23	25	28	16.6551
ABCD4	O14678									2.2736	-0.425721	-4.2592	+	0.678634	-0.539113	-1.40512		0.495829	0.377416	1.08574		0.499081	0.466372	1.11156		0.460739	0.345513	1.02214		2	2	3	3	3	2	1	2	4	2	2	2	2	3	3	2	2	2	3	13.3576
EI24	O14681									1.7855	1.01472	3.30102	+	2.39844	-0.245382	-4.52522	+	0.418733	-0.05568	-0.944664		0.0320273	0.00588226	0.0938038		1.35364	0.17666	2.5364	+	6	7	7	6	7	6	5	6	7	6	6	7	6	7	6	8	8	8	7	16.188
TP53I11	O14683									0.270163	0.331486	0.654876		0.13765	-0.204974	-0.363965		0.931452	1.02306	1.82933		0.5211	-0.809468	-1.15247		0.622713	0.731994	1.30913		2	6	6	6	6	6	6	6	5	5	5	5	6	6	5	4	6	5	6	13.1193
PTGES	O14684									2.41598	0.205602	4.56336	+	0.491814	-0.923094	-1.098		0.245352	0.404466	0.60331		0.252193	0.531408	0.624792		0.475862	-0.819586	-1.04966		2	2	1	2	2	3	3	2	1	2	NaN	2	2	2	3	2	2	2	2	16.247
APAF1	O14727;O14727-4;O14727-5									0.603993	0.0460229	1.27671		1.57486	0.263753	2.92045	+	0.0534093	0.0125132	0.151851		0.0283228	-0.00950775	-0.0832732		1.41201	-0.310213	-2.63642	+	21	20	20	15	18	16	16	14	24	23	25	17	18	14	20	16	13	11	10	14.5722
RIOK3	O14730									0.435355	-0.724176	-1.01625		0.914654	0.292715	1.8014		1.55144	0.45821	2.8791	+	1.83227	0.713263	3.65223	+	1.39283	0.417039	2.60346	+	9	8	12	8	6	5	8	7	10	8	11	10	12	9	8	10	11	9	11	14.8741
MAP2K7	O14733-3									1.71518	0.404234	3.1721	+	1.23979	0.424333	2.34345		1.01488	0.449819	1.96789		0.464774	-0.224939	-1.04725		0.285343	-0.157029	-0.685893		3	5	4	3	4	4	3	3	5	3	4	2	3	3	2	2	2	3	3	14.1294
ACOT8	O14734									2.91114	-0.50703	-5.72942	+	0.0901422	0.024307	0.247783		0.532181	0.1143	1.1507		0.126379	0.0397009	0.340222		0.649875	-0.15353	-1.35591		6	6	6	6	5	6	7	7	6	7	7	5	6	6	6	6	6	5	6	17.151
CDIPT	O14735									0.708917	-0.142051	-1.45665		2.78752	0.468818	5.4211	+	3.04496	0.504461	6.07746	+	1.95097	0.427728	3.91883	+	1.72718	0.41295	3.19397	+	7	7	7	7	6	8	9	9	8	9	8	9	8	10	10	7	7	9	8	17.0052
PDCD5	O14737									0.540603	0.212817	1.16562		1.329	-0.247252	-2.4944	+	0.409928	-0.0875636	-0.928217		0.0319582	0.0110003	0.093608		0.0172167	-0.00516357	-0.0508017		7	8	7	7	7	7	7	7	7	7	7	7	8	7	8	8	8	8	7	19.2347
PRMT5	O14744									0.422234	1.03834	1.03136		0.206076	-0.0243869	-0.519226		0.0129571	-0.00176697	-0.0384113		0.789833	0.0997288	1.6385		0.165633	0.0207474	0.428977		27	28	28	28	27	28	26	26	26	29	30	27	28	29	31	29	27	29	27	16.7896
SLC9A3R1	O14745									3.4847	-0.394676	-7.33779	+	0.0899073	-0.0763844	-0.247187		0.104863	-0.0881257	-0.284647		0.309821	-0.290382	-0.74465		0.0467255	-0.0415543	-0.13372		14	17	9	8	9	8	9	8	13	9	9	11	12	10	9	11	12	13	12	16.1859
CHEK1	O14757;O14757-3									4.4974	-1.33585	-11.1023	+	1.48993	-1.18385	-2.93712	+	1.30209	-0.683936	-2.4487	+	1.04022	-0.97163	-2.08779		1.05825	-0.569423	-2.03996		2	1	1	3	5	1	1	NaN	1	3	NaN	1	2	2	1	2	2	1	2	14.3785
TNFRSF10B	O14763;O14763-2									0.204937	0.0670151	0.516739		2.00365	-0.554104	-3.71453	+	0.200178	0.0730858	0.506312		0.602868	-0.235627	-1.30242		2.11587	-0.577657	-3.93617	+	8	7	7	8	9	7	8	9	7	6	7	7	7	8	7	6	4	6	5	14.7337
TPP1	O14773									5.35342	-0.490767	-15.5768	+	0.656844	0.421927	1.36786		0.746134	0.469244	1.51961		0.20592	0.203269	0.524391		0.149813	0.121363	0.392503		12	11	12	12	12	13	11	10	11	10	10	14	13	11	12	11	12	13	11	17.0048
TCERG1	O14776;O14776-2									0.212565	0.0303797	0.533345		1.09546	0.122085	2.10188		0.0500429	-0.00803127	-0.142747		0.428608	-0.0701031	-0.978584		0.518208	-0.0644379	-1.12583		32	32	30	27	34	23	26	29	32	30	32	27	29	31	27	25	30	26	26	15.6657
NRP1	O14786									1.72933	-0.575601	-3.19788	+	2.53015	-1.15208	-4.81662	+	1.28084	-0.583823	-2.41272		1.57047	-0.93155	-3.09891	+	1.95182	-0.874319	-3.6143	+	21	21	19	21	20	14	13	15	13	10	12	16	17	18	14	14	14	17	15	15.9211
TNPO2	O14787									0.0557776	0.0561654	0.158222		2.24875	0.209267	4.20736	+	0.417509	0.0466505	0.942381		0.217372	0.0358745	0.549635		1.71281	-0.156095	-3.16779	+	11	12	11	8	11	10	12	12	13	12	13	12	10	11	12	11	11	10	10	15.9387
UNC13B	O14795;O14795-2									0.842536	-0.708175	-1.68129		3.96703	-0.850482	-8.9609	+	1.28473	-0.230204	-2.41931		1.3534	-0.420262	-2.67054	+	0.80046	-0.183769	-1.61093		7	5	5	6	6	5	3	5	7	5	5	8	6	4	7	7	8	7	8	14.6251
MRAS	O14807									1.21496	-0.564502	-2.30168		0.146253	0.0569334	0.384196		1.47068	-0.429237	-2.73787	+	0.164607	-0.0845995	-0.430832		1.2252	-0.356911	-2.3189		5	5	5	4	4	4	6	6	5	6	6	4	4	4	6	4	3	4	3	14.843
TSPAN4	O14817									1.86599	1.36625	3.4511	+	0.568799	0.146796	1.2153		1.22722	0.195654	2.3223		1.74561	-0.454523	-3.46408	+	2.37647	-0.595292	-4.47769	+	2	2	2	2	2	2	1	2	2	2	2	2	2	2	2	2	2	2	2	14.5937
PSMA7	O14818									2.57904	-0.295729	-4.92778	+	0.710629	-0.0594875	-1.45955		0.601047	-0.0490938	-1.27159		0.350723	0.0391882	0.826914		0.759658	0.0660306	1.5424		22	22	21	22	22	23	21	21	23	22	22	23	21	22	21	18	22	22	22	19.2549
SCAMP3	O14828									2.76854	0.922007	5.37483	+	0.0444496	-0.0175748	-0.127495		0.05941	-0.0230654	-0.167941		0.433766	-0.176981	-0.988437		0.965519	-0.263686	-1.88592		9	9	9	10	10	9	9	9	10	10	9	11	9	10	9	9	9	9	9	17.8211
OPLAH	O14841									0.0025814	-0.000323486	-0.00774212		1.20827	1.21693	2.29045		1.16501	1.1787	2.21796		0.952064	1.28606	1.92874		0.902352	0.946473	1.78095		6	22	25	27	20	26	26	27	29	28	30	25	27	29	28	28	25	24	25	13.2782
IFIT3	O14879									0.376067	0.188958	0.864235		3.12751	-1.56825	-6.29998	+	0.0177284	-0.00864302	-0.0522824		0.640296	-0.295928	-1.37025		5.69208	2.93803	17.7824	+	5	8	5	5	8	5	6	7	3	5	5	8	9	6	7	4	10	10	10	14.7459
GEMIN2	O14893;O14893-2;O14893-3									3.22503	0.923481	6.5709	+	0.674437	0.551135	1.39796		0.249458	0.241846	0.611922		0.606151	0.646073	1.30838		0.621247	0.696789	1.33578		1	2	1	1	2	1	2	2	1	2	2	2	2	1	2	1	2	NaN	1	15.1787
TAX1BP3	O14907									0.0221594	-0.00745494	-0.0650389		1.97285	0.511145	3.65481	+	0.712725	0.236426	1.46311		0.748056	0.274321	1.56382		0.0164545	-0.00727819	-0.0485929		3	3	3	3	4	3	4	3	3	6	3	3	5	5	3	4	3	3	3	19.3565
GIPC1	O14908									3.12017	-2.25593	-6.27995	+	1.77352	-0.356569	-3.27892	+	1.34778	-0.276693	-2.5264	+	1.14497	-0.311861	-2.2791		0.924356	-0.19798	-1.81753		20	21	19	19	20	17	20	19	18	21	19	20	21	21	20	17	18	22	19	16.9875
LIN7A	O14910									3.781	1.42698	8.30181	+	0.636287	0.151444	1.33254		0.496279	0.123596	1.08655		0.213406	-0.0795742	-0.540923		0.141895	-0.0417003	-0.373976		8	7	7	7	5	6	6	7	7	7	7	6	6	7	6	6	5	5	5	15.1929
IKBKB	O14920									2.24821	2.30789	4.20623	+	2.33226	-0.515452	-4.38299	+	1.61233	-0.354196	-2.98696	+	1.22976	-0.364748	-2.43636		1.11258	-0.252947	-2.13041		17	25	21	17	21	20	20	21	21	19	16	18	18	17	17	17	17	18	16	15.4172
RGS12	O14924;O14924-4									1.29497	-0.40531	-2.43663		0.418399	-0.159879	-0.944041		3.18481	-1.31458	-6.45809	+	2.95033	-1.51385	-6.69937	+	2.56271	-0.81341	-4.89046	+	2	3	1	2	1	2	1	1	1	1	1	2	1	1	1	1	1	1	2	13.2621
HAT1	O14929									1.26175	1.07957	2.38047		0.935346	-0.442812	-1.8358		0.936237	-0.444865	-1.83728		0.7188	-0.451585	-1.51145		0.0445765	-0.030175	-0.127843		6	6	5	6	6	5	4	3	5	6	3	6	5	6	7	5	6	5	6	16.266
UBE2L6	O14933									2.36215	-0.675911	-4.44689	+	0.534431	0.229925	1.15469		1.38778	0.524286	2.5948	+	1.31037	0.656925	2.58833	+	3.97873	1.91445	9.00381	+	5	7	8	7	7	8	7	8	8	8	6	8	9	8	9	7	9	9	9	15.1315
CASK	O14936;O14936-3									0.125406	-0.0897388	-0.342532		0.689256	0.281807	1.42323		0.88118	0.344713	1.74571		0.220942	0.13794	0.55745		0.970677	0.373683	1.89448		14	25	22	25	24	28	28	29	28	26	25	26	24	24	23	23	27	28	25	14.2577
PLD2	O14939;O14939-4									1.45003	-0.480442	-2.70205	+	2.69827	0.554389	5.20596	+	1.61452	0.345422	2.99086	+	0.550813	-0.164279	-1.20729		0.661811	0.148671	1.37637		4	5	5	5	4	6	6	6	6	6	7	7	6	5	4	5	5	6	5	13.6358
MYL12B;MYL12A	O14950;P19105									1.1816	-0.422895	-2.24572		3.8858	0.546685	8.66773	+	3.03118	0.374794	6.0409	+	3.18215	0.546277	7.52155	+	3.86511	0.382981	8.59438	+	5	4	5	5	4	5	4	5	5	5	5	5	5	5	5	4	6	5	5	22.5585
HGS	O14964									2.69395	0.622285	5.19571	+	1.26721	-0.0712035	-2.38968		0.289588	-0.0171365	-0.694501		0.351853	-0.028092	-0.829157		3.24757	-0.163886	-6.63481	+	24	25	24	27	23	21	23	23	22	23	24	26	27	26	24	22	21	24	22	17.0083
RAB29	O14966									0.220464	-0.073503	-0.550404		0.96488	-0.33417	-1.88486		2.03249	0.607656	3.77088	+	1.24495	0.495589	2.4648		1.60511	0.517125	2.97412	+	7	9	7	8	9	7	7	5	7	6	6	10	8	10	8	7	7	8	8	16.592
VPS26C	O14972									1.20189	0.48514	2.27974		0.4356	0.0590046	0.975961		0.0879382	0.0145551	0.24219		0.108165	0.0212543	0.295439		0.415138	0.0549801	0.937958		10	10	10	9	8	12	10	10	10	10	10	11	10	10	9	9	9	9	9	16.2002
PPP1R12A	O14974									0.498081	0.110277	1.08979		2.49563	0.329348	4.73914	+	0.329366	-0.0537295	-0.773823		0.945178	-0.164623	-1.91638		1.75843	-0.226381	-3.25115	+	60	64	66	61	63	59	58	58	69	59	59	62	64	61	62	55	59	56	57	17.0411
GAK	O14976									1.07012	-0.930099	-2.05972		0.827356	-0.16801	-1.65594		0.834169	-0.17014	-1.66732		0.667787	-0.179454	-1.41983		1.08693	-0.220073	-2.08769		18	19	17	17	18	19	20	17	19	17	16	19	21	14	17	17	17	21	18	15.8479
HNRNPDL	O14979;O14979-2;O14979-3									0.280422	0.0272902	0.67588		1.63829	0.159506	3.03333	+	0.0677816	0.00947825	0.190103		0.28669	0.0430546	0.697149		0.539249	0.0571372	1.16323		15	16	14	16	15	16	14	12	15	15	13	15	16	16	15	14	15	15	13	17.9242
XPO1	O14980									0.0931363	-0.0526535	-0.255349		0.131366	-0.0167559	-0.349041		1.41252	-0.120048	-2.63731	+	0.264132	-0.037101	-0.650055		1.20739	-0.105341	-2.28898		61	61	56	61	60	60	57	58	60	61	62	60	60	65	68	56	57	65	59	17.672
BTAF1	O14981									0.141832	-0.0124382	-0.373826		0.906044	0.0894176	1.78709		0.0592566	-0.0089393	-0.167532		1.39933	0.167507	2.7592	+	3.53986	0.358675	7.50977	+	15	11	12	14	16	15	15	14	17	13	16	14	15	13	15	14	15	15	16	14.2715
ARHGEF10	O15013;O15013-4;O15013-5;O15013-6;O15013-7									1.20386	-0.178361	-2.28305		1.23465	0.231447	2.3348		0.689058	0.1316	1.42289		1.43393	-0.327588	-2.82666	+	0.108072	0.0274582	0.292574		24	25	28	18	24	18	20	19	25	24	25	25	20	23	17	18	21	20	19	15.3605
SEC16A	O15027;O15027-2;O15027-3;O15027-4;O15027-5									2.31765	-1.4219	-4.35196	+	1.12098	0.157147	2.14443		0.372238	0.0628416	0.85692		0.345682	0.0744898	0.816885		0.173177	0.0326263	0.446126		43	43	43	46	44	40	45	44	41	43	41	40	42	44	41	41	40	41	45	15.8489
PLXNB2	O15031									3.11181	-0.72519	-6.2572	+	4.75115	0.5193	12.2837	+	4.50948	0.448637	11.1561	+	0.249587	-0.0311895	-0.619246		2.76884	0.216242	5.37556	+	53	57	58	54	54	63	64	62	63	61	62	64	62	64	64	52	60	62	59	16.1408
KHNYN	O15037									0.0398912	-0.00761871	-0.114945		0.788333	1.0774	1.59059		0.852324	1.1513	1.69762		0.424485	0.825067	0.970693		0.197282	0.42984	0.505161		1	2	2	1	1	1	1	2	1	2	3	2	3	2	2	1	NaN	1	1	13.9404
TECPR2	O15040;O15040-2									1.30305	0.11754	2.45033	+	0.884093	0.115139	1.75056		2.73069	-0.404531	-5.2834	+	2.64841	-0.440152	-5.7411	+	2.2203	-0.575448	-4.14846	+	6	6	6	5	8	7	5	6	6	3	6	6	4	1	4	6	3	4	3	14.6171
U2SURP	O15042;O15042-2									3.64676	-0.90174	-7.85261	+	0.179721	0.02543	0.46088		0.734587	-0.0727173	-1.50011		0.423762	-0.0605469	-0.969306		0.25865	-0.0319668	-0.631087		21	20	24	21	22	21	23	22	25	19	24	22	20	22	22	22	23	23	23	15.6275
SETD1A	O15047									1.02776	-0.381131	-1.98929		0.827037	-0.126394	-1.6554		1.73343	-0.235277	-3.20537	+	0.846054	-0.220022	-1.73892		1.27562	-0.154454	-2.4039		5	6	3	5	5	6	6	4	5	4	3	3	6	5	5	4	4	3	2	14.4768
SYNJ2	O15056									2.35965	0.579965	4.44152	+	1.42106	0.382249	2.65202	+	0.593914	-0.181883	-1.25918		0.0306756	0.0162644	0.0899703		3.06052	-0.884983	-6.11894	+	26	21	29	25	19	27	27	26	30	27	29	25	25	23	24	22	19	20	15	15.877
SYNM	O15061									0.0322566	0.0202577	0.0936743		0.205623	0.121159	0.518237		1.09951	0.493395	2.10864		0.0929387	0.0756412	0.257097		0.880621	-0.406122	-1.74478		10	11	10	7	10	11	14	10	9	10	11	12	11	10	11	10	5	6	8	13.7685
KIF3B	O15066									0.107819	-0.0979703	-0.291952		0.229213	-0.0732567	-0.569145		1.1235	-0.193733	-2.14863		1.10588	-0.234422	-2.20737		1.25904	-0.253354	-2.3759		12	15	11	10	11	4	9	9	8	7	8	7	9	8	9	8	7	7	12	13.9133
PFAS	O15067									0.244824	-0.0339222	-0.602201		0.00132602	0.00022049	0.00398272		1.3413	0.139494	2.51536	+	2.91505	0.447002	6.58113	+	2.7668	0.305719	5.37061	+	26	27	27	26	29	25	25	24	25	25	25	28	25	30	27	28	27	29	26	16.292
DCLK1	O15075;O15075-2									1.46243	1.5235	2.72354	+	3.43914	-3.07772	-8.53327	+	0.76044	0.539952	1.58597		1.49616	1.39207	3.23238	+	2.06097	-1.55687	-4.1758	+	12	9	15	NaN	12	19	18	17	3	4	3	14	14	12	15	18	5	4	5	14.273
ANKRD28	O15084;O15084-1;O15084-4									1.93095	2.39053	3.5743	+	1.30611	-0.38664	-2.45552	+	1.30229	-0.357394	-2.44905	+	0.661748	-0.263294	-1.40895		0.523431	-0.169714	-1.13514		16	18	14	17	16	12	11	14	14	13	17	10	16	10	10	13	12	15	10	14.4178
ARHGEF11	O15085-2									1.50248	-0.253742	-2.79324	+	1.10747	0.17203	2.1219		0.897036	0.144966	1.7721		0.648027	0.144816	1.38421		0.0693376	-0.0174541	-0.194187		9	12	9	11	11	12	15	16	15	13	15	15	14	15	12	11	11	14	10	13.9063
CHUK	O15111									0.968954	0.309983	1.89162		2.38617	-0.18321	-4.49863	+	2.7414	-0.193997	-5.30918	+	0.612854	-0.11328	-1.32056		1.35991	-0.143221	-2.5471	+	10	14	12	10	9	12	11	9	10	12	9	12	11	8	10	11	8	11	9	14.8941
LSM1	O15116									0.453671	0.195462	1.00921		0.246161	0.0507842	0.60501		1.68188	-0.276966	-3.11173	+	0.512405	-0.123275	-1.13635		0.313025	-0.156037	-0.741518		3	5	3	3	5	2	3	1	4	3	4	2	4	3	6	2	3	3	5	15.8138
NPC1	O15118									0.966958	0.189995	1.88831		3.3197	0.499982	6.84261	+	3.5815	0.558248	7.64179	+	3.07994	0.665583	7.1491	+	2.38267	0.335628	4.49108	+	16	17	17	16	18	18	17	17	18	18	19	18	18	18	17	16	17	16	16	16.8392
AGPAT2	O15120									4.06645	0.78811	9.33156	+	0.0984298	-0.112122	-0.268639		0.0863261	-0.104116	-0.238087		0.322795	-0.421266	-0.77097		0.10318	0.146481	0.282981		4	2	3	2	4	2	3	3	3	2	2	3	3	3	2	3	3	NaN	3	16.0658
DEGS1	O15121									2.41438	-0.429578	-4.55989	+	1.8506	-0.396071	-3.42218	+	2.04882	-0.439103	-3.80297	+	1.4749	-0.471951	-2.90732	+	0.664352	-0.157737	-1.38072		7	6	7	7	7	6	6	7	7	6	6	6	6	6	6	6	6	6	6	16.8356
SCAMP1	O15126									2.48018	-0.217155	-4.70472	+	1.71173	0.158514	3.16583	+	1.46711	-0.14393	-2.73166	+	2.40758	-0.302524	-5.05632	+	2.52641	-0.410184	-4.80819	+	7	7	7	6	8	5	8	7	6	7	5	7	7	6	6	6	5	5	7	16.1721
SCAMP2	O15127									1.06192	-0.632191	-2.04607		2.29088	-0.265838	-4.29544	+	0.632066	-0.0596667	-1.32527		1.23646	-0.106564	-2.44889		2.08048	-0.140508	-3.86556	+	2	3	2	2	2	2	2	2	2	2	2	2	2	2	2	2	2	2	2	17.5137
KPNA5	O15131									1.70182	-1.15625	-3.37094	+	0.124209	0.0211193	0.331888		0.242553	-0.0364883	-0.597421		0.434212	-0.0723541	-0.989287		0.0535345	-0.00963542	-0.152188		3	3	3	4	3	3	3	3	3	3	5	4	3	3	3	3	4	4	3	17.8734
ARPC1B	O15143									0.685841	0.211591	1.41741		1.28806	0.099919	2.42494		0.383636	-0.0321649	-0.878642		0.411087	-0.0426722	-0.944953		0.284263	0.0245838	0.683701		25	26	26	25	25	26	27	27	28	27	26	27	28	27	27	26	27	26	27	19.1031
ARPC2	O15144									1.58682	0.907861	2.94163	+	0.422816	0.0224611	0.952263		1.22409	-0.0722083	-2.31703		0.962113	-0.0369007	-1.94681		0.148733	-0.00785497	-0.389986		35	34	35	36	35	37	34	36	38	38	39	36	36	39	37	33	36	37	37	19.6398
ARPC3	O15145									0.371759	-0.0486931	-0.856004		0.584635	-0.0442046	-1.24301		2.87634	-0.185137	-5.64138	+	2.21365	-0.211095	-4.54966	+	1.41682	-0.0982086	-2.64471	+	19	20	19	18	17	20	20	19	21	20	21	21	19	19	19	15	18	17	17	19.2901
BET1	O15155									1.90683	-0.843525	-3.52832	+	0.00984042	0.00587432	0.0292729		0.383655	0.178408	0.878678		0.519891	0.299288	1.15023		0.338739	0.15888	0.79219		3	3	2	2	3	4	3	4	2	3	3	3	4	4	3	2	3	4	4	15.8075
POLR1C	O15160									0.0542006	-0.00971673	-0.153983		0.0466682	0.0175109	0.133564		0.448042	0.129149	0.998883		0.22264	-0.0931457	-0.561156		1.42738	0.347539	2.66291	+	7	7	6	7	5	6	6	6	6	6	6	7	6	7	6	5	6	6	6	15.7195
PGRMC2	O15173;O15173-2									2.49394	-0.884373	-4.73537	+	1.56962	0.818525	2.91117	+	1.75928	0.913986	3.25273	+	1.12027	0.786221	2.23372		0.703038	0.405866	1.44667		14	12	13	12	12	14	13	14	14	14	14	13	14	14	14	11	13	14	14	18.9552
CETN3	O15182									0.830616	0.24607	1.66138		0.437287	-0.254218	-0.979076		0.880459	-0.441935	-1.74451		0.909732	-0.713271	-1.85281		0.423665	-0.230889	-0.953843		1	1	1	1	1	NaN	1	1	1	1	1	1	1	2	1	1	1	1	1	13.6888
RGL2	O15211									1.19143	-0.256864	-2.2622		0.177228	0.11776	0.455271		0.332573	-0.290494	-0.78012		0.651738	0.440308	1.39091		0.0826575	0.0631907	0.228711		3	2	3	2	3	1	1	3	1	2	1	1	2	2	1	1	2	3	2	14.0542
PFDN6	O15212									0.146342	-0.0148314	-0.384404		1.1198	-0.0764034	-2.14246		0.574109	-0.0503866	-1.22461		0.571233	0.080723	1.24473		1.478	-0.11511	-2.75058	+	5	5	5	5	6	5	6	6	5	5	5	6	6	6	5	5	5	5	5	18.4571
WDR46	O15213									0.651896	-0.186595	-1.35937		1.59909	-0.306121	-2.96341	+	0.578583	-0.121914	-1.23243		0.221576	-0.0703167	-0.558835		0.60876	-0.127256	-1.28498		12	12	8	11	11	6	7	8	7	10	11	11	11	12	12	11	10	10	10	14.5229
NKRF	O15226;O15226-2									0.926081	0.968054	1.8204		1.16786	-0.342	-2.22272		0.355349	-0.0893675	-0.824457		0.815472	-0.305198	-1.68429		2.15824	-0.506322	-4.02157	+	9	8	8	7	9	3	5	5	5	5	5	5	8	8	8	5	7	6	5	14.7527
GNPAT	O15228									0.527868	-0.189909	-1.14303		2.06801	-0.132779	-3.84084	+	2.1187	0.136412	3.94184	+	0.0621941	-0.00883379	-0.176839		3.00223	0.20685	5.96465	+	27	25	22	24	20	26	22	23	22	22	22	26	25	24	25	24	26	24	25	14.8929
CLIC2	O15247									1.07664	0.842198	2.07055		0.445136	0.369773	1.01008		0.474267	-0.464455	-1.06512		1.80394	1.8033	4.03214	+	1.02182	0.76307	2.05448		NaN	1	1	1	1	3	2	3	1	1	2	1	1	1	2	3	1	2	2	NaN
ACOX3	O15254									0.263804	0.0931939	0.641764		1.47283	0.402355	2.7416	+	2.65557	0.747827	5.10515	+	0.729227	0.28019	1.53012		1.93216	0.523849	3.57661	+	15	15	20	13	17	20	20	17	18	18	18	17	18	19	18	17	20	19	18	15.4069
RER1	O15258									1.49517	-0.30809	-2.7805	+	1.4913	-0.178855	-2.77374	+	0.601798	-0.0828824	-1.27289		0.0261899	-0.00623055	-0.0771743		0.244488	-0.0405209	-0.601494		12	12	12	12	12	12	12	12	13	12	12	12	12	12	12	10	12	12	12	17.09
SURF4	O15260									2.04434	0.428967	3.79415	+	0.702223	0.158853	1.44528		1.03596	0.224809	2.00292		1.0093	0.280544	2.03185		0.341363	0.083328	0.797311		15	14	14	13	16	14	15	15	15	13	17	16	17	18	18	16	15	19	14	19.7515
SPTLC1	O15269									0.426293	0.112976	0.958724		0.705491	-0.153223	-1.45083		0.267851	-0.0691113	-0.650116		0.0547943	-0.0206999	-0.156895		1.15517	-0.231133	-2.20151		22	22	20	21	20	18	18	18	22	18	17	19	20	20	17	19	19	20	18	17.2516
OGT	O15294									1.9712	-0.737701	-3.65162	+	0.0133727	0.00427418	0.0396254		0.060033	0.0182315	0.169601		0.0927166	-0.0348846	-0.256531		0.0752049	-0.0226668	-0.209489		34	30	31	33	32	34	30	31	29	29	30	31	31	29	33	26	28	27	29	15.8212
PMM2	O15305									1.9901	-0.90264	-3.6882	+	1.63326	-0.282829	-3.02433	+	0.535918	-0.108457	-1.15733		0.185479	-0.0558081	-0.478612		0.0104295	0.00290426	0.0310049		14	14	14	13	13	12	13	13	14	14	14	12	15	14	17	13	13	15	14	16.77
TM9SF1	O15321									1.2125	0.46679	2.29755		1.35519	-0.298828	-2.53904	+	0.693141	-0.169559	-1.42984		0.977199	-0.291236	-1.97395		0.0630622	-0.0208407	-0.177649		11	12	10	11	11	11	11	11	9	10	10	10	11	9	10	9	10	10	10	16.5087
INPP4B	O15327									2.24528	0.827607	4.20014	+	1.70471	-1.24106	-3.15309	+	2.11199	-1.56021	-3.9284	+	1.86793	-2.08074	-3.7312	+	1.67478	-1.21538	-3.09892	+	6	14	10	12	13	8	9	9	7	7	8	6	4	4	5	4	7	6	6	14.1177
MID1	O15344									3.18944	0.692048	6.47101	+	0.833926	0.265232	1.66691		0.842649	0.244849	1.68148		0.180412	0.0858253	0.467114		1.27633	-0.343574	-2.4051		9	11	7	9	6	10	12	10	11	9	10	10	9	8	8	9	7	8	7	13.7498
HMGB3	O15347									0.427606	0.0411825	0.96116		0.43474	-0.1622	-0.974372		0.781784	-0.265867	-1.5796		0.178507	-0.0961563	-0.462774		0.6302	-0.220073	-1.32205		8	10	9	8	9	7	5	7	7	10	7	8	7	7	9	8	7	8	8	16.6604
PPM1G	O15355									2.28535	-0.11237	-4.28382	+	1.0716	-0.202859	-2.06217		2.12848	-0.386801	-3.96149	+	1.52303	-0.369302	-3.00318	+	0.975647	-0.18789	-1.90274		19	17	19	20	19	21	19	18	20	16	18	18	19	19	16	16	19	16	18	16.4694
INPPL1	O15357									1.2668	0.384285	2.38899		0.256408	-0.044965	-0.626426		0.0319825	0.00659854	0.0929047		0.0147186	-0.00394831	-0.0439083		1.50016	-0.19879	-2.78919	+	30	35	30	32	33	29	26	31	31	27	27	29	34	29	29	33	30	30	27	14.9427
EIF3D	O15371;O15371-2;O15371-3									1.35802	0.151329	2.54388	+	1.44983	-0.232187	-2.70171	+	0.265826	-0.0601369	-0.645941		0.496893	-0.117636	-1.10748		0.560452	-0.0998384	-1.20064		22	25	23	25	25	23	19	22	26	23	22	23	26	30	31	22	25	29	24	17.8151
EIF3H	O15372									0.240448	-0.0409992	-0.592983		1.70906	-0.34322	-3.16098	+	1.23484	-0.246123	-2.33512		0.989429	-0.265314	-1.99598		1.22797	-0.247762	-2.32356		21	21	21	21	20	20	22	21	21	21	21	22	21	22	23	21	19	21	18	17.5949
HDAC3	O15379;O15379-2									0.940546	-0.186559	-1.84444		2.61595	0.627115	5.01281	+	0.335365	0.113879	0.785592		0.0772351	-0.0316817	-0.216606		1.6057	0.445444	2.97517	+	4	3	3	2	4	3	2	3	3	3	3	3	3	3	4	2	3	4	3	13.3243
NVL	O15381									0.832375	-0.0992114	-1.66432		0.871915	0.191753	1.73028		1.0618	-0.202558	-2.04588		0.0523403	0.021254	0.150222		2.34425	-0.590939	-4.40857	+	4	7	4	7	3	3	3	2	6	5	6	4	5	3	6	6	5	5	4	13.5301
IPO8	O15397									2.8114	-0.250367	-5.4797	+	2.36568	-0.278634	-4.45448	+	3.41691	-0.415328	-7.13095	+	2.10736	-0.397925	-4.2872	+	2.84906	-0.401552	-5.57305	+	13	13	14	12	15	11	12	11	13	13	12	14	13	11	14	11	13	13	11	16.0978
STX7	O15400;O15400-2									2.1372	0.197362	3.97904	+	1.05956	0.19055	2.04215		1.41094	0.231781	2.63459	+	0.526445	0.130262	1.16237		0.171866	-0.0394335	-0.443155		9	10	9	10	9	9	10	9	9	10	8	10	9	9	10	9	10	9	8	18.1691
SLC16A3	O15427									0.654803	-0.128703	-1.36436		1.31924	0.450042	2.47781	+	0.778721	0.284952	1.57446		0.171875	-0.101732	-0.447596		0.61047	0.232831	1.28794		11	13	10	12	12	12	12	11	13	11	12	12	12	12	10	11	13	12	13	17.6281
SLC31A1	O15431									0.00240903	-0.000526873	-0.00722657		1.9645	1.30815	3.6387	+	1.49775	0.99553	2.78499	+	1.20358	1.07643	2.38755		1.5556	1.05575	2.88643	+	3	3	4	4	2	3	4	3	4	4	4	4	3	4	4	4	4	4	4	13.5884
ABCC4	O15439;O15439-2									6.14881	0.863249	21.241	+	3.02151	0.605091	6.01536	+	3.06843	0.61322	6.14009	+	1.67783	0.439627	3.32046	+	0.0670092	-0.0191463	-0.188072		16	11	14	15	12	21	18	15	16	18	18	16	20	17	15	16	15	13	12	14.7769
POLR1G	O15446;O15446-2									0.286986	0.478272	0.68923		0.785127	-0.275978	-1.58521		0.152709	-0.0736491	-0.399233		0.446534	-0.207756	-1.01274		1.40901	-0.573726	-2.63126	+	2	1	2	3	2	1	1	1	3	1	2	1	2	1	2	1	2	2	1	15.4284
P4HA2	O15460-2									1.00498	0.128841	1.95144		0.287094	0.150928	0.689448		1.45343	0.59168	2.70795	+	1.55846	0.844143	3.07456	+	1.41624	0.577949	2.64372	+	37	42	41	40	38	42	39	41	43	41	41	42	43	44	44	42	41	44	45	18.8885
CAPN5	O15484									0.90792	-0.0952889	-1.79021		2.76825	0.685852	5.37413	+	0.774414	-0.204464	-1.56722		0.0690119	-0.0309385	-0.19499		0.678787	-0.197117	-1.40539		11	19	15	13	15	18	19	15	23	19	19	13	14	15	16	12	13	19	13	14.1225
YKT6	O15498									0.111771	-0.02014	-0.301668		0.450262	-0.0362324	-1.00296		2.09322	-0.122102	-3.89091	+	0.461993	-0.0561766	-1.042		1.04788	-0.0625296	-2.02272		15	18	16	17	14	17	16	16	17	17	18	16	17	20	18	16	18	19	17	17.8138
ARPC5	O15511									0.0401693	-0.016777	-0.115713		0.0483959	0.00815036	0.138273		0.337176	-0.0436392	-0.789136		0.703556	-0.0974649	-1.48411		0.698262	-0.089963	-1.43855		13	13	11	11	12	13	12	13	13	16	15	12	14	14	12	13	13	13	11	20.0194
DDX3Y	O15523									1.64341	0.713846	3.04251	+	0.845894	-0.106009	-1.6869		0.957065	-0.118541	-1.87188		0.606661	-0.100364	-1.30931		0.742889	-0.0961433	-1.51413		44	44	42	48	41	51	46	46	44	45	43	48	51	51	46	37	46	51	52	18.7025
PDPK1	O15530;O15530-3									0.480713	-0.0930407	-1.05846		0.180896	-0.0166267	-0.463517		0.623446	-0.119473	-1.31039		1.80377	-0.218684	-3.58977	+	0.867748	-0.0944857	-1.72334		16	16	14	15	11	14	13	14	14	14	13	14	12	11	11	12	13	14	15	14.6138
TAPBP	O15533;O15533-2;O15533-3									2.9229	2.24637	6.6073	+	2.86194	-0.64837	-5.60524	+	0.213315	-0.0668995	-0.53497		0.273347	-0.0944578	-0.669391		3.26976	0.754833	6.6982	+	6	6	6	6	6	5	6	6	5	4	4	6	5	5	5	5	4	4	7	17.1483
RNF113A	O15541									0.696377	-0.208971	-1.43535		1.65951	0.438667	3.07142	+	0.657725	0.169453	1.36937		1.16109	0.447884	2.3088		1.56003	0.471116	2.89425	+	2	3	2	1	1	1	2	3	3	3	4	2	3	3	3	1	3	1	2	14.2574
DHX15	O43143									1.86617	0.27965	3.45143	+	0.147932	-0.0383048	-0.388118		0.55595	-0.117954	-1.19272		0.661	-0.173105	-1.4076		0.0885656	-0.0238998	-0.243784		45	43	45	43	47	46	51	47	47	47	45	47	48	49	47	41	47	50	45	17.738
RNMT	O43148;O43148-2									1.02194	-0.0903208	-1.97962		1.57439	0.277569	2.91961	+	1.63054	0.281017	3.01947	+	0.436343	0.118641	0.993351		0.452281	0.0924131	1.00666		13	12	11	11	11	11	14	13	14	11	11	14	13	14	12	12	13	12	10	14.9614
ZZEF1	O43149									0.950983	-0.178399	-1.86177		1.60939	-0.229005	-2.98173	+	0.247317	-0.0397915	-0.607435		1.41292	-0.228722	-2.78563	+	1.1624	-0.15653	-2.2136		27	27	27	22	28	26	23	25	25	20	26	25	25	24	27	16	20	24	25	14.2439
ASAP2	O43150-2									3.81354	0.61325	8.41396	+	0.0473778	-0.0263926	-0.1355		1.44202	-0.488299	-2.68819	+	1.47514	-0.658102	-2.90779	+	0.371142	-0.159335	-0.854824		11	16	15	12	12	15	13	11	15	13	15	11	12	7	9	6	13	13	15	14.1553
FLRT2	O43155									0.489325	0.444182	1.07402		2.01597	0.327132	3.73854	+	0.360137	-0.170708	-0.833695		3.6546	0.715179	9.47281	+	0.940738	0.120508	1.84476		4	4	5	3	3	5	4	4	5	5	4	2	3	2	6	5	5	4	4	14.3004
TTI1	O43156									0.062583	-0.0201528	-0.176379		0.825089	-0.307935	-1.65215		0.577463	-0.219036	-1.23047		0.171638	-0.100694	-0.447051		0.155864	-0.0699607	-0.406537		5	4	4	3	5	4	4	4	5	3	4	4	5	2	4	4	4	4	3	14.3638
RRP8	O43159									1.71171	0.212607	3.1658	+	0.0910265	0.0338067	0.250021		0.819804	0.215282	1.64331		0.55685	0.205415	1.21838		0.614013	0.171518	1.29408		9	8	7	7	7	6	4	6	6	7	6	7	7	6	7	6	8	6	7	14.2149
PJA2	O43164;O43164-2									1.68714	0.120906	3.12125	+	0.943636	-0.422555	-1.84957		1.52445	-0.647773	-2.83168	+	1.77317	-1.02519	-3.52335	+	1.98661	-0.974919	-3.68144	+	4	6	2	3	5	3	2	4	4	3	4	3	3	2	2	2	3	2	3	14.8519
SIPA1L1	O43166-2;O43166-3									0.256561	0.0365078	0.626744		0.552918	0.319561	1.18738		0.439177	-0.265741	-0.982564		0.540646	-0.399446	-1.18858		0.597653	-0.343868	-1.26569		35	31	23	29	30	22	25	21	35	30	32	25	27	24	23	24	20	22	23	15.4727
PRPF4	O43172;O43172-2									1.08789	-0.0742143	-2.08929		0.472227	0.0846089	1.04306		0.248551	0.0498882	0.610022		0.370134	-0.0929883	-0.865271		0.055435	0.0126926	0.157302		17	18	16	18	15	17	18	17	18	17	20	17	17	17	19	14	15	17	17	15.3391
PHGDH	O43175									1.92293	-0.0638719	-3.55897	+	1.37394	1.20931	2.5711	+	1.26507	1.12243	2.38607		1.16708	1.36932	2.31987		1.4088	1.23727	2.63091	+	28	29	31	34	30	35	34	34	35	35	39	34	36	37	38	35	35	35	35	18.4819
ADAM12	O43184									1.66849	-0.117706	-3.08758	+	0.741614	0.863096	1.51198		0.0436118	0.0709101	0.125196		0.942366	1.34935	1.91133		0.503667	0.621497	1.09982		1	1	8	1	2	4	1	4	3	7	4	3	2	3	6	4	5	4	2	14.9131
DYNC1LI2	O43237									0.296768	0.143638	0.708993		2.26733	0.248085	4.24608	+	2.16568	0.238845	4.03668	+	0.955534	0.148316	1.93498		0.522608	0.0677427	1.13367		27	26	28	27	26	27	27	28	28	27	26	28	27	29	28	28	26	24	27	17.0675
PSMD3	O43242									0.689649	-0.189504	-1.4239		0.139581	0.00724169	0.368525		0.960937	-0.0355776	-1.87831		0.130958	0.00755959	0.351307		0.035913	-0.00174955	-0.103901		46	47	47	48	42	45	46	45	46	44	49	45	46	46	47	42	47	49	43	18.064
RBFOX2	O43251-6;O43251-8									1.84962	0.961712	3.42035	+	1.24576	-0.102481	-2.3535		3.31124	-0.217465	-6.81797	+	1.90053	-0.211036	-3.80423	+	3.2029	-0.242355	-6.50864	+	9	9	8	7	10	8	10	7	8	9	8	7	7	6	8	4	8	7	5	16.5474
PAPSS1	O43252									0.552864	-0.396578	-1.21106		2.72152	-0.385872	-5.26141	+	2.97548	-0.402924	-5.89485	+	2.64235	-0.535809	-5.72307	+	1.64327	-0.2168	-3.04226	+	27	28	25	28	27	28	25	28	25	24	26	25	27	28	25	21	26	27	27	16.6809
ZW10	O43264									0.537867	-0.39065	-1.16078		0.69996	-0.0605676	-1.44144		0.555374	0.0483436	1.1917		0.266127	0.0484019	0.654253		1.10014	-0.0872663	-2.10969		20	26	22	19	24	26	25	21	22	22	26	23	20	20	24	21	24	25	22	15.7535
EFS	O43281									1.81997	-0.117928	-3.36495	+	0.488085	0.656607	1.09103		0.556774	-0.732718	-1.21824		0.14081	-0.288965	-0.380254		0.0399916	-0.0734472	-0.116184		NaN	1	1	2	1	1	1	1	2	2	1	1	1	1	1	1	1	2	1	NaN
SART1	O43290									3.00799	-0.611869	-5.97976	+	0.626498	0.0612958	1.31566		0.13188	-0.0189028	-0.350265		0.97455	-0.112535	-1.96918		0.00934823	-0.00140006	-0.027824		28	27	28	30	30	26	23	26	26	25	27	26	30	25	29	25	24	27	26	15.2019
GPAA1	O43292									1.60579	0.50414	2.97533	+	4.01025	-0.716838	-9.12041	+	2.03449	-0.296704	-3.7748	+	1.36489	-0.265382	-2.69263	+	1.52173	-0.215647	-2.82691	+	12	11	11	10	9	10	10	9	11	12	10	9	12	11	13	11	8	13	10	16.451
DAPK3	O43293									2.52324	0.21009	4.80105	+	0.217382	0.0742397	0.543763		0.252183	0.0843817	0.61762		0.813094	0.287837	1.68005		0.301732	-0.0984373	-0.718966		13	13	11	11	11	11	9	11	13	12	13	13	13	16	13	13	11	14	11	15.2371
TGFB1I1	O43294;O43294-2									3.12874	2.59242	7.32488	+	3.7848	0.907884	8.31486	+	2.98628	0.655843	5.92296	+	2.69158	0.800205	5.87096	+	3.31599	0.744232	6.8318	+	11	10	11	11	10	11	10	10	16	13	14	13	14	12	14	13	14	16	14	16.9253
AP5Z1	O43299									2.89305	0.832622	5.68352	+	0.246449	-0.0491114	-0.605614		1.682	0.261114	3.11196	+	0.848598	0.188764	1.74347		1.14646	0.181997	2.18695		9	7	8	6	8	7	6	7	9	6	9	8	10	9	9	5	5	4	6	14.712
HSPA12A	O43301									0.428075	-0.0690974	-0.962031		0.15168	-0.129767	-0.396846		2.31724	-1.42109	-4.35111	+	1.96869	-1.61932	-3.95955	+	0.273462	-0.215363	-0.661649		11	16	20	16	15	19	19	17	14	11	11	5	6	6	6	6	14	14	9	14.0005
ADCY6	O43306;O43306-2									1.6634	0.32149	3.07842	+	0.261696	0.254734	0.637403		0.14023	0.134468	0.370056		0.306451	0.330623	0.737776		0.464805	0.382028	1.02956		1	1	1	2	1	1	1	1	1	1	1	1	1	1	1	2	1	1	1	12.6924
CTIF	O43310									0.731811	0.15787	1.49542		0.899653	0.183765	1.77646		0.656681	-0.146218	-1.36758		0.273838	0.0998438	0.670417		0.465877	0.108123	1.03151		18	19	19	19	17	19	18	17	18	18	16	18	17	15	17	17	16	16	16	15.2185
PPIP5K2	O43314;O43314-2									0.0280704	0.00877202	0.0818737		1.82228	0.116222	3.36926	+	0.212554	-0.0187376	-0.533321		0.309705	-0.0397113	-0.744413		0.416421	-0.0381035	-0.940352		17	16	17	16	15	12	15	15	20	14	16	17	16	16	14	13	13	17	15	15.4692
MAP3K7	O43318;O43318-2									0.0181708	-0.0049928	-0.0535616		0.379674	-0.0684823	-0.871108		1.18482	-0.167741	-2.25112		0.0279967	-0.0076829	-0.0823426		0.704123	-0.114941	-1.44851		11	10	8	7	10	9	9	9	9	6	9	8	8	11	11	10	8	10	11	14.315
EEF1E1	O43324									0.369225	-0.100157	-0.851154		1.74824	-0.145579	-3.23246	+	2.92219	-0.297373	-5.75758	+	0.82598	-0.0801558	-1.70306		3.90977	-0.366717	-8.75335	+	6	6	6	6	7	6	6	6	6	6	6	6	6	7	6	6	6	6	6	17.3642
RIPK2	O43353									0.768763	-0.610506	-1.55772		1.38396	-0.602058	-2.58826	+	1.85489	-0.666656	-3.43022	+	1.39743	-0.683157	-2.75551	+	1.82425	-0.739012	-3.37293	+	9	11	5	9	8	3	6	4	7	7	7	6	5	4	5	4	6	3	7	14.0032
HNRNPR	O43390									2.15799	0.581447	4.02108	+	1.8889	0.12429	3.49433	+	1.14851	-0.0763735	-2.19038		0.991999	-0.0857132	-2.00062		0.534006	0.0397789	1.15393		30	31	28	32	28	32	28	28	31	28	30	28	28	31	29	31	29	32	29	17.8409
PRPF3	O43395									2.24952	-0.712221	-4.20897	+	0.250571	-0.0373277	-0.61425		0.22871	-0.0359706	-0.568072		0.832521	-0.136462	-1.71475		0.232814	-0.0393686	-0.576814		17	18	16	18	17	17	18	15	17	16	16	16	16	13	15	16	12	15	14	15.1307
TXNL1	O43396									2.27827	-0.416537	-4.26898	+	0.0647502	0.00807343	0.182116		0.311426	-0.0398519	-0.738334		0.45474	-0.0607304	-1.02829		1.30662	0.101591	2.4564	+	18	20	20	23	22	22	19	21	21	24	23	21	22	23	23	18	21	26	20	17.8713
TPD52L2	O43399;O43399-5;O43399-7									1.02501	-0.140031	-1.98472		1.29477	0.166711	2.4363		1.43411	-0.194294	-2.67453	+	1.41283	-0.241381	-2.78546	+	2.79423	-0.38561	-5.43752	+	18	19	20	18	19	20	20	19	19	20	20	18	20	19	19	17	18	17	17	19.4336
EMC8	O43402									2.24076	-0.36124	-4.19077	+	1.11385	0.147076	2.13254		2.01829	0.242964	3.74309	+	1.75325	0.272304	3.48045	+	1.23915	0.146323	2.34238		10	9	9	9	9	10	9	10	12	11	9	12	12	10	10	11	10	9	10	15.4548
ERI3	O43414;O43414-2;O43414-3									2.33302	-0.463141	-4.38462	+	1.30364	0.562853	2.45133	+	1.37673	0.567628	2.57587	+	1.02921	0.569851	2.06785		1.36912	0.561113	2.56285	+	2	6	5	4	3	5	4	5	5	4	4	5	4	4	4	5	5	5	5	15.5819
SYNJ1	O43426									1.35692	0.29596	2.54199	+	0.485531	-0.18824	-1.06717		1.02628	-0.359743	-1.98684		1.12946	-0.501162	-2.25058		1.2891	-0.427936	-2.4267		11	11	10	10	12	9	11	9	10	9	9	9	8	9	8	9	7	7	5	14.913
FIBP	O43427;O43427-2									2.00454	-0.575004	-3.71627	+	0.347656	0.0470574	0.809557		1.20923	-0.162966	-2.29206		0.0368755	-0.00785532	-0.107469		2.68914	-0.303767	-5.1843	+	11	11	10	9	9	8	9	10	12	9	11	10	9	10	11	7	9	8	9	14.7645
EIF4G3	O43432;O43432-3									4.4993	-0.634817	-11.1108	+	0.759293	0.0587864	1.54179		1.11758	-0.0815563	-2.13875		0.692003	-0.0685787	-1.46338		3.12242	-0.235018	-6.28608	+	43	46	44	46	41	50	51	49	50	47	44	46	44	41	48	35	39	44	40	15.8292
PPIH	O43447									3.69453	0.701799	8.01003	+	0.912181	0.0633519	1.79729		0.199574	0.0196209	0.504986		0.791554	0.0617285	1.64157		0.759783	0.0629832	1.54261		8	11	7	9	8	9	10	9	10	9	9	9	9	10	10	7	9	8	7	16.0926
EPB41L2	O43491									0.106929	-0.0522634	-0.289755		0.778494	0.448871	1.57408		0.0383418	0.0316292	0.110654		0.420776	0.345712	0.963582		0.581531	0.352861	1.23759		45	42	47	39	41	49	48	46	44	39	42	38	39	45	40	35	38	42	40	16.6464
TGOLN2	O43493;O43493-3;O43493-5;O43493-7									1.44417	0.970315	2.69192	+	0.400222	0.0777054	0.91		0.0906617	-0.0210081	-0.249098		1.76213	-0.333664	-3.49954	+	1.06276	-0.19739	-2.04746		9	10	9	9	9	7	8	8	9	8	7	9	10	8	9	3	6	5	8	15.8808
LAMTOR5	O43504									2.23755	0.416667	4.18412	+	0.108644	0.0692969	0.293985		0.0923933	-0.0437602	-0.253474		0.564847	-0.266349	-1.23304		1.40298	-0.693099	-2.62089	+	2	2	2	3	3	2	1	2	2	2	3	2	2	2	2	3	2	3	2	15.3906
B4GAT1	O43505									2.4926	-1.28315	-4.73238	+	0.955785	-0.284389	-1.86975		0.291193	-0.107367	-0.697747		1.34258	-0.506009	-2.64978	+	0.0856009	-0.0360506	-0.236238		6	6	6	5	5	7	5	5	5	4	5	7	6	6	5	5	5	6	5	14.4601
WIPF1	O43516;O43516-3									0.806405	0.35413	1.62089		0.643719	-0.229052	-1.34533		0.593738	-0.207574	-1.25888		0.152228	-0.0827568	-0.401955		0.059654	-0.027658	-0.168591		9	8	9	8	9	8	9	8	9	9	9	9	9	9	9	8	8	8	8	16.9644
ATP8B1	O43520									1.55248	0.369897	2.88094	+	1.49133	-0.961844	-2.7738	+	1.52912	-1.01985	-2.83988	+	1.13692	-0.984908	-2.26429		2.09762	-2.08741	-4.26365	+	13	11	4	6	11	2	2	3	5	5	7	4	6	5	4	5	NaN	3	1	15.5873
RNF13	O43567									4.16391	-0.302711	-9.70807	+	0.104607	-0.095032	-0.284013		1.50043	-0.734331	-2.78966	+	0.714377	-0.505421	-1.50352		1.39328	-0.773393	-2.60424	+	1	3	5	6	2	5	4	4	6	5	2	6	6	6	4	3	5	5	5	14.9069
DENR	O43583									1.20436	-0.14006	-2.28388		0.211951	0.0366623	0.532012		0.194683	0.0381545	0.494209		0.27259	0.0565521	0.667808		0.881233	-0.134445	-1.7458		9	11	11	10	9	10	9	12	12	11	10	10	11	10	10	7	8	7	8	16.9463
XPOT	O43592									1.31699	-0.153334	-2.474	+	1.09908	0.579598	2.10792		0.948426	0.510793	1.85753		0.784816	0.562103	1.62954		1.0507	0.557161	2.02742		29	31	37	33	31	39	38	36	40	42	42	42	44	41	43	36	32	45	38	16.5043
DNPH1	O43598									0.637322	0.0750814	1.33432		0.484426	0.226612	1.06517		0.724174	0.310552	1.4825		1.10943	0.583978	2.21385		0.953323	0.391201	1.86566		3	4	4	3	3	3	2	3	4	3	3	3	4	5	4	3	3	3	3	16.9351
TRAPPC3	O43617									0.0267883	-0.00886269	-0.0782397		1.99221	0.22002	3.69229	+	3.03584	0.37901	6.05326	+	2.61432	0.447871	5.64015	+	3.6617	0.495985	7.90155	+	11	9	10	10	9	11	10	12	11	10	10	9	11	11	11	8	10	9	10	16.5165
CHMP2A	O43633									0.561077	0.117642	1.20174		1.23424	-0.152501	-2.33411		0.690791	-0.099093	-1.42584		0.0312865	-0.00770111	-0.0917043		0.104424	-0.0183613	-0.283561		14	13	14	14	13	14	15	13	13	13	14	14	14	14	14	12	12	14	14	16.8799
NCK2	O43639									0.253284	-0.0605368	-0.619918		0.66261	0.159634	1.37774		0.180622	0.0544036	0.462902		0.687638	0.217349	1.45553		0.692856	0.181236	1.42936		7	9	6	6	7	7	6	6	8	5	6	7	8	8	5	8	3	8	8	14.5132
TSPAN6	O43657									0.0788838	0.0205931	0.219007		1.3382	0.49884	2.51007	+	0.397813	0.180196	0.905465		0.215393	-0.142997	-0.545293		1.83179	-0.681922	-3.387	+	6	6	7	6	6	6	6	7	7	7	7	6	7	7	7	6	6	6	6	15.1288
PLRG1	O43660;O43660-2									0.79514	0.10607	1.60201		0.840675	0.0965573	1.67818		0.167277	-0.0195189	-0.432726		0.496761	-0.0683136	-1.10723		0.199709	-0.0287635	-0.505283		14	14	15	16	16	14	16	17	16	17	17	14	18	15	17	14	14	13	12	14.7589
RGS10	O43665									0.520535	-0.206131	-1.12998		1.59829	-0.569847	-2.96199	+	1.54266	-0.535113	-2.86365	+	1.35918	-0.639662	-2.68165	+	2.14275	-0.747396	-3.99023	+	7	7	7	7	6	5	5	5	5	6	6	7	8	6	6	4	7	5	7	15.8059
ZNF207	O43670;O43670-2;O43670-4									2.77152	0.392484	5.38209	+	0.00404082	0.000832113	0.0120991		1.4367	-0.233115	-2.679	+	0.994083	-0.167932	-2.00437		1.03426	-0.13043	-2.00008		11	10	11	11	10	8	7	9	9	11	11	11	10	11	10	10	10	8	10	17.4028
GET3	O43681									1.89014	-0.610739	-3.49667	+	0.287338	-0.0281319	-0.689942		1.44354	0.0875183	2.69083	+	1.62492	0.131502	3.2104	+	1.00072	0.0611111	1.94438		17	17	17	17	17	17	17	17	17	16	17	17	16	17	17	18	17	19	17	18.4195
BUB3	O43684;O43684-2									0.741826	-0.200523	-1.51234		0.745521	-0.0976181	-1.51857		1.96368	-0.237195	-3.63711	+	1.32209	-0.218481	-2.61064	+	1.15483	-0.145325	-2.20094		17	17	18	18	18	17	18	18	18	17	19	17	18	18	20	15	18	18	17	17.8775
ACTN4	O43707									2.05968	-0.861336	-3.82439	+	0.910023	0.291402	1.7937		0.474168	0.170187	1.04659		0.0921601	-0.052047	-0.255112		0.0422785	0.0197405	0.121531		78	83	81	82	81	82	80	82	85	82	82	82	87	87	84	78	85	81	79	19.8817
BUD23	O43709;O43709-3									0.552462	-0.319111	-1.18657		0.40713	-0.280155	-0.922975		0.354486	-0.33615	-0.834381		0.280014	-0.262564	-0.683296		1.43557	-0.797877	-2.67705	+	1	3	4	3	3	3	3	2	4	4	3	4	3	NaN	3	2	3	2	2	13.8065
HTATSF1	O43719									1.12309	-0.176988	-2.14794		0.220795	-0.0694105	-0.551117		1.97721	-0.494429	-3.66323	+	1.66811	-0.518675	-3.30011	+	2.741	-0.688579	-5.30821	+	12	12	13	11	14	9	8	9	10	11	11	11	9	10	11	10	10	9	10	15.7101
KDELR3	O43731-2									0.675635	0.658557	1.4		2.50629	-0.545828	-4.76298	+	0.581324	-0.142166	-1.23723		1.29968	-0.382433	-2.56802		0.0543893	0.0183979	0.154491		5	5	5	5	5	5	5	5	5	5	5	5	5	5	5	4	5	5	5	18.5374
CYTH3	O43739;O43739-2									0.299665	0.406598	0.714818		0.914036	-0.0898662	-1.80038		2.68882	-0.267329	-5.18353	+	2.94146	-0.743955	-6.66948	+	2.34685	-0.709458	-4.41411	+	6	5	5	4	6	6	4	4	5	5	4	5	4	6	4	3	4	3	3	15.5735
PRKAB2	O43741									1.48809	0.159121	2.76814	+	2.59147	0.795301	4.95631	+	0.974376	0.323011	1.90063		0.888771	0.375121	1.81529		0.735193	0.242054	1.50114		6	6	7	6	6	7	8	8	7	8	8	6	8	7	8	6	6	6	7	13.8615
AP1G1	O43747;O43747-2									0.197467	-0.00856133	-0.50035		1.03057	0.0753816	1.99397		0.256723	-0.0272198	-0.627081		0.347343	-0.0342207	-0.820192		0.833297	-0.0583401	-1.66586		36	35	32	35	36	37	35	35	33	33	37	36	32	39	39	32	36	38	36	17.2162
STX6	O43752									3.08053	-0.200016	-6.1726	+	0.699393	-0.16741	-1.44048		0.4118	0.107872	0.931721		0.55515	-0.176596	-1.21526		1.29969	-0.275142	-2.44464		6	7	5	7	7	7	6	4	5	6	6	5	6	5	7	6	5	6	6	15.7139
SYNGR1	O43759;O43759-2									3.11455	-0.434944	-6.26465	+	0.639057	0.678709	1.33731		0.102814	-0.144257	-0.279567		0.0416823	0.0776328	0.120892		0.18408	-0.243907	-0.470647		2	2	2	2	2	2	2	2	2	2	2	2	2	2	2	2	2	1	2	15.4702
SGTA	O43765									1.24967	-0.0977603	-2.3601		2.07744	-0.237281	-3.85953	+	1.51537	-0.177985	-2.81579	+	0.257036	-0.0477293	-0.63507		0.501981	-0.0717323	-1.09679		14	13	14	13	13	13	11	11	13	11	13	12	10	12	12	13	11	12	12	17.4331
ENSA	O43768;O43768-2;O43768-3;O43768-4;O43768-9									0.323476	-0.466712	-0.772346		0.849415	-0.193229	-1.69277		1.20731	-0.259801	-2.28883		0.841323	-0.236174	-1.73047		1.18217	-0.317585	-2.24669		8	10	8	8	9	8	6	7	10	9	10	7	7	8	8	7	8	8	8	16.2776
NARS1	O43776									1.90668	-0.194774	-3.52805	+	0.755352	0.337949	1.53515		0.951585	0.409947	1.86277		0.924885	0.518526	1.87997		1.36406	0.561544	2.5542	+	35	36	36	36	32	36	36	36	37	36	36	36	37	39	37	34	41	37	36	18.6298
MYO1B	O43795									2.44048	-0.374015	-4.617	+	1.90046	0.637749	3.51624	+	1.86201	0.624719	3.4436	+	0.607534	0.297947	1.3109		1.16145	0.401096	2.21201		60	60	62	60	59	64	59	61	67	65	64	62	67	68	66	58	62	66	62	17.8791
SLC25A17	O43808									0.0880637	0.0335642	0.242509		0.494017	0.242809	1.08248		1.34316	0.580634	2.51852	+	0.400155	0.300314	0.923835		0.212625	-0.151337	-0.533474		2	3	3	2	2	3	3	4	3	3	3	3	3	3	3	3	3	2	2	13.4417
NUDT21	O43809									0.184162	0.0512021	0.470831		1.34909	0.102675	2.52864	+	0.291816	-0.0330345	-0.699007		1.25004	-0.125724	-2.47435		0.315415	-0.0335648	-0.746266		20	20	20	20	19	21	21	21	22	21	22	20	22	22	19	19	20	21	21	16.9425
LANCL1	O43813									0.0906191	-0.0229239	-0.24899		2.07787	0.9755	3.86039	+	1.22177	0.584618	2.31314		1.2663	0.793022	2.50493		1.67777	0.787678	3.10431	+	11	14	14	13	12	13	14	12	12	12	14	12	13	14	15	14	13	14	14	15.9527
STRN	O43815									1.6685	1.00824	3.0876	+	0.54022	0.0669377	1.16495		0.0866488	0.0135536	0.23891		1.0009	0.146787	2.01666		0.881827	0.0973529	1.74679		22	22	24	21	24	22	23	25	23	25	23	24	25	22	21	24	23	23	23	16.0437
RRP9	O43818									0.602481	0.479038	1.27408		0.386693	-0.0545051	-0.884445		0.0242231	-0.00435708	-0.0709397		0.0360061	0.00842056	0.105028		0.898577	0.105571	1.77467		13	12	11	12	13	11	10	11	10	12	11	9	11	11	13	13	9	9	12	15.7175
CFAP410	O43822;O43822-2;O43822-3;O43822-4									0.208765	0.0540455	0.525087		1.40997	0.419949	2.63292	+	0.578942	0.187046	1.23306		0.63107	0.262902	1.35356		0.282807	-0.104604	-0.680739		2	3	2	2	2	2	2	2	2	3	3	3	2	3	2	2	3	3	2	14.1363
AKAP8	O43823									0.586065	-0.0731832	-1.2455		0.39307	-0.168736	-0.896515		0.614842	-0.22733	-1.29551		1.3777	-0.592257	-2.71733	+	0.55132	-0.207968	-1.18456		8	6	10	8	5	8	7	7	5	4	7	7	6	5	6	5	5	6	6	14.4456
CALU	O43852;O43852-3									0.872183	-0.140293	-1.73073		0.776406	-0.0973536	-1.57057		2.99245	-0.403768	-5.93905	+	0.993433	-0.156711	-2.0032		1.86368	-0.218997	-3.44674	+	64	67	66	60	67	67	70	68	66	66	64	65	67	66	66	60	63	66	64	20.4303
CALU	O43852-2;O43852-4									4.00367	-0.291904	-9.09595	+	1.25571	-0.610817	-2.37028		1.47379	-0.696928	-2.74327	+	1.32446	-0.842256	-2.61516	+	0.19052	0.123407	0.48499		8	8	8	8	9	3	4	4	9	8	7	8	9	9	9	7	9	9	9	17.1944
EDIL3	O43854;O43854-2									2.03282	-0.701872	-3.77152	+	0.190876	-0.201409	-0.485779		0.0692686	-0.0808544	-0.194006		1.79885	1.79224	3.57904	+	3.01748	-3.48633	-6.92929	+	21	22	14	18	20	4	2	3	22	19	19	21	22	20	25	23	1	NaN	1	16.0738
ATP9B	O43861;O43861-2									2.11664	-0.149951	-3.9377	+	1.16916	0.366371	2.22491		0.431364	-0.173254	-0.968126		0.240165	0.120826	0.59909		0.565306	0.207878	1.20917		1	2	1	1	1	1	1	1	2	2	2	1	2	2	1	1	1	1	1	12.8529
KIF1C	O43896									0.969989	-0.139886	-1.89334		1.50629	-0.292506	-2.79989	+	0.429577	-0.107387	-0.964814		1.16612	-0.298263	-2.31809		1.33606	-0.285692	-2.50643	+	14	13	12	7	13	14	14	13	12	10	11	11	11	9	8	10	10	10	12	15.2056
ORC5	O43913									0.487537	0.0488983	1.07079		0.275048	0.101863	0.664899		0.6227	-0.22322	-1.30911		0.458145	-0.19991	-1.03473		0.164559	0.0823925	0.426523		2	2	1	3	2	1	2	2	2	3	2	2	2	2	2	2	2	3	2	13.0592
PDE6D	O43924									0.677219	0.0948962	1.40271		1.78807	-0.180687	-3.30577	+	0.852591	-0.0912097	-1.69807		0.164478	-0.0399214	-0.430533		0.00187332	0.000328445	0.00562302		3	3	3	3	3	3	3	3	3	3	3	3	3	3	3	3	3	3	3	16.5728
ORC4	O43929									1.83131	0.235543	3.38609	+	0.520085	-0.369691	-1.12918		0.103637	0.0797941	0.281608		0.100206	0.100861	0.275504		0.337299	-0.235779	-0.789376		3	3	2	4	4	4	2	2	3	1	1	3	3	2	3	2	3	3	2	13.9247
PEX1	O43933									1.44259	0.597872	2.68919	+	0.274756	-0.156872	-0.664302		0.304261	-0.176217	-0.724033		0.0435406	-0.0355457	-0.126048		0.984003	0.481866	1.91661		1	4	1	2	7	4	5	5	2	6	5	3	6	3	4	3	2	4	2	13.9221
RAD21	O60216									0.432904	-0.175076	-0.970975		2.5818	0.32778	4.93409	+	0.273627	0.0451497	0.661988		0.371561	0.089112	0.868074		0.168804	0.0319737	0.436202		12	12	11	9	12	12	11	12	12	9	13	10	11	11	9	11	11	13	12	15.3894
DHX16	O60231									2.53731	-0.28497	-4.8328	+	0.218104	-0.0502321	-0.54532		0.969221	-0.171841	-1.89206		0.77545	-0.197314	-1.6128		0.0761756	-0.0195095	-0.212006		14	13	12	13	11	12	14	12	13	13	15	13	14	13	16	13	15	16	15	14.9399
ZNRD2	O60232									3.82514	0.313196	8.45426	+	0.140512	0.111348	0.37072		0.324561	0.232419	0.764363		0.652791	0.509167	1.39281		0.413828	0.360765	0.935511		3	4	4	4	3	4	3	4	4	4	5	5	4	4	6	3	3	4	3	14.6514
GMFG	O60234									1.53172	-0.102357	-2.84443	+	0.0267643	-0.00673917	-0.0781715		1.2739	-0.215228	-2.40099		2.12363	-0.466191	-4.32673	+	1.97742	-0.358386	-3.66365	+	2	2	2	2	2	2	2	2	2	2	2	2	2	2	2	2	3	3	3	17.0882
MED14	O60244									2.26653	1.2113	4.24442	+	0.500033	-0.21202	-1.0933		0.016634	0.00700544	0.0491134		0.486367	-0.316519	-1.08781		0.741488	-0.254251	-1.51177		8	7	6	6	7	4	5	3	5	2	5	3	5	6	3	5	4	4	4	13.9772
PRPSAP2	O60256									1.31672	-0.232596	-2.47353	+	2.30144	0.100878	4.31768	+	1.49345	0.079575	2.77749	+	2.55722	-0.180512	-5.47409	+	0.990321	-0.0567204	-1.92711		14	14	15	14	15	14	13	15	15	14	15	14	14	15	14	13	14	14	14	16.1061
SMARCA5	O60264									2.008	0.654013	3.723	+	0.0324629	-0.0125014	-0.0942533		0.455371	-0.134077	-1.01232		0.100311	-0.0454278	-0.27577		0.0941237	-0.0340665	-0.257836		24	25	21	24	22	21	19	25	23	26	24	25	25	21	19	19	23	20	22	15.5657
SPAG9	O60271									0.276746	0.107127	0.668375		1.32039	-0.283436	-2.47978	+	1.38649	-0.29752	-2.5926	+	0.0846299	-0.0338327	-0.235798		0.933414	-0.211254	-1.83259		63	61	60	62	62	56	58	59	59	56	59	57	57	57	60	56	55	58	58	17.7025
URB1	O60287									0.782635	-0.263865	-1.58103		0.0430065	0.0142362	0.123533		1.20014	0.263101	2.27682		1.02431	0.30256	2.05897		0.684637	0.175404	1.41536		7	8	8	7	10	6	7	8	11	8	6	9	9	9	8	6	7	7	6	13.3371
MGRN1	O60291;O60291-2;O60291-3;O60291-4									1.75835	-1.18171	-3.25102	+	0.100021	0.0394963	0.272612		0.22973	0.084545	0.570248		0.0667086	-0.03313	-0.188882		2.58014	-0.798817	-4.93029	+	11	8	11	9	11	8	8	10	11	8	8	8	9	9	8	7	7	5	7	14.7011
SIPA1L3	O60292									1.61917	-0.846046	-2.99916	+	0.0446197	0.103494	0.129034		0.152701	0.255118	0.399215		0.0386215	0.0900806	0.112359		0.157344	-0.339936	-0.41394		3	2	2	2	2	NaN	1	1	1	NaN	3	4	2	2	3	1	2	NaN	2	14.0119
LCMT2	O60294									0.712652	0.0988037	1.46298		0.00332393	0.00215397	0.00996069		0.300026	-0.210849	-0.715543		0.594999	0.338536	1.2881		0.287965	0.185988	0.691214		4	4	4	2	3	2	1	NaN	2	3	2	1	2	2	2	2	3	2	2	12.734
AQR	O60306									0.285644	0.188706	0.686504		0.00660601	0.00221532	0.0197226		0.334545	-0.0828416	-0.783987		0.56422	-0.162786	-1.23189		0.561675	0.130544	1.20279		15	22	15	21	19	17	17	17	21	18	19	17	21	15	15	14	22	19	20	16.1116
MCM3AP	O60318									0.772003	-0.327162	-1.56317		2.84805	0.393274	5.57054	+	1.44752	0.190623	2.69772	+	0.965947	0.155126	1.9537		0.0467347	-0.00920951	-0.133745		9	8	7	9	8	5	8	6	8	8	9	6	9	6	7	8	7	8	7	14.4584
PIP5K1C	O60331;O60331-2;O60331-3;O60331-4									2.57318	0.318622	4.91438	+	3.10716	0.482784	6.24454	+	0.912993	-0.13407	-1.79864		1.41665	-0.326653	-2.79291	+	1.22648	-0.189361	-2.32106		5	5	7	5	6	8	8	8	8	6	6	7	6	7	6	5	6	7	7	15.256
KIF1B	O60333-2									0.0451528	-0.00844116	-0.129421		1.11764	-0.507894	-2.13886		0.467844	-0.24466	-1.03509		0.551	-0.358033	-1.20763		0.450317	-0.240237	-1.00306		20	18	13	14	19	15	16	15	16	12	13	15	18	16	15	12	16	13	13	15.4713
KIF1B	O60333-3									1.8559	0.416371	3.43213	+	2.72994	-1.10203	-5.2816	+	2.28521	-0.801521	-4.28353	+	1.96643	-0.874432	-3.95435	+	1.79686	-0.735161	-3.32204	+	6	4	2	2	5	2	1	2	2	4	4	5	3	3	4	1	1	2	2	15.6395
MARCHF6	O60337									0.354594	-0.172112	-0.822997		0.298513	-0.345938	-0.712504		0.0152878	0.0229882	0.045205		0.387804	-0.564472	-0.899846		0.0274293	-0.0416608	-0.0800576		3	2	2	1	3	NaN	2	2	2	3	2	2	3	2	2	3	3	2	1	14.9256
KDM1A	O60341;O60341-2									1.00118	-0.0977357	-1.94514		0.334302	0.0566538	0.783511		0.0642006	0.0113412	0.180663		0.0622704	-0.013992	-0.177044		0.0611343	-0.0117231	-0.172532		16	20	15	20	17	16	17	15	17	17	17	16	17	17	19	15	17	16	19	15.1751
TBC1D4	O60343;O60343-2;O60343-3									3.41504	-1.35594	-7.12529	+	1.68424	-0.628468	-3.11601	+	2.04347	-0.753847	-3.79244	+	1.70397	-0.839379	-3.37548	+	1.71813	-0.660075	-3.17748	+	22	20	15	17	23	14	13	11	14	12	15	10	12	10	10	11	7	16	17	15.6555
FZD6	O60353;O60353-2									2.68732	-0.351108	-5.17999	+	0.98421	0.65809	1.91696		0.535509	0.412705	1.1566		0.360005	-0.36307	-0.845307		1.15552	-0.76196	-2.2021		2	2	1	2	3	2	1	2	4	2	4	4	3	3	2	2	3	2	2	15.1835
FADS1	O60427									0.471899	-0.0322848	-1.04247		3.45238	-1.47682	-7.23858	+	1.30088	-0.390879	-2.44666		0.837939	-0.326154	-1.72442		1.68656	0.473164	3.1202	+	9	8	7	4	7	5	4	6	2	3	3	6	7	6	6	6	7	8	7	14.8875
GSDME	O60443									2.44706	-0.300416	-4.63146	+	0.929382	0.351149	1.82588		0.0179128	0.0101601	0.0528156		0.160951	0.102452	0.422348		0.0605795	-0.0329784	-0.171056		19	22	21	19	20	22	22	21	21	22	21	21	22	23	22	19	19	20	19	16.4677
MAN1A2	O60476									0.904997	-0.290054	-1.78534		1.7535	-0.236201	-3.24211	+	3.35441	-0.492461	-6.94447	+	2.08224	-0.365663	-4.22666	+	3.62219	-0.582608	-7.77268	+	8	6	8	7	8	7	6	6	6	6	6	6	5	6	7	5	6	5	5	15.1071
ACSL4	O60488;O60488-2									0.997424	-0.621628	-1.9389		1.83955	-0.63635	-3.40148	+	1.44912	-0.506828	-2.70048	+	1.49161	-0.688464	-2.94045	+	0.547137	-0.219636	-1.17718		25	24	19	26	24	21	22	24	22	21	19	18	22	23	19	20	21	23	21	17.0443
SNX3	O60493									1.18263	-0.28075	-2.24746		0.940075	-0.140815	-1.84365		0.547397	-0.0859277	-1.17763		0.535826	-0.111756	-1.17969		0.88337	-0.127793	-1.74936		15	16	16	15	14	16	16	16	15	15	16	15	15	17	17	15	14	16	16	19.6108
STX10	O60499									3.28304	-0.766938	-6.73635	+	0.645769	0.171933	1.34885		0.0514529	-0.02218	-0.146567		0.375016	0.13692	0.874854		0.0138807	0.00554994	0.0411076		5	6	6	6	6	5	3	3	5	6	6	5	5	6	6	5	5	4	5	14.2008
OGA	O60502;O60502-4									0.588249	-0.0504518	-1.24931		2.09116	0.434239	3.8868	+	2.05196	0.412632	3.80916	+	1.59663	0.425201	3.15227	+	1.15658	0.239352	2.20387		24	26	24	21	24	24	19	23	27	24	27	25	24	25	24	24	21	24	21	15.5577
ADCY9	O60503									2.07209	0.632853	3.84893	+	4.54592	0.624927	11.3198	+	0.753695	0.113922	1.53236		1.14609	-0.147405	-2.28115		0.442323	-0.0833897	-0.988363		11	11	10	10	11	14	15	14	14	15	15	10	12	9	7	6	6	9	6	14.1275
SORBS3	O60504;O60504-2									1.60398	0.106585	2.9721	+	2.07118	0.544074	3.84712	+	0.785662	0.224881	1.58611		0.947823	0.342155	1.92113		0.366542	0.122043	0.846009		20	20	20	21	20	21	17	18	21	20	20	19	19	19	19	20	20	18	21	17.2467
SYNCRIP	O60506									0.47437	-0.125579	-1.04696		0.864176	0.0425654	1.71739		0.406899	-0.0210428	-0.922543		0.35146	0.0281462	0.828378		1.02853	-0.0521529	-1.99057		44	44	43	46	43	43	44	43	46	43	46	45	45	47	45	40	45	46	44	19.3393
TPST1	O60507									0.590257	0.634346	1.25281		1.48121	-0.260585	-2.75617	+	0.523765	0.131044	1.13574		1.12917	0.273207	2.25004		1.04096	0.184229	2.01122		7	8	9	5	9	8	9	10	9	6	6	6	8	8	8	8	8	8	7	14.4587
CDC40	O60508									2.63529	-0.326218	-5.05775	+	1.79436	0.188303	3.31741	+	0.576093	-0.0661025	-1.22808		0.378222	-0.0578683	-0.881135		1.60672	0.189394	2.97698	+	7	7	8	7	6	7	7	5	8	6	8	5	9	7	7	5	11	6	6	14.4525
B4GALT4	O60513									3.33785	-0.751234	-6.89572	+	0.396956	-0.347438	-0.90385		0.232138	-0.21348	-0.575375		0.231289	-0.259239	-0.579951		1.2495	-0.872859	-2.35981		4	3	4	4	3	2	3	4	3	2	3	3	3	3	2	4	2	1	2	13.6019
RANBP6	O60518									1.06599	0.45129	2.05285		0.641705	-0.267592	-1.34187		0.359265	-0.167742	-0.832015		0.534614	-0.2922	-1.17746		0.918922	-0.363729	-1.8085		13	13	9	10	12	8	9	10	10	8	8	10	10	8	6	8	10	9	9	14.1588
NEMF	O60524;O60524-4;O60524-5									0.69263	0.258435	1.42897		1.57312	-0.170222	-2.91737	+	1.69498	-0.160815	-3.13545	+	1.14926	-0.145962	-2.287		0.615957	-0.0842125	-1.29744		21	19	19	22	21	17	15	16	19	18	16	19	19	18	19	18	18	21	20	15.9289
GMDS	O60547;O60547-2									1.00675	0.443685	1.95439		0.57504	-0.238324	-1.22623		0.364684	0.161843	0.842443		0.618825	0.318898	1.33139		0.393239	0.172055	0.896835		19	14	12	14	15	13	12	14	11	13	12	15	15	14	13	11	13	12	13	15.5471
NMT2	O60551									0.063447	0.00754687	0.178669		2.10953	-0.633021	-3.92347	+	2.93943	-0.814199	-5.80174	+	1.6487	-0.616135	-3.25965	+	3.08627	-0.915948	-6.18806	+	7	9	7	9	9	8	8	7	6	5	7	4	5	7	8	7	6	7	7	15.7445
GREM1	O60565									2.10241	0.986878	3.90924	+	0.406205	-0.302125	-0.921242		0.0393022	-0.0372358	-0.113315		0.291175	0.293395	0.70642		0.795878	-0.529261	-1.60325		15	18	16	19	17	11	10	14	19	14	12	17	17	18	17	14	16	13	16	16.8818
PLOD3	O60568									0.353919	-0.0486387	-0.821693		1.91408	-0.425	-3.54212	+	0.341767	-0.0947746	-0.798099		0.74878	0.233727	1.56512		0.976561	-0.227642	-1.90426		41	39	39	39	40	42	38	38	42	37	39	40	38	40	43	37	35	39	37	18.9464
EIF4E2	O60573									2.95889	-0.382516	-5.85186	+	1.09163	-0.248737	-2.09551		1.46493	-0.233147	-2.72788	+	1.2197	-0.265219	-2.41757		1.38087	-0.231276	-2.58295	+	10	10	9	8	9	7	7	9	7	10	10	11	9	9	7	7	7	10	8	15.2982
DIAPH1	O60610									0.397682	0.136216	0.905217		1.87322	-0.366398	-3.46471	+	2.6676	-0.542691	-5.13342	+	2.09549	-0.564867	-4.25851	+	0.299823	-0.0756921	-0.715135		58	56	55	50	58	44	44	43	47	49	45	49	45	53	54	44	49	54	52	16.5313
SELENOF	O60613									0.728348	-0.26118	-1.48957		1.38384	0.502586	2.58805	+	0.626564	0.257136	1.31578		0.216086	0.138815	0.546814		1.00625	0.384334	1.95356		4	4	4	4	4	4	4	4	4	4	4	4	4	4	4	4	4	4	4	16.3031
EXOC3	O60645									3.1637	0.457747	6.39948	+	0.16011	-0.0253787	-0.416324		0.835217	-0.0997793	-1.66907		0.663324	-0.105414	-1.41179		0.867405	-0.104364	-1.72277		28	28	27	28	27	25	26	27	25	26	25	27	24	26	27	25	22	19	24	16.037
PLIN3	O60664									0.563104	0.312006	1.2053		1.17735	-0.182616	-2.23862		0.411395	-0.0754114	-0.930963		0.504756	-0.113619	-1.12213		2.97984	-0.480715	-5.90618	+	35	39	33	35	35	31	34	33	38	33	36	32	36	32	32	29	31	31	30	20.1278
SLC16A7	O60669									1.43997	-1.93629	-2.68466	+	1.48618	0.354384	2.76482	+	1.69785	0.392694	3.14064	+	0.260202	-0.110275	-0.641766		1.25873	-0.312448	-2.37537		2	2	2	4	1	4	2	3	2	4	4	3	4	4	2	2	1	2	1	14.6964
PRMT3	O60678									1.01233	0.36381	1.96366		0.377982	-0.0846286	-0.867885		0.26097	-0.0609749	-0.635898		0.291811	0.106112	0.707733		0.186307	-0.0653373	-0.475618		4	7	5	6	4	5	3	3	6	6	7	5	4	5	7	6	5	5	3	14.0458
PEX10	O60683;O60683-2									1.45935	0.290307	2.71821	+	0.309636	0.137768	0.73477		0.00386564	-0.00219186	-0.0115769		0.680786	0.340793	1.44322		0.350704	-0.321281	-0.815469		2	2	2	2	2	4	3	3	4	3	3	3	2	3	3	2	2	3	2	14.666
KPNA6	O60684									0.440213	-0.150685	-0.984475		0.4552	-0.061578	-1.01201		0.859545	-0.104428	-1.70966		1.4929	-0.238684	-2.94302	+	0.714874	-0.102099	-1.46675		7	6	5	6	6	9	8	8	6	7	6	6	7	5	7	5	8	7	5	17.4766
UGDH	O60701									0.987494	0.127186	1.92241		0.549665	0.236633	1.18164		0.0944531	0.0518182	0.258665		0.149384	0.0991316	0.395261		1.3327	0.500018	2.50071	+	37	35	38	36	35	42	40	40	41	39	39	38	39	39	43	39	39	42	39	19.0632
TPST2	O60704									0.9559	-0.57745	-1.86994		0.890795	-0.640724	-1.76172		0.60103	-0.465045	-1.27156		0.807199	-0.771942	-1.66952		1.61863	1.10117	2.9982	+	4	6	7	8	7	7	7	6	7	5	4	5	5	4	3	4	7	10	8	14.13
LPXN	O60711;O60711-2									0.289584	0.190823	0.694492		0.322536	-0.276602	-0.760366		1.59268	-1.07248	-2.95202	+	0.0419225	-0.0554323	-0.121559		0.785374	0.576551	1.58563		13	14	14	12	13	15	14	14	13	13	13	12	12	12	14	14	14	17	15	17.6979
CTNND1	O60716-3;O60716-5									0.0268593	-0.00671844	-0.0784412		2.66036	0.4213	5.11638	+	0.694334	0.118241	1.43187		0.919183	0.192894	1.86975		0.988708	0.159059	1.92443		50	48	53	49	53	50	48	50	53	52	54	53	51	53	53	48	53	53	49	17.5965
ICMT	O60725									1.28157	-0.21923	-2.41396		0.449457	-0.109906	-1.00148		1.62241	-0.29205	-3.00494	+	1.51446	-0.357702	-2.98603	+	0.308696	-0.0700776	-0.732895		3	3	3	3	3	3	3	3	3	3	3	3	3	3	3	3	3	3	3	16.7561
SNX2	O60749									0.282652	-0.204769	-0.680422		0.16027	0.0345203	0.416691		1.95598	0.301633	3.6223	+	1.85582	0.384521	3.70427	+	0.0672364	0.0157336	0.18867		28	31	29	29	28	30	30	30	29	30	29	34	32	33	31	29	23	29	29	17.2085
DPM1	O60762									0.114261	-0.0283564	-0.307761		0.238244	-0.0389655	-0.588327		0.511383	-0.0733753	-1.11364		0.00373045	0.000928307	0.0112658		0.0561229	0.0104876	0.159149		14	16	16	16	15	16	15	15	15	16	15	15	16	15	17	14	14	15	14	17.6963
USO1	O60763									0.0603685	-0.0244235	-0.170495		0.23128	-0.0438366	-0.57355		0.413155	0.0694879	0.934253		0.478865	0.0997801	1.07375		0.404875	-0.0676676	-0.918746		47	44	46	45	46	45	44	47	51	46	46	49	47	51	50	43	46	49	45	17.7061
TOM1	O60784									1.75837	-0.094304	-3.25105	+	1.17901	0.438393	2.24139		1.44499	0.526892	2.69334	+	1.28009	0.620339	2.53093		1.85765	0.670779	3.43542	+	23	24	23	23	21	25	25	23	23	24	26	25	27	28	26	22	25	27	22	16.772
PFKFB2	O60825;O60825-2									0.3811	-0.115558	-0.873823		0.99121	0.648341	1.92858		1.07165	0.69164	2.06226		0.449393	0.429683	1.01816		0.475439	0.349196	1.0489		4	5	8	5	6	6	5	5	6	6	6	7	8	6	6	6	5	6	3	12.7911
CCDC22	O60826									0.310427	-0.0841559	-0.736346		0.583485	0.0967279	1.241		0.17107	0.0339533	0.441351		0.0320834	-0.00900211	-0.0939625		0.570656	-0.0946433	-1.21855		23	25	24	24	25	23	22	20	24	25	23	24	23	23	25	24	23	24	22	15.9894
PQBP1	O60828;O60828-2									0.665417	-0.196229	-1.38254		0.0301534	-0.00803267	-0.0877579		1.09059	-0.20365	-2.09378		1.18565	-0.24844	-2.35424		0.164558	-0.0395945	-0.42652		7	8	7	7	7	7	7	8	8	7	7	9	8	7	8	7	8	8	8	15.6717
PRAF2	O60831									0.170485	-0.0628409	-0.440022		0.513698	0.303188	1.11778		0.114623	-0.0827676	-0.308645		0.2228	0.190711	0.561505		0.695279	0.386299	1.43348		5	5	5	5	5	5	5	5	5	5	5	5	6	5	5	5	5	5	5	18.3254
DKC1	O60832									0.636192	-1.10345	-1.36283		1.83363	0.377928	3.39041	+	1.47234	0.305271	2.74074	+	1.14892	0.320177	2.28636		1.28373	0.27001	2.41761		29	28	31	30	29	26	25	27	28	28	27	26	29	28	26	24	28	27	24	15.7033
EIF5B	O60841									1.36797	-0.764196	-2.69856	+	3.87241	-0.292957	-8.62021	+	1.18505	-0.0851473	-2.25151		0.23299	-0.0258291	-0.58363		1.30276	-0.0923005	-2.44985	+	55	60	58	57	60	49	50	52	59	45	50	57	55	58	50	48	54	52	48	16.6369
TRIM13	O60858;O60858-3									1.37607	-0.275624	-2.57475	+	1.37209	0.62838	2.56793	+	1.24604	0.671269	2.35397		0.44485	-0.331063	-1.00954		0.0507596	0.0430854	0.14469		1	1	1	2	1	3	2	1	1	2	1	1	1	2	1	1	1	1	1	11.6142
EDF1	O60869									0.89878	0.118412	1.775		3.327	-0.46558	-6.86395	+	1.95301	-0.265821	-3.61658	+	1.85607	-0.300526	-3.70484	+	0.862374	-0.116252	-1.71438		9	9	9	9	9	6	8	8	8	9	6	9	9	9	7	6	7	6	9	17.8167
KIN	O60870									3.92176	0.672962	8.79643	+	2.08312	-0.439489	-3.87082	+	2.76596	-0.540514	-5.36858	+	1.15621	-0.397153	-2.2998		1.61866	-0.324979	-2.99824	+	2	5	6	5	7	3	2	3	5	6	6	5	5	4	4	3	4	5	5	14.1369
DIAPH2	O60879;O60879-2									0.078917	-0.135299	-0.220991		1.43179	-0.368338	-2.67052	+	0.74304	-0.209658	-1.51439		1.10109	-0.373253	-2.1986		0.600011	-0.172676	-1.26979		26	27	23	20	25	19	20	24	25	23	25	25	27	25	22	19	23	23	23	15.5015
DNAJA2	O60884									1.46515	-0.187861	-2.72826	+	0.242543	-0.0168744	-0.597401		2.23045	-0.117956	-4.16943	+	1.84582	-0.189244	-3.68212	+	0.524171	-0.0410164	-1.13646		23	22	22	23	22	22	20	21	22	20	20	22	22	22	22	19	20	19	19	16.9848
BRD4	O60885									2.89674	-1.12934	-5.69288	+	0.345649	0.0948604	0.805656		0.0536665	0.0186373	0.152544		0.347682	0.123613	0.820867		0.0268767	0.00948048	0.0784905		14	16	12	11	13	13	14	12	16	13	12	14	14	12	13	12	11	14	12	14.6241
CUTA	O60888;O60888-2;O60888-3									1.08143	-0.71477	-2.07853		2.61553	-0.828949	-5.01183	+	2.66486	-0.884496	-5.12697	+	1.24194	-0.798756	-2.45915		2.39185	-0.731411	-4.51093	+	3	3	3	3	4	2	3	2	2	2	2	2	3	2	2	3	2	2	3	16.0942
OPHN1	O60890									1.11191	-0.321797	-2.12929		2.4519	-1.30076	-4.64212	+	0.0398306	0.0316757	0.114777		0.470124	0.382526	1.05733		1.27864	-0.644008	-2.409		5	3	1	4	3	3	1	2	1	1	1	2	4	3	3	2	2	3	2	14.5522
TBL1X	O60907;O60907-2									0.699412	0.277218	1.44051		3.32728	0.753387	6.86475	+	1.09879	0.218987	2.10744		0.656022	0.178323	1.39863		1.59271	0.334448	2.95208	+	8	9	8	9	6	8	7	6	7	7	8	6	6	7	7	9	8	6	7	15.4447
PFDN1	O60925									2.45636	-0.359179	-4.65196	+	1.52022	-0.0760685	-2.82428	+	1.71348	-0.0931812	-3.16901	+	0.11222	-0.013682	-0.305507		2.78542	-0.162185	-5.41598	+	3	3	3	3	3	3	3	3	3	3	3	3	3	3	3	3	3	3	3	18.7731
PPP1R11	O60927									0.80045	0.118587	1.61091		1.99945	-0.204668	-3.70637	+	1.02399	-0.161403	-1.98303		0.652752	-0.282915	-1.39273		0.0507238	-0.0111464	-0.144593		5	5	5	5	5	5	5	5	5	5	5	5	5	5	5	4	5	5	5	14.9351
NBN	O60934									1.75957	-0.509426	-3.25325	+	0.987239	0.32293	1.92199		0.050821	0.0249771	0.144857		0.169848	0.0924429	0.442935		0.662667	0.230281	1.37783		7	10	10	13	12	6	11	8	13	10	12	8	11	8	8	9	9	12	9	13.6586
RNGTT	O60942;O60942-2									0.164114	-0.0475832	-0.425505		0.732101	-0.124618	-1.49591		1.11547	-0.260721	-2.13524		1.03414	-0.174446	-2.07678		1.44942	-0.186542	-2.701	+	3	3	3	2	3	3	3	3	5	2	4	2	2	3	5	3	3	4	3	13.7807
SRGAP2	O75044									5.01573	0.727337	13.6397	+	0.0774945	-0.0185556	-0.21542		0.148009	0.0382895	0.3883		0.0561653	0.0173868	0.16061		0.93705	-0.167609	-1.83863		22	26	21	23	24	17	20	20	21	23	20	22	26	20	22	22	21	25	23	14.3867
FAM20B	O75063									0.748183	-0.21881	-1.52306		4.10331	-0.673018	-9.47239	+	5.33545	-1.00547	-15.4674	+	3.80554	-0.781616	-10.186	+	3.41118	-0.77351	-7.11368	+	7	7	6	6	7	4	5	4	4	6	4	5	5	2	5	5	5	6	5	14.8399
EFCAB14	O75071									1.47611	-0.0587167	-2.74729	+	1.13925	0.389454	2.17492		0.26563	0.125125	0.645536		0.584927	0.469801	1.26975		0.905158	0.342999	1.78561		2	1	1	2	2	1	1	1	2	2	2	2	2	2	1	1	1	1	1	13.9019
WDR1	O75083									2.87427	0.531352	5.63617	+	0.265583	0.0573421	0.645439		0.220756	-0.0475487	-0.551033		0.102915	-0.0303797	-0.282316		0.223087	-0.0479123	-0.556041		43	44	41	42	40	41	40	41	45	44	44	43	44	42	42	44	43	42	44	20.3393
FZD7	O75084									0.473472	0.0582366	1.04533		3.09458	0.906469	6.21047	+	3.55194	1.0996	7.54787	+	2.00659	0.746334	4.04753	+	0.700352	0.212621	1.4421		5	5	5	3	3	4	4	3	4	4	4	4	4	4	4	4	4	4	4	16.7991
SLIT1	O75093;O75093-2									0.395802	-0.336326	-0.901672		1.54955	-0.528085	-2.87577	+	1.5833	-0.709028	-2.93539	+	1.50869	-0.935705	-2.97448	+	2.02282	-0.565806	-3.75194	+	2	2	2	2	2	2	2	2	2	2	2	2	2	2	2	2	2	2	2	17.2117
SLIT3	O75094									1.37782	-0.509729	-2.57773	+	1.81933	1.4529	3.36376	+	0.267221	0.2804	0.648819		0.0629629	0.0970351	0.178897		0.66949	0.600228	1.38951		30	36	40	29	34	45	42	41	41	41	40	34	35	33	33	31	35	32	32	13.9547
ATP9A	O75110									0.290428	-0.0376414	-0.6962		2.09316	-0.795497	-3.89079	+	1.36716	-0.525978	-2.55949	+	0.626782	-0.345268	-1.3458		2.01474	-0.775763	-3.73614	+	17	17	11	12	15	13	11	10	10	10	9	9	10	11	12	10	9	6	8	16.1966
N4BP1	O75113									0.510433	-0.212029	-1.11194		0.113018	-0.0564398	-0.30472		0.62299	-0.256507	-1.30961		0.261045	-0.174673	-0.643547		1.31268	0.45104	2.46668	+	10	6	5	6	6	6	6	6	4	6	6	6	7	6	7	4	8	7	6	14.0383
ROCK2	O75116									2.20926	-0.579627	-4.12574	+	0.716188	-0.102792	-1.46898		2.30378	-0.301275	-4.32264	+	1.53332	-0.266743	-3.02383	+	1.062	-0.144276	-2.0462		69	71	68	69	72	71	68	67	65	64	63	67	69	66	64	61	60	64	64	16.664
CLASP2	O75122									1.31545	-0.821653	-2.47138	+	0.902818	-0.140826	-1.78172		0.3017	-0.0538806	-0.718903		1.01439	0.196055	2.04105		0.757128	0.119234	1.53814		25	22	19	24	23	18	15	19	24	17	21	20	20	19	25	20	22	22	17	14.8914
CLASP2	O75122-3									2.31047	-0.515467	-4.33677	+	2.14575	-0.251853	-3.99629	+	2.06677	-0.263753	-3.83839	+	0.47044	-0.289507	-1.05792		1.31557	0.213634	2.47158	+	1	2	1	2	1	3	1	2	1	2	1	2	2	1	2	2	1	2	2	14.4692
CPNE3	O75131									2.10836	-0.347097	-3.92112	+	1.29462	-0.35543	-2.43604		1.96976	-0.536228	-3.64884	+	2.14073	-0.800679	-4.36851	+	2.03657	-0.551408	-3.77887	+	24	25	20	23	25	24	24	20	24	21	23	21	23	26	23	19	24	24	21	17.7177
ATG13	O75143;O75143-2;O75143-3;O75143-5									2.9284	-0.612889	-5.77346	+	0.217143	-0.05128	-0.543248		0.810998	0.134464	1.62858		0.15261	0.0435008	0.402854		0.97088	0.162005	1.89482		5	6	6	5	5	5	5	6	4	5	5	5	8	6	7	5	4	6	4	14.6005
OBSL1	O75147									2.3969	0.8869	4.52186	+	0.6765	0.283375	1.40148		0.1493	0.0787902	0.391308		0.148226	0.103141	0.392527		1.02684	0.405936	1.98776		12	10	8	14	16	12	12	12	14	13	16	10	12	11	13	9	13	10	12	13.5872
RNF40	O75150									2.0051	0.224496	3.71735	+	0.143802	0.0441404	0.378454		0.71278	-0.177312	-1.4632		0.896845	-0.283098	-1.82974		0.62961	-0.155227	-1.32103		12	14	12	15	16	10	10	11	11	9	15	12	14	13	11	11	12	14	9	14.4786
PHF2	O75151									0.411903	0.0754269	0.931914		0.759566	-0.124064	-1.54224		1.41195	-0.172809	-2.63632	+	1.52124	-0.334426	-2.99959	+	2.69147	-0.411804	-5.18982	+	4	5	4	5	5	5	6	4	6	5	6	5	5	3	5	3	4	4	4	14.5212
ZC3H11A	O75152									1.80812	0.432744	3.34291	+	0.52547	-0.125471	-1.13877		0.39194	-0.0835562	-0.89438		1.06063	-0.296679	-2.12485		0.0127723	-0.00349903	-0.0378713		7	9	10	7	11	7	6	10	10	8	10	10	8	8	7	6	7	7	4	14.4407
CLUH	O75153									1.974	-0.451328	-3.65703	+	2.25394	-0.862022	-4.21816	+	1.36234	-0.517801	-2.55126	+	1.06248	-0.542608	-2.12822		1.02233	-0.402821	-1.98026		34	33	25	26	33	22	18	21	24	22	22	28	28	27	27	24	25	25	29	16.0453
TSC22D2	O75157;O75157-2									1.25456	0.444229	2.36833		0.450222	0.304828	1.00288		1.32789	0.762421	2.49252	+	0.124723	0.12921	0.336197		1.00564	-0.656237	-1.95254		6	7	7	5	6	6	6	7	7	5	7	7	6	6	6	5	5	5	5	15.8518
DNAJC13	O75165									0.00402036	0.000778325	0.0120381		0.355601	0.0542063	0.824944		0.757453	-0.100913	-1.53869		0.506241	-0.0932514	-1.12489		0.65786	-0.0908958	-1.3696		99	96	93	92	94	106	99	99	100	102	99	95	104	102	103	92	95	102	92	16.3375
PHACTR2	O75167;O75167-2;O75167-4;O75167-5									1.80766	0.668275	3.34205	+	1.00368	-0.433649	-1.9493		2.45911	-1.07997	-4.65804	+	1.05839	-0.594691	-2.12077		2.03352	-0.891262	-3.77289	+	4	2	3	3	3	3	4	3	2	3	2	1	3	2	3	3	2	2	2	14.8751
PPP6R2	O75170;O75170-2;O75170-3;O75170-4;O75170-5									0.21603	0.196619	0.540844		1.64079	-0.179693	-3.03781	+	0.958224	-0.109879	-1.8738		1.50016	-0.210364	-2.95747	+	1.07769	-0.124647	-2.07231		17	17	18	16	17	20	16	15	18	17	16	16	19	15	16	11	17	15	13	14.7037
CNOT3	O75175									0.651567	0.494621	1.35881		2.84443	-0.201046	-5.56152	+	0.768907	-0.0583495	-1.55796		0.397616	-0.0480252	-0.918915		0.438916	-0.0377778	-0.982084		11	11	13	12	13	9	9	11	10	10	10	14	11	13	11	9	10	9	11	15.6497
ANKRD17	O75179;O75179-2;O75179-7									1.11584	0.175851	2.13586		1.43526	-0.138334	-2.67651	+	0.0234607	-0.00336984	-0.0687627		0.257658	-0.042865	-0.636386		0.364241	0.0405478	0.841591		30	28	26	22	29	26	28	28	25	29	28	29	31	25	30	24	25	28	27	15.2962
SIN3B	O75182;O75182-2									0.230617	-0.0567707	-0.572138		0.94664	-0.217803	-1.85456		0.619344	-0.192538	-1.3033		0.159438	-0.0826022	-0.418825		1.29411	-0.531536	-2.43518		4	3	5	4	5	4	4	4	4	4	3	4	4	4	3	4	4	1	4	13.7134
DNAJB6	O75190									1.69678	0.261273	3.1387	+	0.111177	0.0412654	0.300212		0.260825	0.0874219	0.635599		0.176173	-0.0797332	-0.457445		1.09115	-0.288677	-2.09472		7	7	7	7	7	6	6	6	7	7	7	6	7	7	7	7	6	7	6	15.9361
XYLB	O75191									0.67989	0.0988557	1.40727		0.0373692	0.0326727	0.107953		0.669493	0.419193	1.38951		0.362996	0.318819	0.851213		0.465274	-0.309114	-1.03041		2	4	5	5	2	5	3	1	5	5	3	5	5	6	6	5	6	4	4	14.2088
GGCT	O75223									0.434461	-0.0723235	-0.973855		2.26687	0.890319	4.24512	+	1.38134	0.514278	2.58377	+	1.32657	0.637903	2.61918	+	1.61613	0.584463	2.99374	+	9	9	10	10	10	10	11	7	10	9	10	10	10	10	9	10	10	9	10	15.1619
RTN2	O75298;O75298-3									1.56685	0.570132	2.90628	+	2.84003	1.13099	5.55058	+	2.8076	1.1151	5.47036	+	0.434195	0.253609	0.989255		0.846646	0.358869	1.68815		3	3	1	2	3	3	3	4	4	4	4	3	4	3	4	2	2	2	2	13.674
ZPR1	O75312									0.277482	0.225229	0.66988		1.24901	-0.251943	-2.35898		1.30771	-0.261788	-2.45825	+	0.205521	-0.0742909	-0.523506		0.580998	-0.13228	-1.23666		18	17	15	17	16	14	15	17	16	17	17	18	19	16	18	17	17	14	17	15.8409
DUSP11	O75319									0.705471	0.113526	1.4508		0.0717617	0.034569	0.200528		0.160728	-0.0710777	-0.417744		0.507307	-0.238692	-1.12688		2.24438	-0.717446	-4.19828	+	2	2	2	1	1	1	1	2	2	1	1	2	1	1	1	1	1	2	1	14.1873
SEMA7A	O75326									2.54824	-0.477261	-4.85757	+	0.767634	0.48966	1.55582		1.93395	1.12663	3.58004	+	1.5897	1.24539	3.13809	+	1.55254	0.907604	2.88105	+	16	19	20	19	24	19	18	19	21	21	21	25	24	25	25	22	21	26	21	14.8887
PDCD6	O75340									1.07047	0.555353	2.06029		0.230431	0.0518462	0.571743		0.767937	-0.142806	-1.55633		0.645729	-0.156508	-1.38006		1.65806	-0.299833	-3.06881	+	10	10	9	10	10	9	10	10	10	9	11	9	12	9	9	8	9	9	9	17.7732
TBCA	O75347									1.72117	0.354216	3.18302	+	2.62192	-0.295729	-5.02665	+	1.94659	-0.216692	-3.60425	+	1.42738	-0.20888	-2.81384	+	1.46812	-0.16662	-2.73342	+	23	25	24	24	26	24	24	23	25	22	22	21	22	21	24	20	23	22	21	18.1636
ATP6V1G1	O75348									2.24215	-0.169475	-4.19366	+	0.592833	0.168195	1.2573		1.60654	0.376846	2.97666	+	0.255373	0.112027	0.631546		0.64122	0.18242	1.34103		6	6	6	5	7	6	6	5	6	5	5	5	6	7	6	4	4	5	4	18.0256
VPS4B	O75351									1.51806	0.729268	2.82049	+	2.73599	-0.190478	-5.29614	+	0.927775	-0.0783988	-1.82322		1.51014	-0.131684	-2.97737	+	1.39232	-0.106061	-2.6026	+	22	23	24	22	25	23	23	22	25	26	24	25	25	27	25	24	24	25	24	17.4837
MPDU1	O75352;O75352-2									3.56504	-0.488966	-7.58936	+	0.468757	-0.115002	-1.03675		1.53543	0.304199	2.85095	+	1.33385	0.354754	2.63309	+	2.10679	0.407991	3.918	+	3	3	3	3	3	3	3	3	3	3	3	3	3	3	3	3	3	3	3	17.822
ENTPD6	O75354;O75354-2;O75354-3									2.67389	-0.522257	-5.14824	+	2.37386	-1.96832	-4.47207	+	1.60996	-1.10541	-2.98275	+	1.03741	-1.05427	-2.08269		1.04694	-0.745072	-2.02117		2	1	1	1	1	2	1	1	1	1	1	1	1	1	1	1	2	1	1	14.7361
MACROH2A1	O75367;O75367-2;O75367-3									1.90692	-0.507165	-3.52851	+	3.06603	0.466566	6.13368	+	1.93202	0.272739	3.57635	+	0.911564	0.180332	1.85609		1.12846	0.161087	2.15691		21	21	19	18	21	22	23	23	21	21	22	22	22	21	21	21	20	21	21	18.3933
SH3BGRL	O75368									1.80426	0.139009	3.33575	+	0.855965	0.340775	1.7037		0.133277	0.0718161	0.353592		0.0805242	0.0565166	0.22517		0.169613	-0.0948944	-0.438042		10	12	13	13	12	12	12	12	13	11	12	13	12	12	11	11	11	11	10	18.6381
FLNB	O75369;O75369-2;O75369-9									0.578524	-0.142853	-1.23233		0.959092	0.257532	1.87524		2.17932	0.558387	4.06444	+	1.03995	0.360612	2.08731		0.703357	0.198858	1.44721		192	185	186	181	185	198	199	204	195	196	190	200	205	205	202	172	189	191	185	19.7319
FLNB	O75369-8									3.25621	-1.03111	-6.65944	+	0.756557	1.01471	1.64574		0.548536	0.608433	1.2031		0.0772704	0.143932	0.219498		1.31271	1.30953	2.59276	+	2	1	1	1	NaN	1	NaN	1	1	1	NaN	2	2	1	1	1	1	2	2	13.3835
NCOR1	O75376;O75376-2									2.50904	-1.2964	-4.76915	+	0.44801	0.301816	0.998823		0.608547	0.188213	1.28461		0.0658584	0.0307924	0.186621		0.0703599	0.0539197	0.196864		2	3	3	6	3	2	3	3	4	2	4	2	2	2	1	2	5	4	2	13.3234
VAMP4	O75379;O75379-2									0.863823	0.185281	1.7168		0.141541	-0.101535	-0.373143		0.674756	-0.398887	-1.3985		0.938238	-0.576803	-1.90392		1.62576	-0.762791	-3.01093	+	2	2	2	2	2	1	2	3	2	3	3	2	2	2	2	1	2	2	1	15.1068
PEX14	O75381;O75381-2									2.3324	-0.178242	-4.38329	+	2.70393	-0.508193	-5.21944	+	0.778153	-0.147239	-1.5735		1.01045	-0.247307	-2.03391		2.22206	-0.394355	-4.15208	+	8	9	8	7	9	9	10	9	8	10	7	8	8	10	7	7	8	7	6	16.2379
TRIM3	O75382									1.10873	-0.115511	-2.124		1.0031	-0.216741	-1.94832		0.20418	-0.0579816	-0.515084		0.756609	-0.230485	-1.57912		0.154974	0.0449008	0.404479		14	14	14	11	15	12	13	13	13	12	13	12	13	11	12	11	13	13	14	15.4353
TULP3	O75386;O75386-2									0.794481	-0.273818	-1.60091		3.47323	-0.643275	-7.30246	+	2.04611	-0.393544	-3.79764	+	1.85545	-0.452976	-3.70345	+	2.74915	-0.656646	-5.32786	+	3	4	4	4	3	3	3	3	3	3	2	4	4	3	5	4	2	5	3	14.8237
SPAG7	O75391									1.49718	-0.193213	-2.784	+	2.12939	-0.590619	-3.96332	+	2.49788	-0.592625	-4.74418	+	1.15627	-0.384576	-2.29992		1.63657	-0.375829	-3.03026	+	8	8	7	8	8	5	5	5	7	7	7	7	6	7	5	6	6	6	8	14.717
SEC22B	O75396									1.64712	-0.288279	-3.04916	+	1.19983	0.229669	2.27629		1.82317	0.338159	3.37091	+	0.652833	0.179986	1.39288		0.877856	-0.176109	-1.74018		14	13	11	13	13	12	12	13	14	13	14	13	14	14	14	12	13	12	12	19.4063
PRPF40A	O75400;O75400-2									0.397809	-0.0666506	-0.905457		1.26265	-0.154055	-2.38199		1.21261	-0.141222	-2.29774		1.47703	-0.21425	-2.91153	+	1.06322	-0.125433	-2.04823		16	18	15	14	15	15	13	14	15	14	15	13	17	14	14	9	15	13	13	15.6252
TACC1	O75410;O75410-2;O75410-9									1.2446	0.405163	2.35155		2.90159	-0.653691	-5.70515	+	0.555796	-0.12486	-1.19245		1.465	-0.379486	-2.88774	+	0.561608	-0.128967	-1.20267		18	21	17	17	19	14	14	16	16	15	17	18	19	19	16	17	19	18	18	14.7598
GIGYF1	O75420									0.873494	-0.149888	-1.73291		0.0346755	-0.0413861	-0.101284		0.254278	-0.381122	-0.640277		0.126316	-0.221282	-0.34478		0.0074841	-0.00916767	-0.0227827		1	3	2	NaN	4	NaN	2	3	2	1	1	1	NaN	1	1	2	2	2	NaN	12.3798
LRCH4	O75427									1.93925	0.531022	3.59018	+	1.18269	-0.261358	-2.24756		1.30498	-0.320798	-2.45361	+	1.35345	-0.415975	-2.67064	+	0.87907	-0.201427	-1.7422		6	6	5	6	7	7	6	7	6	4	5	6	4	5	6	5	6	5	8	14.7004
VPS26A	O75436									0.0858861	0.0362273	0.236966		2.92899	-0.188439	-5.77496	+	0.552138	-0.0378283	-1.186		2.53163	-0.220468	-5.40089	+	3.69192	-0.260411	-8.00136	+	25	23	22	22	21	22	21	22	23	21	23	24	24	24	24	20	24	22	24	18.5468
MED24	O75448;O75448-2									2.3406	1.90083	4.40078	+	1.04758	-0.173083	-2.02223		0.0400282	0.0140779	0.115323		0.441863	-0.102689	-1.00386		1.01944	-0.194932	-1.97546		7	7	6	5	4	7	5	6	8	7	5	3	3	6	6	3	4	3	4	15.1034
KATNA1	O75449									1.25815	-0.488846	-2.3744		1.04257	-0.300537	-2.01391		1.14413	-0.41281	-2.18306		0.926289	-0.395657	-1.88248		1.10791	-0.386975	-2.12263		5	3	3	2	4	4	5	3	2	3	4	5	4	3	2	4	2	5	5	14.9111
PSIP1	O75475									0.28456	0.124601	0.684304		0.390383	0.0904261	0.891434		0.509963	-0.109177	-1.1111		0.0812417	0.0281077	0.227033		1.58065	-0.295554	-2.9307	+	18	18	18	17	19	14	18	16	17	15	16	18	15	18	18	15	17	16	16	15.5811
ERLIN1	O75477									1.36746	0.178776	2.56001	+	4.05099	-0.433147	-9.27304	+	3.29075	-0.353821	-6.75861	+	3.01074	-0.406959	-6.90593	+	4.0428	-0.477139	-9.24217	+	13	12	12	14	14	15	14	13	13	10	15	14	14	14	15	9	10	14	10	17.5609
SRSF10	O75494;O75494-2;O75494-3;O75494-4;O75494-5;O75494-6									2.40037	-0.348758	-4.5294	+	0.181876	0.0352998	0.465715		1.88405	-0.279815	-3.48515	+	1.56023	-0.263246	-3.07814	+	1.22082	-0.173152	-2.31154		9	10	10	11	10	10	10	10	11	11	10	10	10	10	10	8	9	10	9	16.459
CLN5	O75503									2.48567	-0.574576	-4.71693	+	1.31278	0.609252	2.46684	+	1.63787	0.750309	3.03258	+	1.63513	1.00056	3.2315	+	1.40415	0.64816	2.62291	+	6	5	6	6	5	6	5	7	5	4	4	6	6	7	5	6	4	4	4	15.4325
CLDN11	O75508									0.494584	-0.158222	-1.0835		0.769233	-1.86247	-1.55851		0.148313	-0.464871	-0.389007		0.0685701	-0.290814	-0.19382		0.50648	-1.32188	-1.10486		10	11	9	4	10	9	8	10	8	9	8	6	8	10	11	6	9	7	7	18.7193
KHDRBS3	O75525;O75525-2									0.0772507	-0.0242611	-0.214789		1.23579	-0.467549	-2.33671		0.0939481	-0.0515064	-0.257394		0.0832244	0.0601483	0.232167		0.673176	-0.28201	-1.39581		6	6	5	6	6	4	2	1	4	4	4	6	5	6	4	5	6	6	4	15.6067
TADA3	O75528;O75528-2									0.486199	0.22849	1.06838		0.181691	0.106326	0.465299		0.0610913	0.0429821	0.172418		0.36363	0.241202	0.852464		0.206891	-0.138665	-0.521005		1	2	1	2	2	2	1	2	1	2	2	2	2	1	1	1	1	2	1	13.526
EED	O75530;O75530-2;O75530-3									1.22635	-0.285458	-2.32083		1.59191	-0.444771	-2.95066	+	1.99394	-0.550963	-3.69565	+	1.48755	-0.566416	-2.93238	+	1.78939	-0.49288	-3.30821	+	3	2	3	4	3	2	4	3	3	5	2	2	3	5	3	4	2	5	2	15.0476
BANF1	O75531									0.977828	-0.146924	-1.90636		2.42735	0.780188	4.5882	+	2.13921	0.656862	3.98309	+	2.14831	0.915421	4.38711	+	1.68761	0.941071	3.12209	+	5	5	5	5	5	5	5	5	5	5	5	5	5	5	5	4	5	6	5	17.4566
SF3B1	O75533									1.44676	-0.251152	-2.69639	+	0.151525	-0.0269257	-0.396485		0.89015	-0.120224	-1.76064		0.936719	-0.160537	-1.90119		0.731805	-0.101404	-1.49541		72	70	69	72	70	68	70	67	74	69	67	73	69	69	71	65	72	67	71	16.7973
CSDE1	O75534;O75534-4									2.77817	-1.10764	-5.39828	+	2.22286	-0.407127	-4.15374	+	1.83037	-0.333191	-3.38433	+	0.810464	-0.209394	-1.67535		1.36132	-0.251305	-2.54952	+	48	51	45	52	52	49	47	49	48	50	50	49	48	51	50	43	50	46	46	17.2239
DAB1	O75553;O75553-2;O75553-4;O75553-5;O75553-6									0.602539	0.389336	1.27418		0.786186	1.13347	1.58699		0.720869	1.27504	1.51515		0.13218	0.305906	0.354255		0.171404	0.37565	0.446514		2	1	2	2	1	1	2	3	2	2	3	NaN	2	1	1	2	0	1	1	11.8067
PRKRA	O75569									0.805778	0.106574	1.61984		0.873533	0.224519	1.73298		0.286642	0.0892101	0.688531		0.947152	0.311852	1.91992		0.883144	0.2265	1.74898		13	13	13	13	12	13	12	12	13	11	12	13	13	13	13	12	13	13	13	16.1475
MYCBP2	O75592;O75592-2									1.48392	-0.648894	-2.76089	+	1.14802	0.158255	2.18956		0.906172	0.131312	1.7873		0.564899	-0.112312	-1.23314		2.35557	0.323445	4.43277	+	41	27	37	33	29	42	41	39	40	34	37	35	35	32	27	27	36	37	38	13.9366
NPM3	O75607									1.11116	-0.149429	-2.12805		1.5453	-0.186061	-2.8683	+	1.32092	-0.159885	-2.48068	+	0.0150038	-0.00335569	-0.0447452		1.34709	-0.251339	-2.52523	+	4	4	4	4	4	3	4	4	4	4	4	4	4	4	4	4	4	4	4	15.8886
CREG1	O75629									1.6725	-0.111463	-3.09482	+	3.11154	1.76668	6.25646	+	2.56239	1.42658	4.88973	+	2.15672	1.57266	4.40781	+	0.440112	-0.510186	-0.98429		2	2	2	3	2	3	2	3	4	2	3	2	2	2	2	2	2	2	2	15.8276
SERPINB7	O75635;O75635-2									1.27173	-0.11891	-2.39733		0.0794282	0.0840465	0.220411		1.57163	1.16724	2.91474	+	1.16531	0.819887	2.3166		0.503029	0.412679	1.11892		2	3	4	3	3	1	2	2	2	2	2	2	3	2	3	1	1	2	NaN	12.4933
SNRNP200	O75643									1.27949	-0.315904	-2.41043		1.54098	0.111126	2.86069	+	0.0528803	-0.00590019	-0.150424		0.504898	-0.0569895	-1.12239		0.806	0.0641555	1.62021		82	86	84	80	86	84	82	83	89	86	89	81	87	84	92	80	79	88	77	16.5498
TIPRL	O75663									0.130793	0.0459555	0.347673		0.0832415	0.0146051	0.230207		0.535	0.0767719	1.1557		0.707782	0.124738	1.49169		0.381482	0.0556588	0.87455		18	17	17	18	14	15	15	15	18	16	14	17	17	21	19	13	19	19	14	16.9908
OFD1	O75665;O75665-3									0.381144	-0.264265	-0.873906		1.49821	0.879607	2.7858	+	1.16341	0.707229	2.21529		0.749308	0.622479	1.56606		0.45547	0.40637	1.02967		2	1	2	1	1	2	1	1	1	1	1	1	1	2	1	1	2	NaN	1	18.7935
RPS6KA4	O75676-2									0.948895	0.38227	1.85831		1.33026	-0.477558	-2.49655	+	1.44583	-0.532811	-2.69479	+	1.64988	-0.783572	-3.2621	+	1.62621	-0.62974	-3.01173	+	10	9	7	5	9	7	4	6	5	5	6	6	5	7	4	4	6	6	6	14.9488
SURF6	O75683									2.52194	0.978612	4.79814	+	1.04811	-0.469303	-2.02311		0.580405	-0.260759	-1.23562		0.189935	-0.13265	-0.488673		0.46982	-0.219751	-1.03869		8	4	4	6	3	5	3	3	5	5	3	5	7	4	6	5	4	3	4	14.8908
PPM1B	O75688									2.18006	-0.436596	-4.06593	+	1.4575	0.168878	2.71499	+	1.92733	-0.2118	-3.56738	+	2.18489	-0.399535	-4.47765	+	0.0822074	-0.0128726	-0.227557		13	15	14	14	14	10	13	12	13	13	14	12	11	15	12	12	14	11	13	15.7202
UTP20	O75691									0.874505	-0.365065	-1.7346		2.59165	-0.623016	-4.95672	+	2.02158	-0.442884	-3.74952	+	1.33135	-0.39409	-2.6283	+	1.31093	-0.293872	-2.4637	+	26	23	22	21	25	16	7	8	13	17	14	17	14	16	18	16	18	12	16	14.8217
NUP155	O75694;O75694-2									0.133139	-0.112062	-0.353264		1.15785	0.157086	2.20599		0.714735	0.104286	1.46652		0.934995	0.16923	1.8981		0.416259	0.0669797	0.940049		33	33	32	32	30	33	32	34	34	32	33	34	36	33	34	32	33	33	34	16.0423
RP2	O75695									1.85717	0.311213	3.4345	+	1.10632	0.164118	2.11998		0.152358	-0.0308741	-0.398419		2.30432	-0.468986	-4.78192	+	0.674956	-0.118056	-1.39885		13	13	13	13	13	14	13	13	14	14	13	13	12	15	13	11	13	13	11	16.5583
CRTAP	O75718									0.868344	-0.110775	-1.72433		0.359623	0.26553	0.832704		0.283587	0.217885	0.682326		0.419898	0.385613	0.961896		0.69341	0.455975	1.4303		26	27	28	28	26	26	28	25	28	25	26	27	25	27	27	26	25	26	26	17.52
PALM	O75781									1.18681	0.29066	2.25446		1.39596	1.86725	2.99391	+	0.250277	-0.393195	-0.631534		0.213219	0.452847	0.564209		1.083	-1.48351	-2.30367		NaN	5	1	NaN	2	6	6	7	6	5	6	2	2	2	4	4	1	1	2	NaN
ATP6AP2	O75787;O75787-2									0.235596	0.0204292	0.58272		3.26118	-0.707461	-6.67364	+	0.804461	-0.173093	-1.61763		2.02911	-0.594546	-4.10035	+	3.23733	-0.699618	-6.60571	+	12	12	8	10	9	9	8	10	10	8	8	9	8	8	9	6	8	8	8	15.5378
RNASEH2A	O75792									1.49816	0.301044	2.78571	+	1.47988	0.165178	2.75385	+	1.468	0.197338	2.73322	+	3.45706	0.585306	8.60807	+	3.90264	0.595974	8.7278	+	6	5	6	6	6	4	3	3	5	5	6	6	5	5	5	6	6	6	5	15.3632
CDC123	O75794									2.42416	-2.31465	-4.58122	+	1.11929	-0.281972	-2.1416		0.354728	-0.114374	-0.823256		0.360886	-0.13541	-0.847047		0.0858384	0.0302381	0.236844		8	9	6	7	6	8	6	8	7	6	7	8	9	9	9	8	9	9	10	15.8533
BCAR3	O75815									3.35842	0.525376	6.9563	+	1.21099	-0.629026	-2.29503		0.984267	-0.529122	-1.91705		0.690486	-0.505067	-1.46065		0.533169	-0.319374	-1.15245		22	24	15	18	25	10	11	7	17	16	15	17	18	15	17	15	15	18	15	15.1569
POP7	O75817									1.63809	0.605181	3.03297	+	0.750048	0.0773842	1.52621		1.97846	0.164916	3.66566	+	3.06813	0.374537	7.1071	+	1.54078	0.173843	2.86034	+	2	2	2	2	2	2	2	2	2	2	2	2	2	2	2	2	2	2	2	16.4886
RPP40	O75818;O75818-2									2.72648	0.723947	5.27331	+	0.163756	0.037125	0.424686		1.55328	0.160227	2.88235	+	0.719923	0.207199	1.51346		0.520788	0.0670036	1.13043		4	4	3	5	4	6	5	4	4	4	3	3	5	4	5	5	5	3	3	14.7724
EIF3G	O75821									1.07044	1.40786	2.27743		2.52685	-0.303448	-4.8092	+	1.78391	-0.209991	-3.29808	+	1.30903	-0.208026	-2.58578	+	1.32856	-0.159803	-2.49366	+	24	22	20	23	24	22	20	22	23	21	23	23	23	24	23	24	22	24	24	17.5162
EIF3J	O75822									0.217785	0.0913136	0.544632		1.35804	0.285137	2.54392	+	1.74007	0.376099	3.21751	+	1.65726	0.462333	3.27746	+	1.34441	0.285088	2.52065	+	19	19	18	18	18	18	16	16	18	17	17	16	17	18	17	13	14	15	15	16.6149
PSMD10	O75832									0.661196	-0.359974	-1.37532		1.3059	0.256625	2.45516	+	0.583344	0.126558	1.24075		0.32013	0.0951078	0.765581		0.186847	-0.0865493	-0.476822		17	15	18	18	16	16	18	18	18	14	16	19	15	18	15	16	11	14	13	15.196
ZMPSTE24	O75844									0.332072	-0.0730467	-0.779137		0.112168	0.0281878	0.302641		1.36319	-0.236472	-2.5527	+	2.05133	-0.474054	-4.15288	+	0.594625	-0.115135	-1.26042		15	14	14	19	16	19	16	17	17	18	19	16	17	19	19	14	16	17	14	17.0581
PPP1R37	O75864									0.0988606	-0.0307796	-0.269716		0.410068	-0.116799	-0.928479		0.489702	-0.164156	-1.0747		0.512114	-0.408041	-1.13581		0.011372	-0.0041275	-0.0337714		4	4	3	2	6	3	3	3	2	3	3	4	2	5	5	3	3	4	3	13.8636
IDH1	O75874									2.21774	-0.380561	-4.14319	+	0.115367	-0.0188619	-0.31046		0.111171	-0.0183946	-0.300197		0.478515	0.0823862	1.0731		0.541298	0.0725395	1.16686		31	29	30	32	31	34	34	32	34	35	35	33	36	40	40	27	33	39	32	18.8297
ATRN	O75882									2.14805	-0.541137	-4.00095	+	0.36391	0.0921527	0.840955		0.659544	0.150684	1.37249		0.259548	0.0926055	0.640384		1.11614	-0.243578	-2.13634		9	9	8	9	12	9	10	11	10	9	10	12	10	11	8	10	9	8	9	14.5151
RBBP9	O75884									1.27242	0.23814	2.39849		2.54157	0.993953	4.84245	+	1.35508	0.517579	2.53885	+	1.87841	1.00466	3.75459	+	1.08365	0.455112	2.08223		4	3	3	4	3	9	8	5	5	5	6	4	4	7	5	3	3	3	3	14.7953
STAM2	O75886									1.75216	-0.185968	-3.23966	+	0.207519	-0.0510587	-0.522373		0.0397726	0.0109044	0.114616		0.276184	0.0799555	0.675315		0.04098	-0.011087	-0.117952		17	16	18	16	19	18	17	16	15	18	17	17	19	19	17	16	16	16	17	16.0695
DGAT1	O75907									1.68648	-0.325623	-3.12005	+	0.203571	0.0975038	0.513752		0.656146	0.266457	1.36666		0.566801	0.31841	1.23662		0.323926	0.142274	0.76311		4	6	6	4	6	7	6	6	7	7	7	7	7	6	5	6	7	6	7	13.2962
CCNK	O75909;O75909-4									0.134458	-0.298996	-0.364785		0.802482	-0.289719	-1.61431		0.787725	-0.278753	-1.58957		1.2048	-0.526184	-2.38981		0.539246	-0.165652	-1.16322		2	4	4	3	4	3	3	3	4	2	3	3	4	3	3	3	3	4	4	14.7423
DHRS3	O75911									0.102139	0.0324009	0.277889		1.19037	1.56429	2.26043		1.29502	1.68237	2.43673		1.48389	2.5331	2.92513	+	0.151964	-0.28317	-0.397505		6	1	8	4	3	8	8	8	8	6	7	8	7	7	8	8	3	2	3	14.3022
ARL6IP5	O75915									0.232502	-0.0227062	-0.576149		2.20208	-0.535434	-4.11098	+	0.443721	-0.130486	-0.990937		1.03673	-0.339001	-2.08146		1.21245	-0.302601	-2.29747		7	6	5	5	7	6	7	7	7	7	7	7	8	7	7	5	5	8	6	20.2054
BCAS2	O75934									0.601198	-0.18628	-1.27185		0.443736	0.062447	0.990966		0.407084	-0.0327475	-0.92289		1.13586	-0.140873	-2.26234		0.0608756	-0.00968157	-0.171844		9	11	11	11	9	11	10	10	11	9	10	8	9	11	12	9	10	10	9	14.8061
DCTN3	O75935;O75935-3									1.12439	-0.415804	-2.15012		1.2305	-0.118584	-2.32782		2.30686	-0.213563	-4.32913	+	1.19873	-0.154078	-2.37852		0.581336	-0.0715257	-1.23725		10	10	10	10	11	11	11	9	10	9	9	10	11	11	11	10	10	11	10	17.9374
DNAJC8	O75937									0.276355	-0.0658592	-0.667574		0.83997	-0.209072	-1.67701		0.993971	-0.243587	-1.93317		0.531656	-0.19707	-1.172		0.670913	-0.177926	-1.39194		14	13	14	14	15	11	14	13	13	12	11	12	14	13	12	12	9	11	11	16.4696
SMNDC1	O75940									0.495938	-0.0539792	-1.08593		0.126388	-0.0297325	-0.337128		1.18569	-0.190837	-2.25259		1.54024	-0.310143	-3.03777	+	0.830384	-0.163604	-1.661		6	5	4	5	4	3	3	3	5	4	4	6	4	4	4	4	3	4	5	15.3511
TSPAN9	O75954									1.24664	-0.164251	-2.35498		0.0907139	-0.0855333	-0.24923		1.59931	-1.21459	-2.96379	+	1.9778	-1.72283	-3.9806	+	0.161637	-0.143226	-0.419829		1	1	1	1	1	1	1	1	1	2	2	1	1	2	1	2	1	1	1	15.8165
FLOT1	O75955									1.93368	0.90074	3.57952	+	0.78675	-0.242782	-1.58794		1.00252	-0.298091	-1.94737		1.81708	-0.69494	-3.61886	+	1.89909	-0.537445	-3.51363	+	26	25	25	27	25	31	28	30	27	25	27	27	24	27	28	23	23	26	22	17.4066
TRIO	O75962									0.0203868	-0.0716258	-0.0599499		0.755457	0.142546	1.53533		1.15703	-0.208771	-2.20462		0.0121743	0.00423393	0.0364199		0.409248	-0.0859309	-0.926945		69	71	74	69	68	57	52	53	73	68	63	59	61	60	64	62	64	64	64	15.558
MPDZ	O75970;O75970-3									2.82989	-1.1662	-5.5254	+	0.623236	-0.246345	-1.31003		0.93991	-0.344977	-1.84338		1.50317	-0.694451	-2.96347	+	1.4774	-0.516338	-2.74955	+	32	31	26	29	20	19	26	23	27	27	31	19	21	19	19	15	20	21	21	14.9511
CPD	O75976									0.445864	-0.224683	-0.994881		0.213959	-0.0515739	-0.536365		2.20589	-0.385964	-4.11881	+	2.06328	-0.485542	-4.1813	+	3.23323	-0.612959	-6.5941	+	35	36	31	35	35	33	32	30	34	31	33	26	30	32	29	33	26	36	26	15.4587
GLRX3	O76003									1.496	-0.531249	-2.78194	+	2.23072	-0.425623	-4.16998	+	1.72304	-0.329005	-3.18642	+	1.2899	-0.325601	-2.54949		1.20882	-0.234927	-2.29138		20	21	18	20	19	20	17	16	20	16	17	18	20	21	20	20	20	21	20	17.7885
RSL1D1	O76021									1.35805	0.421479	2.54393	+	0.63518	-0.0599215	-1.33064		1.42836	0.119467	2.6646	+	1.40037	0.183338	2.76123	+	0.33379	-0.0358323	-0.782506		21	23	24	20	21	17	20	23	21	22	22	22	23	22	22	21	22	19	18	17.3128
WFS1	O76024									1.12078	-0.145323	-2.14409		0.882228	-0.393556	-1.74746		0.259754	-0.142583	-0.633377		0.0321781	0.0266335	0.0942309		1.77842	-0.741371	-3.28794	+	15	18	15	17	16	15	15	16	14	11	12	16	16	12	14	16	11	14	12	16.2364
SEC14L2	O76054									1.77331	-0.319754	-3.27854	+	0.0155553	0.00824515	0.0459824		0.305387	-0.135955	-0.726285		0.0632675	0.0398335	0.179711		0.107839	0.052982	0.292002		8	11	10	8	8	9	10	8	9	6	8	5	6	9	10	9	9	8	8	14.5883
STC2	O76061									0.776921	1.0453	1.57143		0.467105	-0.611981	-1.03375		0.462079	-0.686898	-1.02458		0.362776	-0.62619	-0.850778		0.569021	-0.781015	-1.21569		3	5	2	4	4	3	4	2	1	2	2	2	2	1	4	1	3	2	1	12.514
CIAO1	O76071									1.38976	0.337605	2.59821	+	2.63437	-0.336317	-5.0556	+	0.900877	-0.115725	-1.77849		1.85946	-0.31088	-3.71236	+	2.64606	-0.336335	-5.08287	+	12	13	13	12	11	13	12	10	12	10	10	11	11	11	11	10	12	12	11	16.8422
SRP72	O76094									3.32554	0.504614	6.85967	+	0.0286227	0.00523885	0.0834363		0.284267	0.041736	0.683707		1.16395	0.188178	2.31408		1.197	0.143246	2.27153		29	27	31	31	28	32	29	31	31	30	31	30	31	31	32	25	33	28	29	16.9083
JTB	O76095;O76095-2									4.24908	-0.61036	-10.0482	+	0.172453	-0.067801	-0.444487		1.72202	-0.611945	-3.18455	+	0.639618	-0.222723	-1.36902		0.842193	-0.410974	-1.68072		2	1	2	2	3	2	1	1	2	1	2	2	2	3	2	2	2	2	2	15.5849
DDAH1	O94760									3.52794	2.10745	7.47234	+	1.57495	-0.439289	-2.92061	+	3.41966	-1.07216	-7.13925	+	3.74053	-1.86558	-9.873	+	3.67769	-1.19361	-7.95424	+	27	27	25	26	27	25	24	26	22	27	23	21	22	22	21	16	22	22	20	17.7444
URI1	O94763;O94763-3									0.78431	0.457896	1.58384		0.903349	-0.130057	-1.7826		0.23977	-0.0312265	-0.591553		1.74454	0.143871	3.46179	+	0.922608	0.0559298	1.81463		10	13	12	11	12	10	10	11	11	13	11	12	13	12	10	10	12	10	13	14.6818
B3GAT3	O94766									0.596423	-0.0497902	-1.26355		2.23869	-0.687974	-4.18647	+	2.18122	-0.738885	-4.06831	+	1.47161	-0.579046	-2.90081	+	2.02681	-0.602538	-3.75975	+	6	7	5	7	6	3	4	3	3	4	4	5	3	4	3	3	3	3	4	16.3918
STK17B	O94768									0.393587	0.0576425	0.89749		1.25133	-0.868853	-2.3629		1.1239	-0.716494	-2.1493		1.58602	-1.29348	-3.13058	+	0.370029	-0.281411	-0.852693		4	4	2	3	4	2	3	3	3	2	2	2	2	2	2	1	3	2	2	13.4899
MTA2	O94776									0.731585	0.475621	1.49504		0.42132	-0.14226	-0.949482		0.639391	-0.197393	-1.33788		0.110487	-0.0554482	-0.301212		0.0808699	-0.033396	-0.224122		22	19	18	22	21	20	20	21	20	18	20	20	20	19	18	20	19	22	20	16.299
STK10	O94804									1.44881	-0.519896	-2.69994	+	2.25384	-0.596984	-4.21795	+	1.01783	-0.282793	-1.97279		1.56518	-0.55297	-3.08817	+	2.46971	-0.659884	-4.68149	+	29	29	23	22	29	17	21	20	19	17	19	18	22	19	18	17	14	16	16	16.1009
GFPT2	O94808									0.278253	0.147559	0.671454		0.448582	0.280074	0.999874		0.0509237	0.0407234	0.145135		0.568927	0.437173	1.24051		0.652161	0.381041	1.35983		29	23	31	22	21	31	29	30	32	28	31	26	28	28	35	25	28	33	30	17.4976
SLIT2	O94813;O94813-2;O94813-3									0.75927	-0.116944	-1.54175		3.42963	-1.37334	-7.16938	+	2.04153	-0.675584	-3.78863	+	1.64947	-0.640206	-3.26126	+	2.92609	-1.15513	-5.76754	+	11	17	10	14	16	7	7	5	6	4	7	9	8	7	5	8	8	11	9	15.1746
ATG12	O94817									3.43725	-1.04626	-7.1925	+	0.0151146	0.0139236	0.0447012		0.116193	0.0934676	0.312473		0.346333	-0.292478	-0.818182		0.357248	-0.188835	-0.828124		2	2	2	3	3	4	2	2	3	4	3	2	2	1	1	3	3	2	3	15.6175
LTN1	O94822;O94822-3									0.509882	0.0790068	1.11095		0.598153	-0.0816346	-1.26656		0.0714387	-0.0128689	-0.199684		0.0666483	0.0152575	0.188721		0.124909	0.0217774	0.333572		30	30	27	30	32	27	29	31	35	33	31	37	32	33	31	24	33	31	33	14.5717
IPO13	O94829									1.10633	0.165595	2.11999		0.779016	0.0500097	1.57495		0.0546604	-0.00724856	-0.15522		0.153663	0.0152521	0.405324		2.40263	0.160238	4.53431	+	15	13	12	14	15	16	16	13	14	16	16	13	12	13	16	15	14	15	14	14.6723
DDHD2	O94830									0.847353	0.53865	1.68933		1.226	0.215239	2.32024		0.132991	-0.0389243	-0.35291		0.244847	-0.0715082	-0.609126		1.87116	-0.324625	-3.46083	+	7	8	7	6	7	7	8	6	9	6	7	8	8	5	4	5	4	4	5	14.6041
MYO1D	O94832									2.50658	3.98013	6.36993	+	1.42191	1.51445	2.65349	+	0.780509	0.90051	1.57746		1.00816	1.45426	2.02978		1.62027	1.71288	3.00113	+	55	62	69	66	62	72	74	65	77	75	73	69	70	69	78	72	77	78	74	15.5467
TOX4	O94842;O94842-2;O94842-3									1.07514	-0.220861	-2.06806		0.752735	-0.127362	-1.53074		1.37359	-0.205662	-2.57049	+	2.71131	-0.588728	-5.9311	+	1.86741	-0.287854	-3.45376	+	6	6	6	6	6	4	5	5	6	5	6	6	6	4	4	5	5	6	6	14.9422
MICAL2	O94851-4									2.13862	-0.458988	-3.98191	+	0.495417	0.273463	1.085		0.450306	0.2543	1.00304		0.803858	0.525587	1.66355		1.14722	0.553105	2.18823		29	26	27	22	26	16	19	18	29	24	23	25	27	25	25	28	23	25	25	16.0407
KIAA0754	O94854									1.49719	-0.360248	-2.78401	+	4.56957	-1.08773	-11.4272	+	2.24804	-0.560466	-4.20589	+	2.21476	-0.59462	-4.55246	+	3.68152	-0.790503	-7.96688	+	7	9	9	8	10	8	6	9	4	7	6	7	9	5	5	2	7	5	6	14.6008
SEC24D	O94855;O94855-2									2.87722	-1.57454	-5.6436	+	1.42038	0.349585	2.65085	+	0.802668	0.21164	1.61463		1.28912	0.417981	2.54801		1.2838	0.317312	2.41772		42	43	43	44	40	46	43	43	46	46	46	45	44	47	50	42	42	48	42	17.5176
NFASC	O94856-12;O94856-4;O94856-9									1.05393	-0.0971032	-2.03279		0.62328	-0.251883	-1.31011		0.0705809	0.0377476	0.197442		1.39067	-0.671434	-2.74242	+	1.23001	-0.455433	-2.32698		9	11	8	8	9	10	11	9	9	7	8	7	8	9	8	7	7	8	10	15.796
UFL1	O94874									0.217487	0.0335579	0.54399		0.68137	0.175359	1.40979		0.170756	0.054911	0.440639		0.241019	0.0950932	0.600923		0.355369	0.10289	0.824495		36	37	40	37	36	37	37	37	38	38	38	37	37	38	37	40	37	38	37	16.8358
PHF14	O94880									3.28368	-0.436348	-6.7382	+	0.399357	0.0722277	0.908372		0.321469	-0.0646506	-0.758258		0.555015	-0.137792	-1.21501		0.506985	-0.147489	-1.10577		3	4	4	4	4	3	4	5	4	4	4	4	5	4	4	4	3	4	4	14.5784
SASH1	O94885									0.0455667	0.0146886	0.130554		0.527522	-0.132561	-1.14242		1.282	-0.279521	-2.41469		0.824089	-0.246104	-1.69969		1.17523	-0.257176	-2.23506		33	31	32	30	34	26	21	28	30	31	34	28	29	30	26	27	26	27	28	15.8177
TMEM63A	O94886									2.27847	0.42951	4.26938	+	2.34517	0.427785	4.41052	+	3.35709	0.634646	6.95238	+	0.996516	0.233873	2.00876		2.63747	0.537951	5.06282	+	5	5	5	5	3	3	5	5	5	5	4	5	6	5	5	4	4	4	5	15.0886
FARP2	O94887									0.954246	0.170004	1.86719		2.12854	0.45951	3.9616	+	2.43108	0.502484	4.59637	+	1.33805	0.354092	2.64111	+	3.0301	0.672343	6.03805	+	8	8	8	10	8	12	10	12	8	11	10	10	9	8	11	7	8	7	11	13.6178
UBXN7	O94888									0.504909	-0.099966	-1.10205		0.531937	0.101641	1.15026		0.17762	-0.0395157	-0.456156		0.491074	-0.119047	-1.09662		1.19833	-0.204978	-2.27378		10	11	10	11	12	10	11	11	13	13	12	14	12	11	11	9	10	12	9	15.0985
SUN1	O94901-9									0.0242149	0.0043499	0.0709162		0.852143	0.131264	1.69732		1.04729	-0.163662	-2.02174		1.12731	-0.214629	-2.24663		2.39597	-0.36018	-4.51985	+	23	27	27	27	28	31	26	28	26	25	25	27	30	21	23	20	19	22	22	15.0189
ERLIN2	O94905									0.156707	0.0449518	0.408485		6.02112	-0.423109	-20.2132	+	5.8074	-0.406483	-18.6001	+	5.23011	-0.51955	-19.9229	+	7.14797	-0.675149	-31.2644	+	25	27	23	26	23	26	26	24	24	25	23	25	25	26	25	21	21	26	21	18.3106
PRPF6	O94906									2.81917	1.12724	5.49888	+	1.71559	0.110884	3.17285	+	0.304252	0.0256243	0.724014		0.182196	-0.0200783	-0.47117		1.32538	0.0916911	2.48825	+	34	32	31	29	30	33	34	25	34	31	34	34	30	31	31	31	35	34	34	15.6386
PCF11	O94913									0.497694	-0.108605	-1.08909		0.917285	-0.346325	-1.80578		0.87127	-0.353216	-1.72921		2.43854	-1.04474	-5.14077	+	1.38557	-0.493155	-2.59101	+	1	3	4	3	3	1	1	2	3	2	5	3	4	3	5	3	4	2	2	13.7419
FRYL	O94915									0.538469	0.245576	1.16185		2.15119	-0.716121	-4.0073	+	1.5633	-0.505603	-2.90003	+	1.16282	-0.499997	-2.312		1.36173	-0.439263	-2.55022	+	41	40	30	33	42	25	28	31	28	22	26	30	34	31	24	26	30	27	22	14.9739
NFAT5	O94916;O94916-2;O94916-5									0.260525	-0.0991254	-0.634976		1.10286	-0.401917	-2.11422		0.606444	-0.25267	-1.28096		1.43544	-0.680902	-2.82963	+	0.969162	-0.363153	-1.89197		6	8	4	8	6	6	4	2	4	3	5	6	5	4	4	5	4	7	4	13.7746
ENDOD1	O94919									2.58446	3.4154	4.9402	+	1.37425	-0.427207	-2.57163	+	2.00436	-0.626523	-3.71592	+	0.953925	-0.402353	-1.93209		1.01677	-0.328745	-1.97103		13	12	11	11	11	8	8	10	11	11	12	12	11	11	11	7	8	10	9	16.9038
GLCE	O94923									1.10523	-0.275919	-2.11817		2.87772	-0.967813	-5.64484	+	2.66997	-0.866795	-5.13901	+	2.06671	-0.875361	-4.18947	+	2.64428	-0.885583	-5.07873	+	4	4	4	2	5	2	1	1	2	2	1	1	2	2	1	3	2	1	1	15.0092
ABLIM3	O94929-2;O94929-3									1.03628	-0.0808889	-2.00345		3.96529	-1.95723	-8.95452	+	2.82015	-1.08054	-5.50131	+	2.78338	-1.64174	-6.15482	+	2.79498	-1.1648	-5.43937	+	6	7	6	5	6	4	5	2	4	3	2	6	4	4	4	4	5	4	3	15.4217
KDM4B	O94953									0.340922	-0.0416979	-0.79645		0.711064	0.285421	1.5568		0.462037	0.182128	1.06944		1.00426	0.445171	2.36419		0.747642	0.227136	1.62828		NaN	2	2	NaN	3	1	1	1	1	2	2	2	2	1	1	1	2	2	2	NaN
RHOBTB3	O94955									1.35442	-0.327474	-2.53773	+	0.761361	-0.52149	-1.54527		0.874953	0.558225	1.73534		0.210413	0.216223	0.534328		0.227514	0.182587	0.565518		7	5	5	3	4	9	7	7	2	4	5	6	6	5	8	5	6	6	4	15.3628
SOGA1	O94964;O94964-2									1.91847	-0.763652	-3.55048	+	0.0125034	0.0171934	0.0370849		0.449603	-0.44271	-1.00175		0.628922	-0.797818	-1.34968		0.595304	-0.582893	-1.2616		7	7	2	7	8	NaN	4	5	6	4	6	8	5	6	1	3	5	5	2	15.232
USP19	O94966;O94966-3;O94966-4;O94966-5;O94966-6;O94966-7									0.162306	-0.16499	-0.421364		2.51488	-0.153367	-4.78225	+	1.91857	-0.096618	-3.55067	+	2.2458	-0.141194	-4.63111	+	1.69764	-0.0979493	-3.14026	+	16	13	16	12	10	12	11	12	13	12	11	11	14	11	14	11	11	13	11	14.2453
WDR47	O94967;O94967-2;O94967-3;O94967-4									1.44668	0.412174	2.69626	+	0.44329	-0.217466	-0.990143		1.13573	-0.463467	-2.16904		1.01553	-0.546966	-2.04309		0.409759	-0.199704	-0.927902		13	11	8	11	8	13	7	10	12	10	12	8	9	8	8	10	10	14	11	14.6349
AP2A2	O94973									2.98637	-0.560787	-5.92318	+	3.38878	0.312681	7.04651	+	2.80885	0.242034	5.47343	+	2.73532	0.320741	6.00488	+	0.892378	0.0784775	1.76435		47	45	46	44	47	46	48	46	49	48	49	47	48	52	51	46	46	49	49	18.0116
SEC31A	O94979									1.03557	-0.379526	-2.00227		0.284975	0.0218212	0.685146		0.570868	0.0363431	1.21893		1.08869	0.0864403	2.17594		0.538864	0.0343741	1.16254		59	61	60	61	60	58	60	59	64	57	59	59	63	64	63	59	58	63	62	18.6165
SEC31A	O94979-7									0.208793	-0.04878	-0.52515		0.0956333	-0.0333542	-0.261632		0.501643	-0.116473	-1.09619		1.12299	-0.730512	-2.23871		0.355961	-0.0827596	-0.825639		3	3	3	3	3	2	2	2	2	3	3	2	2	2	3	3	3	3	3	14.4695
HEXIM1	O94992									2.97699	-0.607605	-5.89878	+	0.397865	-0.122356	-0.905561		0.506851	-0.15781	-1.10553		0.602008	-0.219847	-1.30085		0.316657	0.11048	0.748729		7	7	7	6	7	7	7	7	7	7	6	7	7	6	5	6	6	6	5	14.5606
RPP14	O95059									2.9677	-0.276864	-5.87466	+	0.119428	0.0160639	0.320333		1.73628	-0.263775	-3.21058	+	1.9708	-0.164849	-3.96442	+	0.731196	-0.207601	-1.49438		2	3	3	3	3	2	NaN	2	2	5	3	3	2	2	1	4	2	3	1	13.5161
KCNK2	O95069;O95069-2;O95069-3									0.266256	0.145416	0.646828		0.0148345	-0.0207335	-0.0438862		1.3911	1.22259	2.60049	+	1.16812	1.36973	2.3218		0.175478	0.212823	0.451326		7	4	7	3	5	4	5	5	5	6	5	7	8	8	7	7	5	7	5	14.4427
YIF1A	O95070									0.680257	0.251267	1.40789		0.192412	-0.0802839	-0.489185		0.124851	0.0568952	0.333432		0.29299	0.16304	0.710164		0.286207	0.112876	0.687648		7	8	8	8	7	6	9	8	9	9	7	9	8	9	8	7	6	7	9	17.094
UBR5	O95071;O95071-2									0.319636	-0.447008	-0.754633		1.36637	-0.132743	-2.55814	+	2.33257	-0.217916	-4.38365	+	0.819409	-0.102362	-1.69133		0.371621	-0.0393728	-0.85574		17	18	17	12	18	15	17	16	17	16	17	18	19	21	20	14	13	16	14	14.1974
AGFG2	O95081									3.4594	-0.491368	-7.26005	+	0.316451	0.219537	0.748321		0.23079	0.168403	0.572507		0.000265814	0.00030117	0.00080593		0.553328	-0.348961	-1.1881		6	5	4	4	5	3	6	4	6	6	3	5	6	4	4	5	4	2	4	15.9358
PRSS23	O95084									0.021641	0.00392087	0.0635526		0.390845	-1.26554	-0.905766		0.303855	-0.81432	-0.723221		0.0895497	-0.346884	-0.248442		0.16753	0.484164	0.433303		1	2	4	4	2	4	4	2	1	1	NaN	2	3	1	2	2	4	2	2	17.8078
SCAF4	O95104									1.06529	-0.32721	-2.05167		0.831607	0.17332	1.66304		0.230002	0.0587608	0.570828		0.376957	0.110567	0.878658		0.499931	-0.13245	-1.09311		7	7	6	7	8	8	6	8	8	8	6	7	6	7	7	8	3	8	6	15.6474
DUSP14	O95147									0.502228	-0.16487	-1.09724		3.74113	-0.702367	-8.16617	+	2.58816	-0.462251	-4.9487	+	3.37553	-0.835944	-8.27229	+	2.80282	-0.67283	-5.45861	+	2	2	1	2	2	2	2	1	1	1	1	1	1	1	1	2	1	1	1	14.9698
SNUPN	O95149									4.57029	-0.300502	-11.4304	+	0.729141	-0.410803	-1.49091		0.357167	-0.223066	-0.827968		0.316746	-0.261539	-0.758725		0.553262	-0.324821	-1.18798		2	2	2	2	2	2	2	2	2	2	2	2	2	2	2	1	1	2	2	15.2917
UBE4B	O95155;O95155-2;O95155-4									2.70917	-0.867789	-5.2319	+	4.07189	-0.17212	-9.35223	+	3.30995	-0.262178	-6.81423	+	3.68562	-0.199889	-9.61555	+	3.82542	-0.236843	-8.45525	+	28	30	27	27	28	23	25	23	26	21	24	24	24	24	23	25	24	23	26	15.4567
ZFPL1	O95159									0.327636	0.253672	0.77042		1.46279	-0.200267	-2.72417	+	0.0599151	-0.0118281	-0.169287		0.596502	0.110772	1.29084		0.309766	0.0539366	0.735028		13	13	12	13	12	12	12	11	12	12	13	12	13	14	12	9	11	8	8	16.7625
ELP1	O95163									0.987664	-0.280794	-1.92269		0.874852	-0.115098	-1.73517		1.10662	-0.140243	-2.12048		1.76173	-0.294054	-3.49868	+	0.0636848	0.0120447	0.179298		26	28	27	30	27	26	25	24	27	28	28	27	29	28	30	28	30	29	29	15.1666
UBL3	O95164									3.15448	-0.905692	-6.37403	+	3.93381	-1.5019	-8.83995	+	2.85151	-1.09343	-5.57916	+	3.64033	-1.96226	-9.40781	+	3.12097	-1.30597	-6.28213	+	4	5	5	5	5	3	2	2	3	4	4	2	4	4	2	1	1	3	1	14.666
VAMP5	O95183									0.460772	0.286509	1.0222		0.369557	0.255119	0.85179		0.0944875	0.0767588	0.258752		0.284538	-0.261585	-0.692693		0.325212	0.225437	0.765646		2	2	2	2	2	2	2	2	2	2	2	2	2	2	2	2	2	2	2	16.7155
RTN3	O95197;O95197-2;O95197-7									2.83122	-1.01219	-5.5287	+	4.04432	-0.481022	-9.24789	+	1.15554	-0.14928	-2.20213		1.82552	-0.195947	-3.63738	+	2.71449	-0.229235	-5.24461	+	8	7	5	7	6	3	5	3	5	4	3	4	3	5	4	4	5	5	4	18.7176
EPN2	O95208;O95208-2									0.206331	0.110004	0.519783		1.30907	-0.332629	-2.46055	+	1.45571	-0.399108	-2.71189	+	1.8366	-0.619007	-3.66176	+	2.57374	-0.666309	-4.91566	+	8	9	8	8	9	5	6	5	6	6	7	5	8	6	6	6	6	5	5	15.5104
STBD1	O95210									2.73957	-0.387022	-5.30476	+	0.142334	0.0845484	0.375007		0.340036	-0.178464	-0.794722		0.768517	-0.460051	-1.60041		0.339343	-0.178509	-0.793369		12	11	9	9	12	12	10	8	12	11	11	12	9	9	11	8	12	12	11	15.8933
ZRANB2	O95218;O95218-2									0.920016	-0.0762653	-1.81032		0.47646	-0.0689069	-1.05075		2.01395	-0.276473	-3.73461	+	1.91072	-0.268172	-3.82723	+	1.60679	-0.217051	-2.97709	+	10	11	9	10	10	10	9	11	11	8	12	11	11	9	10	9	11	8	10	15.8211
SNX4	O95219									0.430029	0.0929707	0.965652		2.66358	0.642195	5.12395	+	2.4685	0.576169	4.6788	+	1.58307	0.482768	3.12457	+	2.09629	0.480887	3.89702	+	17	16	20	19	19	21	21	20	19	22	20	20	21	22	20	20	19	21	20	15.3832
LUC7L3	O95232									1.2593	1.35613	2.37633		0.110742	0.0277842	0.299142		0.844132	-0.124086	-1.68395		1.13088	-0.208717	-2.25319		1.15022	-0.14418	-2.19324		8	9	8	8	9	8	8	8	10	8	10	9	9	10	8	6	9	6	5	15.6976
SBF1	O95248;O95248-4;O95248-5									4.13413	-0.777472	-9.5916	+	0.772113	0.164568	1.56335		0.150161	0.041423	0.393314		0.0306252	0.0120241	0.0898272		0.169093	0.0469766	0.436861		17	19	17	17	16	20	20	17	17	20	19	21	19	20	18	20	18	19	18	14.2204
GOSR1	O95249									1.81768	-0.847001	-3.36069	+	2.86555	-0.246731	-5.61429	+	1.06098	-0.124676	-2.04451		0.995838	-0.222654	-2.00754		0.142603	-0.0193459	-0.375641		8	8	10	8	7	5	7	7	10	8	7	9	9	10	8	8	6	5	7	16.395
KAT7	O95251;O95251-2;O95251-4									0.826414	-0.177218	-1.65436		0.367751	0.120643	0.848329		2.05258	-0.559712	-3.81037	+	1.10494	-0.408508	-2.20564		0.615876	-0.204769	-1.2973		3	2	2	2	3	3	3	4	2	4	4	1	3	1	4	1	3	1	2	14.3693
ATE1	O95260-2									0.795008	0.210536	1.60179		1.55417	0.360812	2.88392	+	0.0830123	0.0308585	0.22962		0.0348061	-0.016083	-0.101652		0.379922	-0.110936	-0.871581		9	10	10	8	8	10	11	8	9	9	8	9	10	8	8	7	7	6	7	14.7314
CCNDBP1	O95273;O95273-2									1.6927	0.600413	3.13131	+	0.0748553	-0.042061	-0.208582		0.540567	-0.236948	-1.16556		0.621085	-0.33857	-1.33548		1.15623	-0.95285	-2.20327		3	2	2	3	4	2	1	1	1	2	1	1	2	1	1	1	2	2	2	14.9114
VAPB	O95292									1.1395	0.269857	2.17533		1.64903	0.123834	3.05259	+	1.35935	0.0850236	2.54615	+	2.4998	0.247425	5.31086	+	0.0424865	0.00467911	0.122103		13	13	13	13	13	12	12	12	13	12	12	13	12	12	13	12	13	13	12	16.6969
SNAPIN	O95295									0.853453	-0.146166	-1.69951		0.759164	-0.226909	-1.54157		0.214255	-0.0470687	-0.537004		0.808157	0.184447	1.67123		0.326742	-0.16692	-0.768661		1	2	1	1	1	2	2	2	2	1	1	1	1	1	1	1	1	1	1	16.3855
MPZL1	O95297;O95297-2									3.14627	-0.738696	-6.35141	+	0.312818	-0.159018	-0.741106		0.345243	0.172572	0.804865		0.0161033	-0.0129183	-0.0479666		0.0354229	-0.0220205	-0.102534		7	8	7	7	7	8	8	7	8	7	7	7	8	7	8	7	8	7	8	17.1131
FKBP9	O95302									3.79445	0.709199	8.34802	+	1.11788	0.490021	2.13925		1.03856	0.461051	2.00725		1.03022	0.595927	2.06968		1.04777	0.463148	2.02254		26	26	26	25	25	29	28	29	30	28	29	26	29	27	28	25	30	26	25	19.2215
CELF2	O95319;O95319-2;O95319-3;O95319-4;O95319-5									3.88738	0.921374	8.67334	+	0.468483	-0.590275	-1.03626		0.443877	0.558801	0.991224		0.337856	0.571038	0.801255		0.348021	-0.460161	-0.810265		8	8	2	4	7	6	5	4	2	3	4	7	7	7	9	7	4	4	3	15.7761
PGLS	O95336									0.289955	-0.0602184	-0.695243		1.67762	0.456822	3.10404	+	0.905421	0.26129	1.78605		1.46397	0.527453	2.88572	+	1.13117	0.377075	2.16142		13	13	13	12	12	13	14	14	14	13	13	13	14	13	13	14	13	14	14	18.7582
PAPSS2	O95340;O95340-2									2.65522	0.391907	5.10434	+	0.547873	-0.252295	-1.17848		0.00843499	-0.00535723	-0.0251314		0.837015	-0.461112	-1.72277		0.414104	-0.199915	-0.936027		31	35	33	35	32	28	29	30	31	29	31	32	32	36	34	30	32	32	32	17.1865
SMC2	O95347									0.143351	-0.00802587	-0.377397		1.56565	-0.663462	-2.90417	+	1.04959	-0.464417	-2.02558		0.429604	-0.280583	-0.980488		0.0177727	0.0119546	0.0524106		48	41	34	40	43	16	17	23	32	30	33	32	38	34	34	32	39	38	38	15.7057
ATG7	O95352									0.723514	-0.0548136	-1.48139		0.430694	-0.0966816	-0.966885		0.0698411	-0.0192483	-0.195506		0.265606	0.0811067	0.653157		0.756259	-0.152834	-1.53667		20	20	21	19	20	18	17	17	20	19	19	18	18	20	23	20	18	22	18	16.0383
TACC2	O95359-2;O95359-3									2.56022	-0.824516	-4.8848	+	2.37434	-2.46977	-4.9668	+	1.06506	-1.26957	-2.05129		0.680681	-0.843753	-1.44303		1.72578	-1.2634	-3.19141	+	3	7	5	5	5	3	1	3	2	NaN	2	2	3	2	2	1	3	5	3	12.8721
TRIM16	O95361									1.98614	-0.633505	-3.68053	+	0.717078	-0.162388	-1.47049		1.02493	0.218297	1.98459		0.361656	0.121355	0.848568		3.91715	0.980177	8.77985	+	17	18	17	16	17	15	13	17	18	17	16	19	19	18	16	17	18	19	19	14.7262
ZBTB7A	O95365									1.95545	-0.767851	-3.62127	+	0.681885	-0.218914	-1.41067		0.239191	-0.0852843	-0.590329		0.971935	-0.325706	-1.96447		0.611969	-0.240968	-1.29054		5	4	3	4	3	4	3	3	4	4	3	1	4	3	2	3	3	2	1	13.8314
LYPLA2	O95372									2.01013	-0.634109	-3.72716	+	2.39966	-0.413238	-4.52786	+	1.49017	-0.234367	-2.77176	+	0.75074	-0.215575	-1.56863		0.641216	-0.211917	-1.34102		9	9	10	8	8	11	10	11	7	8	9	8	10	10	9	9	8	11	8	15.6669
IPO7	O95373									2.65788	-0.851543	-5.11057	+	0.0942538	-0.0311158	-0.258164		0.0104806	-0.00374031	-0.0311551		0.65702	0.210977	1.40043		0.106495	-0.0347722	-0.288685		40	37	37	37	36	41	41	40	41	40	45	40	43	44	46	38	40	44	41	17.9869
ARIH2	O95376									3.70929	-1.6366	-8.05922	+	0.23949	-0.0387536	-0.590961		1.01784	-0.128523	-1.97281		0.64595	-0.13649	-1.38046		0.542856	-0.0777099	-1.16961		9	7	11	8	10	9	9	8	8	10	10	9	8	8	9	8	8	8	8	14.9964
TNFAIP8	O95379									1.08886	0.363665	2.31597		0.442674	-0.281319	-0.989009		0.596085	0.356876	1.26296		1.4133	1.04972	2.78637	+	0.0380965	0.0312788	0.109973		3	4	6	4	3	5	6	6	3	3	4	5	6	5	6	6	6	3	4	14.3166
SLU7	O95391									1.67388	0.989284	3.09729	+	0.108264	0.0775915	0.293048		0.31558	-0.114305	-0.746593		0.462429	-0.206594	-1.04282		0.112706	0.0527559	0.303957		2	1	2	3	3	2	1	2	2	2	2	2	3	2	1	2	2	2	1	13.5789
PGM3	O95394;O95394-4									0.0723767	0.111919	0.20387		0.461604	0.0970085	1.02372		0.0448271	0.0120717	0.128529		0.540893	0.139881	1.18904		0.142395	-0.0351924	-0.375151		28	29	29	29	28	28	30	30	29	31	32	29	29	30	33	26	31	32	28	17.7021
MOCS3	O95396									2.85929	-0.157105	-5.59859	+	0.432493	0.201248	0.970216		0.216	0.111926	0.540779		0.0481501	0.0360947	0.13876		0.0340721	0.0209735	0.0987614		9	8	9	8	8	7	9	8	11	8	9	7	8	9	6	9	7	8	11	13.8466
CD2BP2	O95400									0.169269	-0.0948032	-0.437261		0.936498	-0.201437	-1.83771		1.43353	-0.354389	-2.67352	+	0.891498	-0.316747	-1.82017		0.375252	-0.0959452	-0.862679		8	8	8	8	7	8	8	8	8	8	8	7	8	7	7	8	6	6	8	15.2321
ZFYVE9	O95405									4.37018	0.455989	10.5503	+	1.38669	0.477846	2.7347	+	1.07868	0.278458	2.07396		0.551818	-0.211292	-1.20914		0.0188588	0.0194946	0.055548		3	2	2	3	3	1	2	2	2	2	NaN	2	2	1	1	2	1	3	1	14.1702
BRI3	O95415									0.373499	0.0284906	0.859332		0.932917	-0.23495	-1.83176		0.0740873	0.025878	0.206586		1.43075	-0.466432	-2.82044	+	1.71517	-1.03	-3.17209	+	2	2	2	2	2	2	2	2	2	2	2	2	2	1	2	1	2	1	1	17.774
SVIL	O95425-4									0.510735	0.10245	1.11248		3.01365	-2.52391	-5.99464	+	1.95104	-1.07738	-3.61279	+	2.45903	-2.60438	-5.1972	+	1.58883	-0.925762	-2.94519	+	28	37	22	26	26	35	35	34	6	3	3	13	11	11	4	5	13	10	6	15.1744
BAG4	O95429;O95429-2									0.50172	0.152963	1.09633		0.916916	-0.218848	-1.80517		2.79024	-0.49414	-5.42774	+	2.42834	-0.554749	-5.11284	+	3.14434	-0.581016	-6.3461	+	4	3	3	3	4	3	3	1	3	1	2	2	1	2	1	1	1	3	2	15.1613
AHSA1	O95433									1.44956	-0.227469	-2.85734	+	0.962711	-0.176285	-1.88125		0.601759	-0.119334	-1.27283		1.01582	-0.241432	-2.04363		0.818166	-0.155453	-1.64057		22	21	22	22	21	20	22	20	21	19	21	21	20	22	23	21	21	26	19	18.1715
PARN	O95453;O95453-2									0.0643997	0.0861534	0.181189		1.05556	0.177276	2.0355		0.133894	-0.0324531	-0.35506		0.358891	0.0694826	0.843103		0.613495	0.0892033	1.29318		11	10	9	11	7	7	9	7	7	7	10	8	6	5	7	8	7	7	6	14.5585
PSMG1	O95456									0.133723	0.0639441	0.354651		0.929393	-0.252773	-1.8259		1.99592	-0.518405	-3.6995	+	0.950675	-0.332207	-1.92625		0.143814	-0.052955	-0.378483		9	8	10	9	8	9	9	6	8	6	7	7	8	7	10	8	8	9	8	16.1622
SGPL1	O95470									2.75151	-0.337603	-5.33358	+	1.95711	0.410816	3.62447	+	2.41043	0.54705	4.55128	+	2.11574	0.607807	4.30753	+	2.3941	0.526283	4.51581	+	14	13	13	14	13	18	19	15	18	14	18	15	17	16	18	16	15	17	17	14.4223
CTDNEP1	O95476									0.425149	-0.298057	-0.9566		1.45427	-0.249459	-2.7094	+	1.65151	-0.325032	-3.05704	+	0.148495	-0.0280458	-0.393162		0.113504	-0.015191	-0.305911		4	4	3	4	2	3	2	3	3	3	3	3	4	3	3	3	4	3	3	15.561
ABCA1	O95477									0.00693514	-0.0230609	-0.0206975		1.59629	0.326878	2.95844	+	1.99299	0.42085	3.6938	+	0.514904	-0.260333	-1.14099		1.67399	-0.935027	-3.0975	+	7	11	3	3	6	12	11	7	4	4	4	8	7	7	6	4	3	4	2	12.7608
NSA2	O95478									0.648884	0.131249	1.3542		3.35402	-0.240205	-6.94332	+	1.49781	-0.108063	-2.78509	+	1.54105	0.142447	3.03939	+	0.194772	0.0170657	0.494406		8	8	8	9	8	7	10	7	7	9	9	7	7	9	9	8	8	8	7	15.2793
H6PD	O95479;O95479-2									2.76082	-0.570913	-5.3561	+	0.370768	-0.109388	-0.854108		1.52394	0.365851	2.83079	+	1.73771	0.549095	3.44718	+	0.962865	0.239648	1.88151		23	25	27	24	25	25	27	26	24	20	23	24	27	24	28	25	27	25	24	16.2705
SEC24A	O95486									0.297209	-0.191545	-0.709881		0.435733	0.0505178	0.976206		0.886595	-0.0866676	-1.75473		1.15095	-0.160642	-2.2901		0.255987	-0.0318612	-0.625551		26	25	25	25	25	24	24	24	26	26	23	23	24	23	23	23	24	27	25	17.1441
SEC24B	O95487;O95487-2;O95487-3									4.18301	-0.330078	-9.78345	+	0.0252129	0.00349782	0.0737609		0.0418472	0.00562452	0.120343		0.447058	0.0594725	1.01373		0.726743	-0.0690501	-1.48685		23	21	21	21	21	19	23	21	21	21	20	21	22	21	24	17	18	19	19	16.1842
ADGRL2	O95490;O95490-2;O95490-3;O95490-4;O95490-5;O95490-6;O95490-7									3.1584	-0.471524	-6.38484	+	0.271455	0.211207	0.65753		0.609153	-0.443787	-1.28566		0.0626075	-0.0715676	-0.177946		2.08706	-1.91124	-3.87864	+	2	2	2	2	2	2	3	2	2	2	2	1	2	2	2	2	1	1	1	13.2151
SLC2A10	O95528									3.82597	-0.563417	-8.45716	+	0.00263647	0.00184396	0.0079068		1.18579	0.527977	2.25275		0.681263	-0.449894	-1.44408		0.787581	-0.375263	-1.58933		3	3	3	3	3	3	2	3	2	2	3	4	4	4	2	1	2	2	3	15.611
NADK	O95544									3.55695	-1.61215	-7.56371	+	1.48159	-0.411795	-2.75683	+	1.83478	-0.437742	-3.39257	+	0.505542	-0.170339	-1.12359		1.68756	-0.422486	-3.122	+	6	5	3	4	5	2	2	1	4	4	5	4	3	5	3	1	3	3	3	14.8491
TDP2	O95551;O95551-2									0.743987	0.459192	1.51599		1.05968	-0.344446	-2.04234		0.795519	-0.244098	-1.60265		1.56116	-0.673201	-3.08003	+	2.23573	-0.601022	-4.18034	+	4	2	4	3	4	1	3	5	4	3	3	4	3	5	3	2	2	3	1	14.5184
SFT2D2	O95562									3.39859	0.441081	7.07585	+	0.226939	-0.136291	-0.56429		0.357678	-0.200384	-0.828955		0.70967	-0.442742	-1.49508		0.721531	-0.351459	-1.47803		2	2	2	2	2	2	2	3	2	2	2	2	3	2	2	2	1	1	1	16.6208
ACSL3	O95573									1.62874	-0.407487	-3.01624	+	3.41084	-0.358921	-7.11265	+	2.3755	-0.210789	-4.4756	+	0.868804	-0.104085	-1.77958		0.857059	0.0804239	1.70552		29	29	29	32	29	29	27	28	28	27	28	27	30	31	31	28	29	31	31	17.6692
POLR1A	O95602									0.935543	-0.414855	-1.83612		4.17129	-0.393155	-9.73714	+	0.913367	0.0765416	1.79926		1.29579	0.127475	2.56065		0.940975	0.102087	1.84515		21	17	21	16	20	15	19	15	14	18	15	18	21	22	23	18	16	20	18	14.5811
PCNT	O95613;O95613-2									0.914789	-0.105452	-1.80163		1.94619	0.452836	3.60349	+	0.40434	0.118358	0.917742		0.00680079	-0.00365868	-0.0204669		0.107266	0.0367778	0.290588		6	5	6	11	11	5	8	6	11	8	9	6	7	6	6	6	4	7	5	13.4086
CNOT4	O95628-10;O95628-4;O95628-8;O95628-9									2.43357	0.568697	4.60183	+	0.0373087	0.0155851	0.107785		0.375027	-0.108421	-0.86225		0.149764	-0.0556771	-0.396157		0.142295	0.0443053	0.374916		8	7	6	5	6	6	6	6	5	6	7	5	5	7	4	6	5	4	3	14.5124
STAMBP	O95630									0.0964626	-0.0176593	-0.263713		1.61579	0.538179	2.99313	+	0.488516	0.192304	1.07256		0.190396	0.110181	0.489712		0.78258	0.284618	1.58094		9	10	12	13	12	15	14	13	13	15	15	11	13	12	15	11	13	14	12	14.4644
CPSF4	O95639;O95639-2;O95639-3									2.49841	0.501201	4.74534	+	0.539636	-0.140307	-1.16391		0.913368	-0.223473	-1.79927		1.93511	-0.699992	-3.88258	+	1.01543	-0.706427	-1.96881		5	5	5	5	5	4	3	2	5	4	5	2	4	4	5	3	3	3	4	14.4267
ASMTL	O95671									3.05909	-0.372203	-6.11513	+	1.38654	0.726429	2.59268	+	0.789583	-0.445834	-1.59269		0.482886	0.380709	1.08129		0.0946594	-0.0733234	-0.259184		19	24	20	26	15	17	15	17	26	25	26	20	17	20	23	21	22	19	18	15.0484
CDS2	O95674									1.09628	-0.310626	-2.10326		0.15306	0.0403143	0.400047		0.442551	-0.107071	-0.988784		1.29973	-0.298059	-2.56812		0.118122	-0.0369731	-0.317165		5	6	6	6	6	7	5	6	5	4	5	6	4	5	3	2	6	6	5	15.222
CEP43	O95684;O95684-2									0.893727	0.217952	1.7666		1.13652	-0.326145	-2.17036		0.95047	-0.42989	-1.86092		1.71084	-0.585355	-3.39003	+	1.66588	-0.422286	-3.08287	+	6	9	7	7	6	2	1	4	4	3	6	6	4	4	4	3	5	8	6	14.4952
PPP1R3D	O95685									0.598705	-0.256315	-1.26752		0.83266	0.155672	1.6648		0.255546	-0.0493809	-0.624633		0.417748	-0.101429	-0.957769		0.0541423	0.0122099	0.153826		3	4	4	4	5	2	3	5	6	6	6	5	5	5	3	3	4	5	4	15.0676
BRD1	O95696;O95696-2									0.0121545	0.00314992	0.036064		0.284567	0.146369	0.684317		0.224579	-0.108679	-0.55924		0.117818	0.0765217	0.319313		0.112464	-0.0587764	-0.303366		3	3	2	3	3	3	2	3	4	2	3	2	3	2	4	2	3	2	3	14.6015
POP4	O95707									0.586495	0.267968	1.24625		1.57781	-0.1594	-2.92567	+	0.354369	0.0409162	0.822563		0.762857	0.104444	1.59029		1.70212	-0.157038	-3.14839	+	4	5	5	2	5	6	5	5	7	4	5	6	6	6	6	5	4	6	4	14.7065
HERC2	O95714									2.70376	1.19515	5.21902	+	2.25802	-0.426151	-4.22666	+	1.42928	-0.266275	-2.66619	+	0.92973	-0.340313	-1.88865		2.12157	-0.422733	-3.94761	+	10	15	12	10	12	6	6	8	6	11	9	9	10	10	9	8	11	7	8	14.0804
RAB3D	O95716									0.00889503	0.0149611	0.0264885		2.36271	-1.3346	-4.4481	+	0.830994	-0.507949	-1.66202		0.999074	-0.759366	-2.01338		1.35298	-0.771637	-2.53528	+	3	3	3	2	3	2	3	3	3	3	3	3	3	3	3	3	3	3	3	17.5714
OXSR1	O95747									1.24786	0.346553	2.35703		0.87326	0.155162	1.73252		1.18119	0.201477	2.24505		0.771301	0.180971	1.60539		0.638959	0.124148	1.33714		18	19	19	16	16	18	18	17	20	17	18	16	18	17	21	16	16	16	15	16.9649
GGPS1	O95749									1.16296	-0.472401	-2.21453		1.45439	0.481558	2.7096	+	0.931747	0.326026	1.82981		0.841498	0.389871	1.73078		0.424492	0.169552	0.95538		3	6	4	6	5	9	9	7	7	7	7	6	6	6	5	7	5	5	6	14.0885
HSPA4L	O95757									3.36845	-1.6009	-6.986	+	3.06276	-0.892956	-6.12492	+	0.153282	-0.057707	-0.400563		2.6353	-1.15784	-5.7021	+	3.83218	-1.28872	-8.47881	+	12	15	19	17	15	15	17	15	9	7	10	18	12	12	12	9	6	7	9	16.6144
PTBP3	O95758;O95758-1;O95758-2;O95758-4;O95758-5;O95758-6									2.77962	-0.540709	-5.40182	+	2.00651	0.44054	3.72009	+	1.5911	0.34485	2.94922	+	0.648334	0.203113	1.38476		1.69147	0.371649	3.12907	+	10	9	10	10	10	9	9	9	10	10	9	10	10	9	9	10	10	10	10	16.0509
STARD3NL	O95772;O95772-2									0.950691	-0.731872	-1.86129		1.06672	0.118089	2.05406		1.40259	-0.222246	-2.62023	+	1.36497	-0.657405	-2.69279	+	1.97033	-0.417862	-3.64994	+	2	2	1	1	1	2	1	2	1	2	1	1	1	1	1	1	1	1	2	15.3465
LSM8	O95777									1.12244	-0.243794	-2.14685		2.04385	0.202142	3.79319	+	2.44321	0.185835	4.62299	+	0.44479	0.057338	1.00943		2.88193	-0.283459	-5.65544	+	4	4	4	4	4	4	4	4	4	4	4	4	5	4	4	4	4	4	4	16.6408
AP2A1	O95782;O95782-2									0.777597	-0.242881	-1.57257		1.6274	0.0434017	3.01385	+	3.09341	0.102406	6.20732	+	1.22159	0.0655727	2.4211		4.44096	0.168049	10.8542	+	45	45	42	43	47	50	50	49	48	51	49	48	50	48	52	37	48	50	47	18.4182
WIZ	O95785-3									0.954398	0.166106	1.86745		0.336799	-0.0865583	-0.788397		1.14863	-0.218451	-2.19058		1.47894	-0.599922	-2.91532	+	1.48669	-0.39347	-2.76572	+	8	11	7	6	10	3	7	5	7	6	6	4	7	5	8	3	2	5	4	13.651
DDX58	O95786									0.660075	-0.166054	-1.3734		0.0588958	0.0405136	0.166569		0.555055	0.290354	1.19114		0.268015	-0.200719	-0.65822		4.37159	2.56826	10.5563	+	14	12	9	7	10	11	11	10	8	5	10	10	9	9	11	10	18	16	18	14.4926
STAU1	O95793;O95793-2									1.89988	-0.281804	-3.51513	+	0.827786	-0.0919567	-1.65665		2.50733	-0.265435	-4.76532	+	1.9317	-0.283333	-3.87482	+	2.66321	-0.28803	-5.12309	+	26	26	26	25	26	26	25	24	27	25	25	24	24	25	27	24	23	24	23	16.7824
TTC4	O95801									1.14648	0.619565	2.18698		0.0712428	0.0263529	0.199172		0.437128	-0.132752	-0.978784		0.179179	-0.086134	-0.464306		1.11434	-0.392492	-2.13335		12	11	9	9	9	8	9	8	6	8	8	9	8	8	9	8	6	8	7	14.5073
CAVIN2	O95810									1.36005	-0.663279	-2.54734	+	0.231656	-0.590315	-0.574351		0.335316	-0.807988	-0.785495		0.845197	-2.24642	-1.73739		0.00720246	0.0220743	0.0214889		3	9	10	9	7	10	10	10	7	7	8	7	7	8	3	2	8	9	8	12.8806
BAG2	O95816									1.5815	0.276959	2.93219	+	0.0348614	-0.0174775	-0.100967		1.68858	-0.543064	-3.12385	+	1.12259	-0.487788	-2.23796		1.35894	-0.439968	-2.54545	+	18	18	17	18	18	20	17	19	18	18	19	17	18	19	20	17	17	21	18	18.9154
BAG3	O95817									0.545893	0.243787	1.17498		0.583284	-0.160331	-1.24065		1.2559	-0.305379	-2.37059		0.241298	-0.0963839	-0.601522		0.207228	-0.066791	-0.52174		32	37	33	31	34	27	28	33	32	26	29	29	34	30	34	28	28	29	31	17.3919
MAP4K4	O95819-6									1.71393	-0.361345	-3.16983	+	0.125383	-0.0733225	-0.334713		0.198661	-0.109717	-0.502979		0.0129066	0.0105684	0.0385795		0.106325	-0.0630082	-0.288265		41	42	40	34	39	38	37	36	39	33	35	40	38	35	34	34	35	34	33	16.7531
CRYZL1	O95825									2.90094	0.800189	5.7035	+	0.514623	0.0838629	1.11943		1.08658	0.163937	2.08711		0.393281	-0.0878215	-0.910501		0.0384874	-0.0100047	-0.111057		9	9	7	8	10	12	8	10	7	8	8	10	11	8	8	7	9	10	10	14.9127
CLIC3	O95833									2.75623	-0.859834	-5.34497	+	1.11239	1.56196	2.1301		0.64399	0.98665	1.34579		0.0703853	0.182689	0.19862		1.30023	1.79803	2.44555		4	4	7	6	6	9	9	9	8	9	7	7	5	8	5	3	7	6	6	12.3948
EML2	O95834;O95834-2;O95834-3									1.05377	0.606398	2.03252		0.917213	-0.342984	-1.80566		0.157476	-0.0781869	-0.410259		0.668395	-0.337673	-1.42093		0.0533704	0.0287479	0.151746		12	17	16	18	14	17	18	15	15	13	13	17	15	14	14	13	15	17	17	15.334
TSPAN13	O95857									1.71643	-0.30301	-3.17438	+	0.454007	-0.433309	-1.00982		0.168415	-0.192012	-0.435317		0.70272	-0.800142	-1.48261		1.09665	-1.52036	-2.10388		3	3	2	2	3	3	3	3	3	2	2	2	2	2	2	3	2	2	2	16.1158
BPNT1	O95861									1.40063	-0.247507	-2.61687	+	2.74315	0.219541	5.31338	+	0.646039	0.0575921	1.34932		1.32326	0.149248	2.61286	+	1.42593	0.117246	2.66041	+	16	16	16	16	16	19	17	18	17	18	19	16	17	20	20	16	18	19	15	17.1158
FADS2	O95864									1.61101	-0.208814	-2.98461	+	3.20298	-2.66394	-6.50887	+	1.09043	-0.847612	-2.09352		0.502342	-0.567015	-1.11764		0.387519	-0.358674	-0.88601		15	13	13	10	14	12	9	9	4	7	8	8	10	10	10	12	13	13	12	17.0606
DDAH2	O95865									2.45042	-0.638673	-4.63885	+	2.73718	0.733737	5.29901	+	0.872647	0.239407	1.7315		1.51798	0.518269	2.99307	+	0.678447	0.201581	1.4048		12	12	13	12	12	13	13	13	14	13	14	12	13	12	16	12	11	12	12	17.4858
ABHD16A	O95870									1.22746	0.267401	2.32271		0.366297	-0.0664223	-0.845539		0.832297	-0.121065	-1.66419		1.43667	-0.323343	-2.83204	+	0.478177	-0.09551	-1.05386		15	14	18	15	17	17	15	18	16	16	14	17	15	14	16	11	13	14	13	15.3596
C6orf47	O95873									0.153411	0.0247928	0.400861		1.70033	-0.237376	-3.14514	+	1.11952	-0.169214	-2.14198		0.343416	-0.129198	-0.812367		2.32541	-0.476525	-4.36844	+	3	4	4	4	4	4	2	3	3	3	4	2	2	3	3	3	3	2	2	16.6865
TXNDC12	O95881									4.70756	1.10801	12.0728	+	0.113633	0.0415769	0.306226		0.193274	0.06649	0.491092		0.332207	0.133917	0.789929		0.237033	-0.08007	-0.585765		10	11	10	10	11	12	10	10	11	10	12	10	11	10	13	10	10	13	11	18.1031
ECD	O95905;O95905-3									3.53962	-0.322528	-7.50902	+	1.01236	-0.363605	-1.96371		0.10464	-0.0600086	-0.284094		0.662199	-0.683959	-1.40976		0.880973	-0.322167	-1.74537		4	6	5	3	7	3	3	2	4	5	7	4	3	4	3	4	3	5	2	14.6463
ITGBL1	O95965									3.80231	1.06796	8.37514	+	0.891058	0.526001	1.76216		0.0187273	0.0164459	0.0551685		0.691515	0.54412	1.4625		0.0221955	-0.0194028	-0.0651423		8	9	11	11	10	13	12	12	10	11	12	9	10	10	9	8	7	10	10	13.8824
EFEMP2	O95967									0.337678	-0.0387576	-0.790117		3.08978	-0.955693	-6.19751	+	2.69559	-0.730514	-5.19961	+	2.7153	-1.0603	-5.94329	+	4.2608	-1.48206	-10.0958	+	4	5	3	5	4	4	2	2	1	3	3	3	2	1	3	3	3	2	2	15.8076
RECK	O95980									1.87221	0.166689	3.46281	+	1.50789	1.02884	2.80269	+	0.851973	0.622767	1.69704		0.346137	0.376313	0.817791		0.25339	0.227863	0.620138		35	32	34	31	33	40	37	41	39	38	38	38	36	37	35	29	31	37	33	16.6376
MBD3	O95983;O95983-2									2.97287	1.90475	5.88808	+	0.217719	-0.179466	-0.54449		1.75156	-1.20779	-3.23855	+	1.87406	-1.59121	-3.74489	+	0.807718	-0.540432	-1.62308		4	4	3	4	4	4	3	4	3	3	4	4	5	5	3	3	4	4	4	14.3174
TOP3B	O95985;O95985-2;O95985-3									1.31083	0.580711	2.46353	+	0.833514	0.253598	1.66623		0.220519	0.0830331	0.550523		0.557154	0.232477	1.21894		1.02516	0.317909	1.98497		3	6	6	5	5	8	5	5	4	8	8	5	6	5	8	5	4	3	5	13.4997
NUDT3	O95989									0.668971	-0.218963	-1.38862		2.66259	-0.282661	-5.12164	+	3.42053	-0.402933	-7.14187	+	3.00686	-0.566234	-6.89251	+	3.56144	-0.437235	-7.57793	+	2	2	2	2	2	3	2	3	3	3	2	2	3	3	2	2	2	3	2	17.7358
BCL10	O95999									1.00182	-0.279507	-1.9462		0.772795	0.249601	1.5645		0.248676	0.0973711	0.610284		0.0364466	0.0223699	0.106266		0.544817	-0.18706	-1.17308		7	8	7	6	7	7	9	7	7	7	7	7	6	7	7	7	6	9	4	15.9901
CLPTM1	O96005;O96005-4									1.08613	0.487116	2.08636		2.05171	-0.615569	-3.80866	+	0.792409	-0.261186	-1.59743		0.666145	-0.287359	-1.41687		0.953912	-0.305822	-1.86664		13	13	11	11	12	10	9	10	11	11	9	10	10	9	12	9	10	9	9	16.7166
ZBED1	O96006									3.15519	-0.310689	-6.37597	+	0.89016	-0.694272	-1.76066		0.103801	0.102146	0.282015		0.498791	-0.494466	-1.11102		0.156849	-0.154799	-0.408811		1	1	1	1	2	1	1	1	1	1	1	1	1	1	1	1	1	1	1	12.7231
MOCS2	O96007									2.24785	-0.286456	-4.20548	+	0.955075	0.251982	1.86857		0.900773	-0.239316	-1.77832		0.269078	-0.104722	-0.66045		0.882828	-0.224676	-1.74846		5	4	4	3	4	5	4	5	4	5	4	3	3	5	4	3	5	4	4	15.2483
PAK4	O96013									0.627378	-0.166509	-1.31718		0.69151	-0.251645	-1.42707		1.62533	-0.530721	-3.01016	+	1.54266	-0.665791	-3.04263	+	1.44026	-0.476825	-2.68515	+	12	10	9	11	11	9	10	8	9	9	11	9	8	10	9	8	10	8	11	15.3883
ACTL6A	O96019									0.174797	0.0511183	0.449788		0.485042	-0.0751937	-1.06629		0.195196	-0.0336885	-0.495341		0.120855	-0.0312248	-0.326758		0.173214	-0.0383926	-0.446209		17	17	17	17	18	18	17	16	18	18	17	19	18	18	19	16	16	19	17	16.5124
CYB5A	P00167;P00167-2									1.32052	0.447873	2.47999	+	0.855619	-0.539429	-1.70312		0.59238	0.3995	1.25651		0.0816418	0.0907058	0.22807		0.564732	0.427605	1.20816		8	8	7	8	7	8	7	8	7	8	9	8	9	8	7	7	5	8	8	15.6105
LDHA	P00338									0.144454	0.0462444	0.379984		2.1744	-0.423593	-4.05441	+	0.0972066	-0.0288133	-0.265578		0.324824	-0.103247	-0.775066		1.17943	0.238884	2.24209		59	62	52	57	59	64	62	60	59	60	57	57	63	66	61	54	63	62	60	22.1983
DHFR	P00374									0.591206	-0.352825	-1.25447		1.32229	-0.868186	-2.48301	+	1.79521	-1.13523	-3.31897	+	0.784971	-0.691747	-1.62981		1.52631	-0.985121	-2.83494	+	5	8	4	8	8	2	1	1	4	4	3	3	5	3	5	3	3	3	2	15.2261
PNP	P00491									1.12656	0.221531	2.15373		0.00231365	-0.00361621	-0.00694122		0.595948	0.658411	1.26272		0.1426	0.248332	0.379197		0.67736	0.731275	1.40295		23	18	21	22	22	22	21	19	22	19	20	22	21	22	22	19	22	25	21	17.3912
HPRT1	P00492									3.45933	-1.13942	-7.25982	+	0.154637	-0.0333426	-0.4037		0.178961	-0.037734	-0.459172		0.162308	-0.0443407	-0.425501		0.268269	0.0531741	0.650978		15	15	15	16	16	15	15	16	16	17	16	16	14	17	17	13	17	17	14	17.8131
ABL1	P00519;P00519-2									2.44168	-0.427992	-4.61963	+	1.64843	0.70578	3.05152	+	1.55666	0.616768	2.8883	+	0.630424	0.433892	1.35239		0.00526201	0.00318794	0.0157338		5	4	3	4	4	3	5	3	5	4	4	6	4	4	4	3	3	3	1	12.6371
EGFR	P00533									0.10385	0.0574628	0.282137		1.42798	-0.571487	-2.66395	+	1.72414	-0.684496	-3.18843	+	1.34607	-0.716948	-2.65647	+	2.69787	-1.12161	-5.20501	+	43	48	42	40	45	32	29	30	39	36	37	33	35	35	34	31	31	33	34	16.5008
PGK1	P00558									0.698531	-0.121976	-1.43901		4.63256	0.380891	11.7178	+	6.22378	0.582763	21.8681	+	4.48376	0.520671	14.0526	+	5.64773	0.498738	17.4773	+	67	66	63	62	65	74	66	71	73	65	74	68	72	76	72	65	73	69	69	20.0969
AK1	P00568									2.78092	-0.625245	-5.40499	+	1.07428	-0.177006	-2.06663		0.0770699	0.0187468	0.214322		0.635245	-0.147148	-1.36112		0.912532	-0.152921	-1.79788		16	16	15	16	14	16	15	16	15	15	14	15	16	17	15	13	16	14	15	18.3008
F2	P00734									0.261017	0.0569124	0.635996		1.10191	-0.83062	-2.11264		0.106599	0.111091	0.288941		0.085652	0.114431	0.238433		1.00811	-0.748731	-1.95665		6	5	6	3	6	5	6	5	4	5	4	6	6	5	5	6	3	4	2	15.393
C1R	P00736									2.2504	0.754731	4.2108	+	1.06675	0.813739	2.13597		1.82666	1.38739	3.63989	+	1.45661	1.50839	3.1371	+	1.64053	1.2682	3.24269	+	4	5	6	NaN	3	10	8	9	5	6	6	7	7	7	9	5	6	7	6	12.9357
PLAT	P00750;P00750-3									1.30433	0.353896	2.4525	+	0.869139	-0.715019	-1.78018		0.339448	0.249276	0.793574		0.199593	-0.206432	-0.510322		0.0126641	0.0135259	0.0375549		2	2	1	2	3	1	2	1	NaN	2	1	2	1	1	2	1	1	1	2	14.5819
ADA	P00813									0.0825169	0.027575	0.22835		0.964251	0.920601	1.88381		1.73065	1.5626	3.20029	+	1.06835	1.31022	2.13889		0.517542	0.549198	1.12464		14	18	21	19	23	23	24	22	22	22	23	24	24	27	25	21	21	23	19	14.3405
ASS1	P00966									2.9005	0.38408	5.7024	+	0.0391954	0.0775875	0.113019		0.850281	1.16307	1.69422		0.00742516	0.0192245	0.0223303		0.448661	-0.686065	-1.00002		24	31	30	36	33	30	31	28	31	32	32	36	35	35	35	27	28	31	28	16.1251
SERPINC1	P01008									0.346466	0.0577646	0.807243		0.809717	-0.37526	-1.62643		0.337259	-0.179427	-0.789298		0.1163	-0.0898233	-0.315579		1.45151	-0.61776	-2.70462	+	5	5	7	5	6	5	5	5	6	4	4	6	5	6	6	4	5	6	4	19.1063
A2M	P01023									7.39783	0.550791	34.4268	+	0.66525	-1.00849	-1.38225		0.318131	0.548213	0.751653		0.34606	0.748352	0.817637		0.121346	0.237022	0.324978		9	9	9	9	8	9	8	8	9	9	8	10	10	10	8	9	8	9	9	21.1937
TIMP1	P01033									1.94771	-0.396064	-3.60641	+	0.434356	-0.335104	-0.973662		0.282581	-0.233906	-0.680278		0.200926	-0.221492	-0.513293		1.40308	-0.903436	-2.62107	+	8	9	8	8	8	8	8	8	8	8	8	8	8	9	9	8	8	9	8	17.5016
CST3	P01034									0.315823	-0.0460042	-0.747074		3.1877	-0.589985	-6.46613	+	0.77293	-0.866682	-1.56473		0.962454	-0.501744	-1.94742		3.22021	-0.607167	-6.55732	+	3	3	3	2	3	3	4	4	3	3	3	3	3	2	2	3	3	3	3	15.6428
CSTA	P01040									0.814067	-0.253762	-1.63371		0.322651	0.795126	0.760592		0.144363	0.392987	0.37977		0.0721181	0.2564	0.20319		0.0687849	0.197101	0.192738		4	1	2	2	2	3	4	1	5	4	4	3	2	3	3	2	1	2	1	14.7324
NRAS	P01111									1.46872	2.80925	2.73446	+	3.22275	0.445441	6.56446	+	2.67608	0.349496	5.15342	+	1.47726	0.248007	2.91198	+	2.05699	0.26613	3.81908	+	9	9	9	8	9	9	9	9	9	10	9	9	9	9	10	10	9	9	9	18.1063
HRAS	P01112									2.70287	0.900999	5.21691	+	1.18757	0.209242	2.25573		0.229368	0.0576349	0.569476		0.0292255	0.0113966	0.0858465		0.615551	0.149397	1.29674		3	3	3	3	3	3	3	3	3	3	3	3	3	3	3	3	3	3	3	16.7822
KRAS	P01116-2									2.69383	-0.665695	-5.19541	+	2.69069	0.547018	5.18797	+	2.55311	0.506818	4.86863	+	2.35583	0.60753	4.91745	+	1.66368	0.320438	3.07892	+	7	7	7	7	7	7	7	7	7	7	7	7	7	7	7	7	7	7	7	15.7858
LDLR	P01130;P01130-3;P01130-4;P01130-6									0.286075	-0.150113	-0.68738		3.06629	-1.54299	-6.13436	+	0.317955	-0.188474	-0.751304		0.25774	-0.201271	-0.636561		0.326553	-0.193773	-0.768288		15	15	12	12	14	13	12	13	10	7	10	13	13	14	14	14	14	15	15	16.4344
TGFB1	P01137									0.96728	0.146114	1.88884		0.0626277	-0.0554879	-0.176498		0.274648	0.21142	0.664081		0.412377	0.372769	0.947437		0.175718	0.141737	0.451867		4	2	6	6	3	4	3	5	5	5	4	8	10	9	9	4	5	7	5	15.4659
HLA-B	P01889									2.44699	3.39499	4.6313	+	0.272274	0.541333	0.659213		0.0607705	-0.139773	-0.171565		0.581807	1.29242	1.26405		1.76473	2.66187	3.26274	+	2	4	3	3	4	3	3	3	2	2	2	2	2	2	3	3	3	3	3	14.3826
HLA-H	P01893									1.28092	0.456778	2.41286		0.111234	-0.142859	-0.300351		1.64297	1.44552	3.04173	+	0.980925	1.18037	1.98066		2.48749	2.24238	4.72098	+	2	4	2	2	2	2	2	2	2	2	2	2	2	2	2	2	2	2	2	15.7888
HBD;HBB	P02042;P68871									1.28632	-1.04692	-2.42199		1.06789	0.893276	2.056		1.15665	0.943509	2.20398		0.279978	0.417026	0.683221		0.647521	-0.580339	-1.35186		2	2	2	2	2	3	3	3	3	3	3	3	3	3	3	3	2	3	3	17.8065
COL1A1	P02452									4.8775	0.580017	12.9147	+	0.608584	0.691176	1.28467		0.811758	0.877166	1.62985		1.18826	1.59274	2.35908		1.42849	1.43382	2.66483	+	66	74	78	74	68	77	75	77	82	76	79	79	80	80	82	76	79	82	79	18.8118
COL2A1	P02458									1.51027	-1.13765	-2.80686	+	0.503518	0.51526	1.09955		0.480499	0.495396	1.05807		1.05194	1.24828	2.10907		1.15283	1.03773	2.1976		8	6	7	7	8	8	7	7	8	7	8	6	6	6	7	5	6	7	6	19.1309
COL3A1	P02461									3.87477	1.21324	8.62855	+	1.50905	1.34333	2.80472	+	1.39629	1.25101	2.6094	+	1.8174	2.17544	3.61957	+	1.7842	1.58178	3.29861	+	34	32	44	37	33	48	48	48	46	45	44	44	44	42	48	40	40	41	43	16.4343
COL4A1	P02462									2.86095	0.40769	5.60277	+	1.02632	0.889384	1.9869		0.337394	0.354185	0.789561		0.0207248	-0.0344947	-0.0614255		2.32995	1.96216	4.37808	+	3	3	3	5	3	4	4	4	5	5	6	5	4	3	3	4	5	4	4	14.685
CRYAB	P02511									2.30729	-0.232553	-4.33005	+	0.377813	0.214554	0.867565		0.0541992	0.0381531	0.153979		0.105688	-0.0900265	-0.289261		0.853406	0.420273	1.69943		16	14	14	15	17	18	19	18	16	16	15	17	15	18	18	13	16	17	13	19.1633
LMNA	P02545									0.7866	0.215946	1.58769		0.893639	-0.0967874	-1.76645		1.71336	-0.184485	-3.16879	+	2.25726	-0.310002	-4.66039	+	1.0073	-0.10574	-1.95531		98	117	101	105	103	111	97	98	110	106	100	100	111	108	100	99	117	100	108	21.6171
APOA1	P02647									0.288392	-0.132507	-0.692078		0.896892	-0.566689	-1.77186		0.29907	-0.251112	-0.722667		0.0822815	-0.0811516	-0.229728		0.122811	-0.0893401	-0.328518		1	2	1	1	1	2	2	1	3	1	1	NaN	2	2	2	1	1	2	1	14.1708
APOE	P02649									1.90754	1.05634	3.52968	+	2.39976	-1.21984	-4.52807	+	0.271112	-0.175863	-0.656825		0.540154	-0.397694	-1.18767		1.80269	-0.915216	-3.33284	+	3	3	2	3	3	3	3	3	3	3	3	3	3	3	3	3	3	3	3	16.4133
FN1	P02751-1									1.10039	-0.283235	-2.11011		0.444272	-0.403431	-0.991952		0.132411	-0.142883	-0.351529		0.0927292	0.130844	0.256563		0.658142	0.556829	1.37008		99	110	110	107	103	107	108	108	103	104	106	102	107	106	110	104	109	108	109	18.1537
AHSG	P02765									2.30865	1.58814	4.33291	+	1.50425	1.27817	2.79634	+	1.11722	0.980656	2.13815		1.06087	1.21724	2.12529		1.09804	1.0021	2.10618		4	5	3	3	5	4	4	5	5	4	3	3	3	4	3	2	2	2	2	14.6857
TFRC	P02786									1.33836	-0.834172	-2.51035	+	0.354595	-0.102541	-0.823		3.10794	0.767303	6.24667	+	2.23568	0.716413	4.60537	+	3.05944	0.750992	6.11606	+	37	38	36	37	37	39	40	36	36	39	40	39	41	41	44	36	39	39	39	18.1103
LTF	P02788;P02788-2									0.216726	-0.0832296	-0.542347		0.417955	0.399538	0.943214		2.24749	1.79103	4.20474	+	1.88104	1.99567	3.76048	+	1.8363	1.45917	3.39541	+	5	2	5	3	5	4	4	2	4	7	5	8	4	8	3	3	3	4	3	18.0458
FTL	P02792									3.20518	-0.5009	-6.51502	+	0.296937	0.254142	0.709333		0.00905063	0.0096494	0.0269471		0.15779	-0.186445	-0.414983		0.909891	-0.64654	-1.79348		18	16	18	18	18	16	17	18	19	17	18	18	18	18	16	14	16	16	14	19.964
MT2A	P02795									0.09449	0.0411425	0.258758		0.826556	1.67491	1.6546		0.38999	-0.38279	-0.890691		0.175342	0.443502	0.455544		0.417613	-0.839772	-0.942575		3	4	3	3	3	3	2	3	3	2	3	3	3	3	3	3	2	1	3	15.4431
RAF1	P04049;P04049-2									0.920616	-0.295893	-1.81131		1.26766	-0.37518	-2.39044		1.62765	-0.491389	-3.01429	+	1.39043	-0.543607	-2.74195	+	1.47342	-0.417623	-2.74262	+	9	9	7	8	10	9	8	9	9	8	9	9	7	9	8	7	8	8	8	15.3026
GBA	P04062;P04062-2;P04062-4									1.17972	-1.1212	-2.24258		1.75167	0.646416	3.23876	+	1.69949	0.62249	3.14361	+	0.848766	0.433106	1.74377		0.883457	0.347102	1.7495		26	25	24	27	24	28	28	28	27	29	28	26	26	29	27	23	26	27	27	17.6996
FUCA1	P04066									0.340461	0.0997249	0.795551		0.08176	-0.0717614	-0.226408		0.271707	-0.207138	-0.658047		0.639321	-0.541761	-1.36848		0.00871802	0.00807349	0.0259665		3	5	3	3	4	5	5	4	3	3	4	3	4	3	3	3	3	4	3	15.0566
ALDOA	P04075									1.5948	-0.521987	-2.95578	+	0.51768	0.0934664	1.12489		1.36368	0.215096	2.55355	+	0.795453	0.175449	1.64854		1.28502	0.203234	2.4198		45	49	45	46	46	48	45	44	51	45	46	46	50	49	46	39	50	45	46	21.2715
CSTB	P04080									2.1974	-0.306777	-4.10138	+	0.180864	0.0635443	0.463446		0.172012	-0.0597066	-0.443486		1.24186	-0.413109	-2.45902		0.312631	-0.123156	-0.740734		7	7	7	8	7	8	7	7	7	7	8	7	8	8	7	7	7	8	7	20.049
ANXA1	P04083									1.12196	0.70163	2.14605		1.44586	-0.265593	-2.69484	+	1.57655	-0.291235	-2.92344	+	2.17501	-0.566288	-4.45306	+	2.19606	-0.407324	-4.09865	+	53	53	54	54	53	49	52	52	53	54	53	50	53	53	52	47	49	51	49	21.749
APOB	P04114									3.54192	0.79848	7.51627	+	2.03243	-2.03048	-3.77076	+	0.790602	-0.554761	-1.5944		0.432756	-0.42923	-0.986509		1.58225	-1.019	-2.93352	+	10	7	7	7	9	5	7	6	7	5	5	8	7	9	8	8	8	9	8	18.3121
NR3C1	P04150									2.56779	-1.67242	-4.90206	+	1.04885	0.311847	2.02434		1.69845	-0.482954	-3.14172	+	0.846873	-0.335008	-1.74039		1.02425	-0.305008	-1.98347		21	21	23	18	21	21	17	19	24	21	20	18	18	20	17	20	16	19	17	15.6641
PRNP	P04156									0.306651	0.379767	0.728812		1.44384	0.706071	2.69135	+	0.691844	-0.372465	-1.42763		2.01718	-1.40318	-4.0723	+	0.400282	-0.237423	-0.910114		4	6	5	6	4	5	5	4	6	6	6	6	5	5	6	3	4	5	5	16.6593
THY1	P04216									3.22153	-0.556458	-6.56103	+	2.716	0.932813	5.24823	+	1.07382	0.358809	2.06587		0.683342	0.316044	1.44781		2.08694	0.686007	3.87841	+	5	7	7	6	7	7	7	7	7	7	7	7	7	7	7	7	7	7	7	21.4697
GAPDH	P04406									1.31669	0.717876	2.47349	+	0.0983235	0.0241491	0.268373		1.14241	0.233043	2.18018		0.507987	0.127327	1.12814		1.88235	0.299107	3.48194	+	56	62	53	58	57	60	57	55	58	57	53	57	61	61	58	51	61	64	55	23.638
ASL	P04424;P04424-2									2.57666	-1.0589	-4.92233	+	0.950881	-0.4192	-1.8616		0.0290751	-0.0190627	-0.0847151		0.0848365	-0.066659	-0.236331		0.191061	-0.109499	-0.48619		22	24	21	24	23	23	22	22	25	23	22	22	24	22	27	21	22	22	20	16.9017
HLA-A	P04439									6.62753	0.694832	25.5704	+	2.78139	-0.9411	-5.40613	+	0.273115	0.122179	0.660938		0.890227	-0.459473	-1.81789		2.51289	0.888613	4.77779	+	19	14	18	7	17	12	9	8	10	9	11	9	11	9	7	6	15	15	15	19.4841
ERBB2	P04626;P04626-4;P04626-5									2.61041	0.426568	4.99999	+	0.590456	-0.174523	-1.25316		2.12498	-0.511892	-3.95444	+	2.6899	-1.00077	-5.86588	+	2.31808	-0.640074	-4.35287	+	7	3	5	6	4	4	4	4	4	4	4	3	4	3	3	1	2	3	3	14.2846
CAPNS1	P04632									0.377398	-0.331704	-0.866773		0.475544	-0.104359	-1.04909		0.787211	-0.156603	-1.58871		0.413413	-0.11756	-0.949432		0.897209	-0.19255	-1.77239		16	16	16	16	16	16	15	15	16	15	17	15	16	17	18	16	18	16	15	20.3575
HSPB1	P04792									2.47471	1.99308	5.2407	+	1.85653	0.502077	3.43331	+	0.56973	0.177629	1.21693		1.27814	0.460633	2.52725		1.07484	0.303196	2.06756		31	30	33	33	32	31	30	29	31	33	33	30	31	31	32	25	32	31	30	21.6797
TYMS	P04818									0.00828423	0.00951379	0.0246864		1.7919	-1.63419	-3.31285	+	1.34544	-1.24233	-2.52242	+	1.37499	-1.67809	-2.71209	+	0.864252	-0.845944	-1.71751		13	11	7	11	13	4	2	2	7	6	9	11	7	7	6	6	8	9	7	16.6553
RPN1	P04843									0.800739	0.787098	1.6114		0.4691	-0.0649544	-1.03738		0.736652	0.0947835	1.5036		0.768606	0.126296	1.60057		0.808665	0.102667	1.62467		49	50	50	52	50	51	50	51	49	50	52	50	51	52	52	48	51	52	48	20.1069
RPN2	P04844									0.105391	-0.196199	-0.285955		0.795999	-0.106166	-1.60345		0.421092	0.0637627	0.949056		0.472744	0.0875492	1.06226		0.903316	0.113508	1.78255		29	34	33	34	32	36	31	32	33	32	32	34	32	34	36	33	33	36	32	19.4817
GNAI2	P04899									3.63767	-1.79041	-7.82295	+	5.5548	0.7099	16.8543	+	3.82988	0.395436	8.4708	+	2.65146	0.385012	5.75021	+	2.95662	0.309602	5.84599	+	29	30	24	28	27	28	27	27	29	30	28	28	29	30	29	24	28	28	24	18.8595
SLC4A2	P04920;P04920-2;P04920-3									0.633213	-0.968425	-1.32725		0.142488	0.0525352	0.37537		0.0703028	-0.0276767	-0.196715		0.123735	0.061341	0.333791		0.962982	0.263803	1.8817		5	5	4	5	7	4	5	5	7	5	6	5	5	6	5	7	5	6	5	14.0323
ATP1A1	P05023;P05023-4									0.575575	0.422617	1.22717		0.0315437	0.0107137	0.0916717		0.483034	-0.124599	-1.06266		0.645891	-0.202578	-1.38035		0.428467	-0.112765	-0.962757		55	57	52	54	52	60	61	61	61	58	60	53	59	56	64	47	54	58	52	18.4758
ATP1B1	P05026;P05026-2									1.38071	0.22747	2.58269	+	4.3237	1.33426	10.355	+	1.87124	0.460627	3.46097	+	1.55157	-0.504528	-3.06062	+	1.03102	0.268855	1.99471		6	6	5	6	5	6	8	7	7	8	8	6	7	7	4	5	6	6	5	15.4105
APP	P05067;P05067-9									0.268707	0.661168	0.65188		2.0534	-0.560959	-3.812	+	1.248	0.347036	2.35727		0.0490266	0.0261127	0.141165		1.25047	-0.350272	-2.36145		18	15	17	14	18	18	16	15	17	13	17	22	19	20	17	16	17	17	18	15.4287
ARG1	P05089;P05089-2									3.08626	0.424754	6.18802	+	0.707573	0.728365	1.45437		0.139725	-0.184164	-0.368864		0.21893	-0.331094	-0.55305		1.11528	-1.44847	-2.13493		6	4	5	2	5	2	9	2	6	4	4	4	4	6	6	5	2	3	2	15.0392
ITGB3	P05106									2.05705	0.380429	3.81918	+	0.313963	-0.282693	-0.743381		0.481013	0.400988	1.059		0.669985	0.68014	1.42379		0.680005	-0.531682	-1.40746		18	12	15	15	14	16	16	15	12	12	12	14	15	11	14	13	10	10	12	15.9004
S100A8	P05109									2.95358	0.608847	5.83814	+	2.02606	1.23211	3.75828	+	2.43134	1.61201	4.59694	+	0.0229417	-0.0546551	-0.0678355		0.623764	-0.693512	-1.31094		3	3	2	4	3	3	3	3	3	2	3	6	4	4	3	4	1	5	1	14.3476
HMGN1	P05114									0.862275	-0.431724	-1.71422		0.161538	0.0922272	0.419603		0.484553	-0.12637	-1.0654		3.00494	-0.730288	-6.88586	+	1.43904	-1.48194	-2.68305	+	8	7	5	6	7	4	3	6	9	5	3	8	5	5	2	4	2	2	4	18.0079
SERPINB2	P05120									1.61063	-0.973351	-2.98394	+	0.0158819	-0.036962	-0.0469312		0.187825	-0.37723	-0.479		0.409349	-0.931617	-0.941601		2.03313	2.97051	3.77213	+	20	13	15	19	20	24	21	21	18	16	16	16	16	17	17	13	24	27	25	17.3518
SERPINE1	P05121									0.890358	1.44	1.76099		1.76454	-0.974636	-3.26238	+	0.997131	-0.578876	-1.93842		0.288518	-0.26482	-0.700933		2.14182	-1.19163	-3.98835	+	20	19	20	20	19	17	19	18	19	18	18	20	18	19	22	18	18	18	19	17.8509
SERPING1	P05155;P05155-2;P05155-3									1.49659	1.32119	2.78296	+	2.31848	1.18799	4.35374	+	3.2557	1.80865	6.65798	+	2.07074	1.46249	4.1991	+	3.04976	1.6765	6.09024	+	1	2	1	1	1	4	3	2	2	2	1	3	2	2	2	2	3	2	4	12.994
ISG15	P05161									1.47354	1.23383	2.74283	+	0.877308	0.310681	1.73926		1.54958	-0.513517	-2.87584	+	1.05639	-0.47677	-2.11713		5.59223	3.10097	17.1027	+	7	7	7	7	6	7	7	6	7	7	7	7	7	7	6	7	7	7	7	16.2717
EIF2S1	P05198									0.949147	1.00052	1.85872		1.33345	0.123046	2.50199	+	1.99694	0.17835	3.70147	+	2.11428	0.262993	4.30398	+	1.70881	0.153855	3.16053	+	30	33	33	32	33	33	32	30	35	33	35	36	32	36	38	31	31	35	33	18.341
HMGN2	P05204									1.03292	0.934926	1.99787		0.441452	-0.214495	-0.986759		0.882138	-0.600699	-1.74731		1.25685	-1.40922	-2.48714		4.37546	-2.17671	-10.5727	+	3	4	3	3	3	3	3	4	4	4	3	2	4	3	3	3	3	2	3	17.5037
ICAM1	P05362									1.98132	1.76823	3.67118	+	3.51366	2.60924	7.42766	+	4.01112	3.19295	9.12364	+	3.09911	3.16296	7.21773	+	3.82946	2.96066	8.46931	+	2	2	3	4	2	5	5	5	5	4	5	5	5	5	5	5	5	5	5	14.3552
RPLP1	P05386									0.144215	0.169718	0.379423		1.34083	-0.865204	-2.51455	+	1.55033	-1.09381	-2.87715	+	1.63994	-1.56044	-3.24147	+	1.89894	-1.20199	-3.51335	+	2	3	2	2	3	2	1	3	2	2	2	2	3	3	3	3	2	3	2	18.9992
RPLP2	P05387									1.66296	0.762451	3.07762	+	0.00966189	0.00469831	0.0287475		0.274013	0.104907	0.662778		0.584212	0.252	1.26844		0.030248	-0.0180341	-0.0880245		11	11	11	11	12	12	11	11	12	12	12	13	11	12	12	12	11	11	12	20.0628
RPLP0	P05388									0.930367	0.0965065	1.82752		0.796336	-0.094109	-1.60402		0.310724	0.047038	0.736937		0.697275	0.0869862	1.47284		1.60404	0.153014	2.9722	+	27	26	24	25	27	25	24	24	26	23	24	24	26	27	28	23	26	29	26	20.4596
JUN	P05412									0.717639	0.404628	1.47144		1.09936	-0.795876	-2.10839		1.57395	-1.05973	-2.91883	+	1.10249	-0.999151	-2.20116		2.09019	-1.437	-3.88488	+	3	3	3	3	3	2	2	3	3	3	2	2	3	2	2	2	3	2	2	16.6239
FABP3	P05413									1.20176	-0.630945	-2.27953		1.90734	-1.73829	-3.5293	+	2.34737	-2.17749	-4.41523	+	1.83607	-2.26264	-3.6606	+	2.27471	-2.10169	-4.26151	+	13	12	14	15	14	14	13	13	11	12	10	8	11	7	9	8	10	11	11	16.6635
POLR3D	P05423									0.256577	0.254739	0.626778		0.0429236	-0.0294377	-0.125891		0.366236	-0.191931	-0.876397		0.364009	-0.256225	-0.904278		1.09144	-0.678573	-2.32139		NaN	1	NaN	2	1	2	4	1	3	2	2	2	2	1	2	2	2	2	1	NaN
SSB	P05455									2.53177	2.22008	4.82029	+	0.00967074	-0.0016374	-0.0287735		0.942964	-0.102533	-1.84845		0.713834	-0.103423	-1.50255		0.072069	0.0117484	0.201329		43	44	43	45	42	45	40	44	43	42	42	42	45	42	43	40	43	42	40	17.1459
ITGB1	P05556									2.24189	-0.51426	-4.19312	+	0.213726	-0.0900893	-0.535859		1.12157	-0.36177	-2.14541		1.25119	-0.525878	-2.47652		2.21473	-0.695616	-4.13699	+	39	38	38	39	39	39	39	39	41	40	41	39	40	41	41	36	38	39	37	20.3022
KRT18	P05783									0.548647	0.498309	1.17984		0.495527	-0.731381	-1.08519		0.163505	-0.286523	-0.424112		0.350766	0.699562	0.827		0.907663	-1.21214	-1.78978		17	3	16	14	14	5	4	5	8	7	9	12	13	11	15	15	7	7	5	16.1618
COL5A2	P05997									0.00392137	-0.00421066	-0.011743		1.06802	1.07052	2.05621		0.449568	0.521664	1.00169		0.763799	1.0408	1.59198		1.10224	1.10053	2.11318		16	19	28	27	19	33	30	27	28	31	29	27	26	27	30	26	29	31	27	14.9857
UROD	P06132									2.21799	2.62243	4.1437	+	2.2227	-0.306363	-4.1534	+	1.96114	-0.251009	-3.63222	+	1.24122	-0.253369	-2.45781		0.339876	-0.0583989	-0.794409		11	11	12	12	11	10	11	12	11	11	11	12	12	14	14	10	10	13	9	17.8587
FYN	P06241									1.47705	-0.423531	-2.74894	+	0.174257	-0.216188	-0.448568		0.102755	-0.135615	-0.27942		0.403952	-0.561482	-0.931182		0.11813	-0.153317	-0.317183		2	4	3	2	3	4	4	5	2	3	2	3	3	4	2	3	3	3	4	14.5584
GLA	P06280									2.22029	0.82283	4.14844	+	1.10516	0.83344	2.11806		0.207722	-0.20484	-0.522816		0.564684	-0.602192	-1.23274		0.626049	-0.513485	-1.31489		3	2	2	4	4	3	2	3	3	3	3	3	3	3	3	3	3	3	3	16.4448
GSN	P06396-2									3.1889	2.02092	6.46948	+	1.4204	-0.567987	-2.65088	+	0.308855	-0.157063	-0.733212		0.848535	-0.468641	-1.74335		0.852371	-0.363752	-1.6977		51	61	56	60	59	57	63	55	57	58	57	58	57	63	62	50	52	60	56	19.2817
RB1	P06400									0.839978	0.140803	1.67702		0.720851	-0.578181	-1.47688		1.23588	-0.893294	-2.33687		0.846766	-0.82592	-1.74019		0.824699	-0.635105	-1.65149		13	11	5	9	12	6	5	3	8	6	6	6	4	4	4	4	7	2	2	14.4098
PTMA	P06454;P06454-2									0.364869	0.114036	0.842798		0.2603	-0.352737	-0.63451		0.367198	-0.540701	-0.847269		1.44159	-1.51395	-2.84168	+	0.712293	-0.951213	-1.46237		3	4	2	3	3	3	2	2	3	2	4	2	3	3	2	1	3	2	1	17.6173
CDK1	P06493									1.42522	-0.262892	-2.65918	+	0.754433	-0.526316	-1.5336		0.416149	-0.323461	-0.939844		0.370515	-0.374523	-0.866019		0.0813184	-0.0773493	-0.225274		14	13	9	11	13	6	5	6	9	10	11	9	11	10	13	12	10	14	11	15.4901
S100A9	P06702									1.73155	-1.11006	-3.20194	+	0.84604	0.71681	1.68714		1.4986	1.25243	2.78648	+	0.0909787	-0.179587	-0.252097		0.715102	-0.848312	-1.46714		5	4	7	5	9	8	7	4	9	7	8	11	8	8	8	3	1	3	1	12.926
S100A6	P06703									0.416654	-0.144669	-0.940788		1.98564	-0.67502	-3.67955	+	0.260161	-0.0880722	-0.634222		0.561952	-0.251361	-1.22774		1.03681	-0.364208	-2.00432		10	11	10	10	11	10	9	10	10	10	10	10	10	11	10	11	10	11	12	22.1189
EIF4E	P06730;P06730-2									0.0611592	0.0453732	0.172599		1.34498	-0.137306	-2.52163	+	2.48529	-0.246661	-4.71609	+	1.55374	-0.181164	-3.065	+	2.45411	-0.224207	-4.647	+	14	13	13	14	13	15	13	13	12	13	14	13	13	12	13	12	12	12	11	18.0871
ENO1	P06733									3.02096	1.05174	6.0139	+	0.99028	0.251013	1.92704		1.31051	0.355546	2.46299	+	0.759238	0.261881	1.58382		1.4078	0.344414	2.62919	+	64	66	60	62	59	60	60	59	64	62	64	63	64	67	68	60	65	67	61	21.5796
PYGL	P06737;P06737-2									0.988431	-0.432911	-1.92397		0.808852	-0.828234	-1.62498		0.956081	-0.953392	-1.87024		0.909633	-1.18547	-1.85264		0.503674	-0.56069	-1.09983		33	47	45	48	44	46	47	45	39	41	42	37	40	37	36	37	42	39	39	15.2316
GPI	P06744									1.66652	-0.577993	-3.08403	+	0.882864	0.223641	1.74851		1.5942	0.37788	2.95473	+	0.674893	0.227739	1.43262		1.99688	0.467465	3.70137	+	38	39	36	38	37	43	42	40	40	42	42	40	42	42	42	33	41	42	39	18.519
NPM1	P06748;P06748-2									0.268693	-0.085011	-0.651851		0.826768	-0.0687152	-1.65495		0.915138	0.067013	1.80221		2.13983	0.194333	4.3663	+	0.0434977	-0.0045831	-0.124883		21	22	23	19	23	23	20	22	24	21	22	25	22	24	24	19	26	24	21	19.7632
TPM3	P06753-2									0.649026	-0.13489	-1.35445		1.98014	-0.257268	-3.66889	+	0.343727	-0.0638869	-0.801917		1.79659	-0.302972	-3.57412	+	1.88008	-0.239828	-3.47765	+	35	40	36	35	38	39	41	40	42	40	38	41	41	41	44	38	38	41	35	20.0122
ITGAV	P06756;P06756-3									0.331348	0.112965	0.777718		1.41872	0.68574	2.64798	+	1.02903	0.514251	1.99141		1.09501	0.708363	2.18748		0.947008	0.480266	1.85517		49	49	50	49	50	56	55	53	57	50	49	51	53	53	60	47	50	53	49	17.0824
HEXA	P06865									3.22343	-3.331	-6.56639	+	1.58241	0.808372	2.93381	+	1.59989	0.817205	2.96483	+	1.06669	0.738297	2.13586		0.910965	0.494639	1.79527		17	19	18	18	17	18	21	19	19	20	20	20	20	20	20	18	19	19	18	16.8556
H2BC11;H2BC3;H2BC21	P06899;P33778;Q16778									1.56431	0.180005	2.9018	+	0.924433	0.367853	1.81766		0.121412	-0.0652739	-0.325138		0.0405827	-0.0295858	-0.117832		0.555773	0.247083	1.19241		2	2	2	2	2	2	2	2	2	2	2	2	2	2	2	2	2	2	2	21.6659
SERPINE2	P07093									1.1434	0.134172	2.18184		0.344178	-0.361236	-0.802795		0.0726269	-0.0911449	-0.202784		0.427106	-0.550041	-0.97571		1.08893	-0.940963	-2.09102		24	29	29	32	29	33	32	30	27	28	25	26	25	27	26	25	26	28	23	17.7605
EPHX1	P07099									4.72168	0.547268	12.1408	+	0.864764	0.304763	1.71836		0.0304082	-0.01573	-0.0884761		0.267252	0.146161	0.656618		1.92654	0.632708	3.56588	+	26	30	26	29	29	34	33	33	32	33	31	28	26	31	31	30	32	31	31	17.0436
NEFM	P07197									1.90296	-0.495578	-3.52098	+	0.351117	-0.220566	-0.816269		0.233749	-0.162024	-0.578799		0.720367	-0.381193	-1.51425		0.24965	-0.243341	-0.612323		16	3	3	4	3	2	4	4	3	3	3	5	5	3	2	2	5	3	4	26.7892
CENPB	P07199									1.80785	0.391005	3.34241	+	0.454531	0.165414	1.01078		0.86777	-0.315564	-1.72337		1.03808	-0.428835	-2.08392		1.06699	-0.341044	-2.0545		3	3	4	3	3	2	2	2	4	3	6	3	3	4	4	1	3	3	2	14.7597
P4HB	P07237									4.60447	1.55188	11.5874	+	0.368901	-0.0643641	-0.850533		1.3925	0.198084	2.60291	+	1.23705	0.240038	2.45		0.92632	0.1394	1.8208		69	70	68	70	68	71	68	67	70	67	67	70	74	73	71	68	76	67	68	21.021
H1-0	P07305									1.48312	-0.410001	-2.75949	+	1.96948	0.764926	3.6483	+	0.713993	0.319536	1.46526		0.36117	0.222582	0.847608		1.30134	0.510045	2.44744	+	6	6	6	6	5	5	6	6	6	5	6	5	6	6	5	4	5	5	5	17.5024
ACYP1	P07311									0.0505315	0.101516	0.144072		1.6938	-0.362619	-3.13331	+	1.9248	-0.396235	-3.56256	+	2.07582	-0.593696	-4.21125	+	1.6147	-0.333917	-2.99119	+	4	4	4	4	4	4	4	4	4	4	4	4	4	4	4	4	4	4	4	16.0194
CTSD	P07339									1.1427	0.825812	2.18067		2.38099	1.12227	4.48745	+	2.00874	0.929862	3.72444	+	1.21482	0.754086	2.40848		1.63363	0.755803	3.025	+	25	25	24	24	24	25	26	24	25	27	27	26	28	26	26	24	24	25	24	19.3402
ANXA2	P07355									1.20128	0.77444	2.27873		0.188917	-0.0517495	-0.481429		0.432974	-0.10925	-0.971106		0.013705	-0.00550365	-0.0409301		0.198243	-0.0546462	-0.502058		80	81	78	79	77	76	77	74	77	80	76	74	81	80	78	73	77	77	76	23.5564
CAPN1	P07384									0.421464	-0.0788989	-0.949749		0.820316	-0.253346	-1.64417		1.30908	-0.378209	-2.46057	+	1.01164	-0.391763	-2.03606		0.938496	-0.284324	-1.84103		45	46	43	45	46	49	48	46	46	47	46	48	46	49	51	43	44	48	45	19.6918
TUBB	P07437									1.37933	2.03188	2.58032	+	0.302849	0.0568339	0.721205		0.114334	-0.0182489	-0.307939		0.648085	0.118748	1.38431		0.198739	-0.0368767	-0.503149		7	9	7	7	7	7	7	7	8	7	7	7	8	7	7	7	8	7	6	23.2809
DCN	P07585									2.53304	-1.43875	-4.82315	+	0.448858	0.406756	1.00038		0.407412	0.375228	0.923505		0.283695	-0.360996	-0.690943		0.689003	0.577053	1.4228		4	6	9	7	6	11	13	12	7	8	6	7	9	8	5	5	9	7	7	14.7798
PSAP	P07602;P07602-2;P07602-3									4.43673	2.94301	10.8359	+	0.973522	-0.234387	-1.89921		1.72991	0.400609	3.19895	+	1.38252	0.421983	2.72664	+	0.269757	-0.080513	-0.65404		22	21	21	22	19	23	20	21	21	21	22	21	23	21	22	21	19	22	21	16.5216
HEXB	P07686									2.90618	-1.06143	-5.71681	+	0.091239	-0.0536793	-0.250558		0.62136	0.279991	1.30679		0.152857	0.108413	0.403432		0.259629	0.135589	0.633119		26	27	26	30	28	27	28	26	29	27	26	26	27	29	28	27	26	28	28	18.0098
CTSL	P07711									0.00389532	-0.000564957	-0.0116654		0.0314527	-0.0129166	-0.0914159		0.615761	-0.120269	-1.29711		2.31051	-0.54655	-4.79806	+	2.32548	-0.410202	-4.36858	+	10	10	9	12	8	10	11	11	8	8	10	11	12	11	9	9	11	11	9	17.8715
PFN1	P07737									3.09686	-1.86045	-6.21665	+	2.64165	0.288034	5.07258	+	2.21194	0.236228	4.13123	+	0.981674	0.130005	1.98201		2.30822	0.258567	4.33201	+	29	29	31	30	29	30	30	29	31	29	31	30	32	32	31	31	32	32	30	22.5356
BPGM	P07738									4.03323	3.2174	9.20622	+	0.111966	-0.108665	-0.302146		0.12599	0.121576	0.33617		0.788063	-0.737678	-1.63534		0.197588	0.180465	0.500617		8	8	9	11	8	9	9	11	8	8	8	9	9	9	9	8	10	7	9	14.7956
APRT	P07741									1.80892	-1.28149	-3.3444	+	0.188509	-0.0285365	-0.480521		1.35597	0.155215	2.54038	+	3.73645	-0.767304	-9.85365	+	0.87476	-0.104568	-1.73502		15	16	16	13	14	17	17	16	17	16	17	17	17	16	14	13	16	16	15	18.56
EPRS1	P07814									1.13056	-0.341204	-2.1604		0.469052	0.190152	1.03729		0.63093	0.242579	1.32331		0.613395	0.304186	1.32154		0.675938	0.257357	1.40052		100	104	107	111	103	112	113	109	113	108	113	110	115	121	125	98	110	113	105	17.6943
CTSB	P07858									1.68095	-0.155102	-3.11005	+	1.32674	0.628593	2.49056	+	0.915628	0.455295	1.80302		0.5825	0.400222	1.26532		0.247813	0.153843	0.608476		31	33	32	31	32	33	32	31	32	32	30	32	33	32	32	31	31	31	30	19.7834
HSP90AA1	P07900;P07900-2									1.98457	-1.37258	-3.67748	+	0.100966	0.0176189	0.274968		1.6324	-0.192154	-3.02279	+	2.16639	-0.333235	-4.43171	+	1.63375	-0.178528	-3.02521	+	50	51	50	51	53	51	47	53	54	50	49	54	51	55	50	49	52	52	51	20.386
GALT	P07902									0.0123267	0.0180314	0.036568		1.59138	0.179462	2.94971	+	2.41613	0.315831	4.5637	+	0.274757	0.0546373	0.672338		1.09429	0.143369	2.09994		7	9	7	7	7	7	7	9	8	8	7	8	9	8	6	7	8	7	8	15.1607
HNRNPC	P07910-2									0.330169	0.187436	0.801884		0.108948	0.010842	0.294732		1.13028	-0.0935351	-2.15993		1.39032	-0.139771	-2.74174	+	1.26354	-0.0834618	-2.3835		23	24	24	24	23	24	23	22	23	23	25	23	25	24	24	24	24	25	24	20.4014
LAMB1	P07942									0.300593	-0.039942	-0.716682		1.7367	-1.16445	-3.21134	+	0.989335	-0.697597	-1.92547		0.852358	-0.79585	-1.75018		1.29552	-0.883091	-2.43757		40	43	31	46	39	27	19	21	34	31	32	35	35	35	34	28	30	34	30	16.4306
YES1	P07947									0.636006	-0.224003	-1.33206		0.696314	0.250879	1.43524		0.0103933	-0.00535151	-0.0308985		0.0181013	0.0117313	0.0538015		0.307217	-0.127165	-0.729942		15	14	14	12	15	12	13	13	14	13	14	14	13	12	13	13	10	10	12	16.9588
TPM2	P07951									1.2352	-1.58091	-2.33572		1.36428	0.652348	2.55458	+	0.539765	0.289367	1.16414		0.755042	0.510748	1.57632		0.151126	-0.106271	-0.395558		3	3	3	3	5	2	1	3	3	3	3	3	2	4	3	4	4	4	3	17.2965
TPM2	P07951-2									0.920437	0.94255	1.81102		2.58169	0.890272	4.93385	+	2.00202	0.659073	3.71135	+	1.51102	0.695531	2.97914	+	0.0703577	0.0379949	0.196858		28	31	32	34	32	30	27	29	33	32	31	33	30	37	31	30	29	28	29	18.3942
ERCC1	P07992									2.90798	-0.400823	-5.7214	+	0.294479	0.0996824	0.704383		0.641091	-0.182302	-1.34081		0.299503	-0.137292	-0.723556		0.0101913	-0.00448805	-0.0303049		5	4	3	4	4	4	2	2	5	4	4	3	2	2	2	3	3	4	4	13.7201
THBS1	P07996									0.682426	0.67715	1.41159		0.728086	0.465732	1.48912		1.20049	0.711998	2.27739		0.271771	0.261316	0.666095		0.587275	0.390111	1.24761		60	58	61	64	61	64	61	64	65	64	64	62	66	69	65	59	64	62	59	19.2836
IGF1R	P08069									0.399053	0.353896	0.9078		0.306798	0.130043	0.729106		0.463394	-0.162889	-1.02698		0.502864	-0.219897	-1.11861		0.745171	-0.242767	-1.51798		3	4	4	4	6	7	5	7	4	5	6	5	5	3	4	5	5	3	2	14.5841
COL1A2	P08123									0.347977	0.173665	0.810178		0.374081	0.404206	0.860442		0.693734	0.672391	1.43085		0.988487	1.17542	1.99428		1.25862	1.11553	2.37518		65	69	72	75	71	76	74	75	73	75	74	74	75	74	78	73	73	71	76	18.6515
ANXA6	P08133									1.56055	-1.09666	-2.89516	+	0.292057	0.0890336	0.699494		0.259992	0.0813248	0.633871		0.562065	0.197413	1.22794		0.531728	0.146311	1.14989		95	96	87	91	91	94	93	92	98	95	95	94	97	101	99	90	95	98	93	21.3073
RHOC	P08134									0.628558	-0.732925	-1.31922		0.741125	0.273041	1.51116		0.544617	-0.231082	-1.17272		0.127234	-0.0765705	-0.342296		0.729189	-0.280308	-1.49099		2	2	2	2	3	2	2	2	2	2	2	2	2	3	2	2	1	2	2	20.6177
CD55	P08174;P08174-2;P08174-3;P08174-4;P08174-5;P08174-6;P08174-7									3.15052	-2.21347	-6.36309	+	1.94052	0.607245	3.59262	+	2.85338	0.943586	5.58383	+	2.20434	0.977423	4.52627	+	1.46285	0.464681	2.72428	+	9	9	9	7	9	9	9	9	9	9	8	10	10	9	9	9	10	9	9	15.2378
SLC3A2	P08195;P08195-2;P08195-3;P08195-4									0.354543	0.346149	0.822899		0.202325	0.272675	0.511022		0.854504	0.90784	1.70126		0.245394	0.409427	0.610297		0.290041	0.371177	0.695418		23	27	28	28	28	25	27	27	27	28	27	28	28	28	28	27	27	27	27	17.1713
GUSB	P08236;P08236-2;P08236-3									2.3489	-0.623059	-4.41851	+	2.153	0.834701	4.01095	+	2.17772	0.850701	4.06116	+	1.65793	0.853042	3.27887	+	1.68834	0.667076	3.12341	+	4	3	6	3	3	6	7	8	6	7	4	7	6	6	7	6	6	6	4	14.5635
PFKM	P08237;P08237-3									0.50717	-0.0532028	-1.1061		1.06781	0.108466	2.05588		1.08706	0.109065	2.0879		0.121163	0.0216297	0.327511		0.414196	0.0492996	0.936199		26	25	25	24	25	29	26	27	28	26	26	25	26	27	28	22	24	27	28	16.58
HSP90AB1	P08238									0.546898	-0.154271	-1.17675		1.39018	-0.252409	-2.59892	+	0.522767	-0.109181	-1.13396		0.681077	-0.174412	-1.44374		0.12834	-0.0327286	-0.341807		79	79	71	76	75	74	72	72	79	70	72	74	75	76	78	70	78	77	74	21.7957
SRPRA	P08240									0.391626	0.455754	0.893786		1.25928	-0.23785	-2.3763		0.0991064	-0.0270151	-0.27033		0.0104744	0.00399303	0.0313934		0.985399	0.191591	1.91893		38	36	37	37	39	35	36	37	38	39	34	37	36	37	39	34	37	41	40	16.8143
ASNS	P08243;P08243-2									2.69595	-0.185102	-5.20046	+	0.707992	0.641863	1.45508		1.41384	1.16395	2.63958	+	1.31704	1.43817	2.60101	+	1.71859	1.40024	3.17831	+	30	31	38	37	31	34	35	32	36	35	35	37	38	39	39	35	33	39	37	16.6823
MMP2	P08253									0.849589	0.118296	1.69306		0.528878	0.239676	1.14483		2.75651	1.12306	5.34566	+	1.7862	0.936519	3.55154	+	1.48539	0.580501	2.76345	+	15	17	17	18	16	23	20	19	19	19	17	21	21	24	24	19	19	21	19	14.8624
HMBS	P08397;P08397-2									2.39098	1.16345	4.50905	+	0.189893	0.102787	0.483598		0.35915	-0.176701	-0.831793		0.102961	0.0745414	0.282432		0.754443	0.329116	1.53362		18	16	16	10	16	12	11	12	16	14	13	14	13	12	15	14	14	16	15	15.1547
MME	P08473									2.3469	1.21778	4.41423	+	0.131069	-0.0851639	-0.348332		3.35447	1.69619	6.94464	+	2.06029	1.27937	4.17418	+	0.678567	-0.343278	-1.40501		47	42	44	44	41	46	45	42	45	43	42	49	50	51	50	46	40	46	42	17.7429
COL4A2	P08572									0.190778	-0.101688	-0.485563		0.0187126	0.0254377	0.0562668		0.0529099	0.0705404	0.153686		0.249983	-0.387598	-0.649408		0.331992	0.364836	0.805681		2	NaN	1	3	NaN	2	1	1	4	2	2	2	1	1	1	1	4	5	4	13.2742
SNRPB2	P08579									1.09765	0.945726	2.10553		0.0464943	-0.00847244	-0.133089		1.39683	-0.174958	-2.61033	+	0.604066	-0.101326	-1.3046		0.155088	-0.0265319	-0.404743		7	7	8	7	5	8	7	7	7	7	7	8	7	7	7	7	7	7	8	16.1976
MET	P08581;P08581-2									3.43013	1.27349	7.1709	+	0.0543906	0.016135	0.154494		0.538803	0.12494	1.16244		0.298513	-0.093569	-0.721524		1.10453	-0.21766	-2.117		2	1	1	2	1	2	1	1	1	1	1	1	2	2	2	1	1	2	1	18.2031
SNRNP70	P08621									0.193228	0.140547	0.490991		1.13523	-0.130593	-2.16821		1.22682	-0.137447	-2.32162		1.04894	-0.155814	-2.10362		0.67453	-0.0854955	-1.39812		17	18	18	18	18	18	19	18	18	17	17	17	18	18	19	17	18	17	18	18.014
ITGA5	P08648									1.81862	-0.597507	-3.36243	+	0.607139	-0.235235	-1.28217		0.697809	-0.263495	-1.43778		0.204282	0.119225	0.520758		0.393598	-0.163709	-0.897513		23	22	21	23	21	22	22	22	21	21	22	24	21	21	24	24	21	22	21	18.5077
NFIC	P08651;P08651-5;P08651-6									2.34686	0.335586	4.41414	+	0.302231	-0.0975707	-0.719967		1.38698	-0.350527	-2.59343	+	0.354317	-0.138198	-0.834047		1.42349	-0.357297	-2.65621	+	7	8	7	7	8	9	7	7	7	6	7	7	6	5	7	8	6	8	7	15.0528
VIM	P08670									2.08665	0.841979	3.87784	+	2.49165	-0.182162	-4.73026	+	1.19456	0.161861	2.26744		1.44354	-0.132574	-2.84551	+	1.30078	-0.0988611	-2.44649		130	134	132	130	131	133	129	127	132	128	124	131	138	136	134	119	132	128	125	24.9758
SERPINF2	P08697;P08697-2									0.422891	-0.105625	-0.952403		0.991466	-1.76153	-1.92901		0.322125	-0.678737	-0.759554		0.0818563	-0.256358	-0.228626		0.352046	-0.732213	-0.818068		2	2	3	3	3	2	2	3	2	1	1	3	3	2	3	2	2	2	3	15.8254
RPS17	P08708									2.9338	1.44391	5.78729	+	1.51788	-0.11854	-2.82018	+	0.447955	0.0597427	0.998723		0.775492	0.116656	1.61288		1.43651	0.135009	2.67868	+	14	14	15	12	15	15	14	12	16	12	15	15	14	14	16	10	15	14	14	19.1032
GNAI3	P08754									0.443565	0.106122	0.99065		3.97646	0.713378	8.99548	+	4.58543	0.942553	11.4997	+	3.46913	0.987988	8.65882	+	4.96328	1.07826	13.3602	+	8	6	6	8	6	7	8	7	9	7	7	8	9	9	8	7	9	7	7	16.576
ANXA5	P08758									0.0753757	-0.032193	-0.209932		1.90984	-0.413535	-3.53405	+	0.461333	0.123795	1.02322		1.28204	0.371234	2.53463		0.435694	-0.113876	-0.976134		47	47	44	45	44	46	43	43	43	44	43	45	45	46	45	43	45	46	44	23.2095
STS	P08842									2.64492	-0.302586	-5.08021	+	0.0653282	-0.0636101	-0.183642		1.10317	-0.738304	-2.11473		0.694379	-0.637571	-1.46764		1.55469	-1.00281	-2.88483	+	9	11	9	7	10	8	8	9	8	10	9	5	6	6	7	6	5	5	4	14.7237
RPSA	P08865									2.99895	2.41296	5.95606	+	2.0694	-0.196525	-3.84359	+	1.43349	-0.131059	-2.67346	+	0.68177	-0.0938429	-1.44499		0.278079	-0.0375001	-0.671098		24	25	25	24	23	21	21	21	21	23	22	25	23	24	24	22	23	25	22	21.0282
CD63	P08962;P08962-2;P08962-3									1.0782	0.255722	2.07315		0.64613	-0.214071	-1.34947		0.00429499	0.00209084	0.0128564		0.684002	-0.278222	-1.449		1.30708	-0.418909	-2.45718	+	10	10	10	10	10	9	10	9	10	9	10	10	10	10	10	8	9	9	10	20.608
SNRPA	P09012									1.9775	0.784632	3.6638	+	0.937602	0.107494	1.83954		0.421768	-0.0573897	-0.950314		0.225068	-0.0408905	-0.566448		0.0300291	-0.00542145	-0.0874077		15	15	14	15	14	14	13	14	14	14	15	15	15	14	14	14	15	16	16	17.0794
FGF2	P09038-2									3.81162	0.758876	8.40733	+	2.08668	0.693666	3.87789	+	0.172699	-0.0804366	-0.445042		0.260322	-0.145097	-0.642019		1.76776	-0.587743	-3.26831	+	8	7	8	8	8	8	9	8	8	8	8	8	9	7	8	7	7	7	8	18.1226
ENO2	P09104									0.489035	0.06048	1.0735		0.283547	0.108401	0.682243		2.17127	0.629693	4.04804	+	0.683301	0.288283	1.44774		0.856849	0.264503	1.70517		18	20	18	19	18	19	19	18	20	19	18	21	20	22	20	18	18	22	18	20.5895
SRP19	P09132									0.980405	0.688481	1.91064		0.447555	0.117326	0.997989		0.393255	0.102379	0.896865		1.57178	0.471482	3.10158	+	2.03735	0.467004	3.78042	+	4	4	4	4	4	3	4	5	5	3	3	6	5	5	4	3	4	3	4	16.6569
GSTP1	P09211									0.600486	0.0753028	1.27061		0.13313	-0.0558188	-0.353242		0.200922	0.080219	0.507945		0.121746	0.0652231	0.328937		0.0530871	-0.0238377	-0.150982		20	22	22	21	19	20	20	19	20	20	22	21	22	20	21	19	19	23	20	20.9381
SNRPC	P09234									0.184634	0.0866852	0.471885		0.583108	-0.169071	-1.24034		0.604186	-0.182044	-1.27704		0.638794	-0.234243	-1.36753		0.996976	-0.259985	-1.93816		2	2	2	2	2	3	2	2	3	3	3	2	2	3	3	2	2	3	3	18.8278
LGALS1	P09382									2.8577	1.416	5.59464	+	1.07783	0.186617	2.07254		0.482942	0.0932807	1.06249		0.361726	0.0935413	0.848707		1.25468	0.20538	2.36854		22	23	21	22	21	24	20	20	25	20	21	20	24	24	22	22	26	20	20	23.5695
HMGB1	P09429									2.06586	-0.224126	-3.83659	+	3.76589	0.378201	8.25017	+	0.215915	0.0203161	0.540595		0.905883	0.0899931	1.84592		0.202131	-0.0199245	-0.510598		27	30	26	26	26	26	26	27	30	31	29	29	26	30	28	25	28	24	25	18.417
SPARC	P09486									2.84994	0.328259	5.57526	+	0.143098	-0.193275	-0.376803		0.189729	0.248114	0.483234		0.65045	0.893714	1.38858		0.891956	0.904626	1.76365		17	17	19	19	19	19	19	19	19	19	18	19	19	19	19	17	19	19	19	18.121
TPM1	P09493-4									0.69495	-0.0539125	-1.43292		2.26864	1.17359	4.24882	+	1.76701	0.90781	3.26693	+	1.33036	0.90584	2.62642	+	1.21279	0.632025	2.29805		61	67	68	74	68	73	73	71	83	77	74	77	81	82	77	68	77	73	72	20.1607
TPM1	P09493-5									3.12861	-2.28541	-6.30299	+	0.301471	0.207844	0.718443		0.698828	-0.413505	-1.43951		0.825894	-0.632285	-1.70291		1.49241	-1.29662	-2.77567	+	2	2	2	2	2	2	2	2	2	2	2	2	2	2	2	2	2	2	2	17.0674
TPM1	P09493-7									1.36375	0.443018	2.55367	+	2.82856	1.94914	5.52209	+	0.136461	0.127847	0.36115		0.793091	0.729482	1.64432		0.0887479	-0.0870541	-0.244247		11	10	12	12	12	12	12	12	12	14	12	13	12	12	13	12	13	12	13	18.1519
CLTA	P09496-2									0.104426	-0.0804333	-0.283565		3.10399	-0.276425	-6.23596	+	0.562674	-0.0432896	-1.20455		0.137802	-0.0169033	-0.367752		2.56259	-0.235352	-4.89021	+	11	12	11	12	11	10	11	10	12	11	11	11	11	12	11	11	11	11	10	20.0946
CLTB	P09497-2									1.23804	0.440882	2.3405		2.40081	-0.250647	-4.53036	+	3.86356	-0.463079	-8.58894	+	3.57737	-0.603385	-9.12585	+	3.30141	-0.390741	-6.78944	+	14	14	14	15	14	15	15	15	13	15	14	15	15	15	14	11	15	15	13	18.0239
ANXA4	P09525									0.520489	-0.160928	-1.1299		0.577011	-0.164926	-1.22968		0.036961	-0.0142961	-0.106819		0.547605	-0.204723	-1.20139		0.19031	-0.0648071	-0.484524		30	32	33	33	34	33	32	35	33	31	32	34	32	31	29	31	32	31	35	19.5204
CNP	P09543									0.266648	0.202527	0.647637		5.31596	0.263089	15.3497	+	3.71748	0.172377	8.08661	+	0.541833	-0.05256	-1.19077		6.45278	0.437437	23.898	+	31	30	31	30	33	33	32	33	33	34	32	32	35	34	32	30	31	34	32	16.724
HMOX1	P09601									1.08416	0.333972	2.08308		3.00492	-0.874739	-5.9717	+	4.57087	1.68292	11.4331	+	3.18042	1.38592	7.51508	+	3.61408	1.13824	7.74642	+	18	16	14	16	15	19	18	17	17	12	13	20	23	23	22	18	22	20	20	17.8236
PDGFRB	P09619									0.679617	0.661398	1.4068		1.15538	1.00014	2.20186		0.503655	0.499567	1.0998		0.326644	0.443782	0.778737		1.42116	1.20445	2.6522	+	31	43	44	40	42	46	47	45	45	44	45	43	45	43	42	42	45	44	46	15.8123
HNRNPA1	P09651;P09651-2									0.456294	0.129022	1.01401		0.13415	-0.026031	-0.355666		0.422607	-0.0788461	-0.951875		1.17663	-0.212397	-2.33754		0.969551	-0.157648	-1.89261		30	30	29	31	29	27	29	31	30	31	28	29	31	30	32	26	28	27	29	20.2662
SNRPA1	P09661									0.243173	0.108854	0.598727		0.076442	-0.0149701	-0.212696		0.728709	-0.100888	-1.49018		0.703109	-0.125848	-1.48331		0.225678	0.03829	0.561592		14	13	14	14	14	13	13	14	13	14	13	12	14	12	13	13	12	12	13	17.95
C1S	P09871									2.88129	0.958521	5.65384	+	1.10693	1.08131	2.121		1.34411	1.26972	2.52014	+	0.983739	1.25407	1.98573		1.01311	0.990711	1.96496		5	4	6	3	2	6	6	7	7	7	5	7	6	6	6	6	5	5	6	13.5029
PARP1	P09874									0.132073	0.18724	0.350725		0.975538	-0.237241	-1.90256		1.07911	-0.258382	-2.07468		0.33937	-0.125837	-0.804285		0.42888	-0.119892	-0.963523		62	60	61	58	65	53	50	44	55	51	53	50	48	51	54	56	56	58	55	16.1366
POLA1	P09884									3.51748	1.58097	7.43959	+	1.28161	-0.405735	-2.41403		2.47463	-0.597026	-4.6924	+	1.44342	-0.438314	-2.84526	+	1.48214	-0.354643	-2.75779	+	5	3	1	3	4	1	2	2	1	3	2	2	4	3	2	3	2	1	2	22.3476
IFIT1	P09914;P09914-2									2.98712	0.316742	5.92516	+	4.39998	-2.13823	-10.6773	+	0.858497	-0.333959	-1.70792		1.88628	-0.92666	-3.77222	+	5.24042	2.91353	14.9011	+	13	14	12	13	14	13	11	13	5	1	2	12	11	12	9	11	23	23	23	14.1379
UCHL1	P09936									1.13793	-0.206785	-2.17271		2.35469	0.327165	4.4309	+	5.03652	1.14446	13.7521	+	2.67672	0.55339	5.82601	+	5.74736	-1.23641	-18.17	+	32	36	35	33	32	32	34	32	35	35	35	36	40	42	41	29	29	30	24	20.0656
LTA4H	P09960									0.416675	-0.0943712	-0.940827		0.145298	0.0326806	0.381962		0.0586899	-0.0141715	-0.166019		1.13529	-0.244084	-2.26128		1.775	-0.27962	-3.28165	+	30	33	32	32	30	34	33	30	34	34	31	32	34	35	34	28	32	35	29	17.6595
ALDOC	P09972									0.0730771	0.0898935	0.203957		4.1843	0.620661	9.78854	+	4.5861	0.789492	11.5028	+	3.44218	0.680114	8.54591	+	5.00665	0.875536	13.5909	+	15	15	15	14	13	16	15	14	16	17	15	17	19	17	16	17	16	17	17	16.3193
C4A	P0C0L4;P0C0L4-2									1.86201	0.720453	3.44361	+	2.20075	-0.80916	-4.10825	+	1.83981	0.672724	3.40198	+	1.60709	0.78286	3.1737	+	0.550999	0.232801	1.18399		13	12	12	11	12	12	12	12	12	11	12	13	13	13	13	12	12	12	12	18.0101
H2AZ1;H2AZ2	P0C0S5;Q71UI9									1.03318	-0.425763	-1.9983		5.67591	0.428751	17.6706	+	5.04513	0.405878	13.7988	+	3.88701	0.311182	10.5911	+	3.43944	0.216681	7.19916	+	4	4	4	4	4	4	4	4	4	4	4	3	4	4	4	4	4	4	4	19.9734
H2AC11;H2AC7;H2AC20;H2AC18;H2AC12;H2AC14;H2AJ	P0C0S8;P20671;Q16777;Q6FI13;Q96KK5;Q99878;Q9BTM1									0.375976	0.211274	0.864061		2.76925	0.546017	5.37657	+	1.62898	0.260286	3.01669	+	1.7891	0.351554	3.55783	+	1.35207	0.356913	2.53372	+	9	9	9	9	9	9	8	9	9	9	9	9	9	9	9	9	9	9	9	23.5638
FBXO45	P0C2W1									0.158136	-0.195432	-0.421868		1.58414	0.281762	2.93688	+	0.240186	0.0572672	0.592429		1.29546	0.284341	2.56003		0.0971638	-0.0295404	-0.26547		1	1	1	2	1	2	1	1	1	1	1	1	1	1	1	1	2	2	1	14.4683
POLR2M	P0CAP2;P0CAP2-3									0.553238	-0.0738659	-1.18794		2.13165	0.529469	3.96785	+	0.230566	0.0753687	0.57203		0.162475	0.0692552	0.42589		0.0193854	0.0130849	0.0570667		2	4	5	3	4	3	2	3	4	5	4	1	4	4	6	3	1	2	3	13.7388
GSTT2;GSTT2B	P0CG29;P0CG30									1.48298	0.325991	2.75924	+	0.00211154	0.0134828	0.00646698		0.193778	0.306246	0.497315		1.22978	-2.081	-2.61814		0.188398	-0.306161	-0.48521		NaN	7	7	1	1	2	1	NaN	NaN	1	1	8	7	9	2	1	4	4	3	NaN
POTEJ	P0CG39									1.89212	-0.20609	-3.50042	+	3.75893	0.865994	8.2265	+	3.25455	0.748969	6.65468	+	2.76381	0.839974	6.09343	+	3.33887	0.729129	6.89873	+	6	6	7	6	7	6	7	8	7	6	7	8	6	7	8	7	8	7	6	17.9704
TRAPPC2;TRAPPC2;TRAPPC2B	P0DI81;P0DI81-3;P0DI82									0.293434	-0.129134	-0.702275		0.432856	-0.0981995	-0.970887		1.95055	-0.401907	-3.61186	+	0.61339	-0.153625	-1.32153		1.45598	-0.234625	-2.71236	+	3	3	3	3	2	2	2	2	3	4	2	2	4	4	3	3	2	3	2	15.78
RAB34	P0DI83									0.60292	-0.178101	-1.27484		0.171927	0.10241	0.447715		0.0753121	-0.0537166	-0.209767		1.06412	-1.68132	-2.13118		2.71249	-1.01763	-5.23983	+	1	2	2	2	2	2	1	1	NaN	2	1	2	1	2	2	2	2	2	2	14.1362
HSPA1A;HSPA1B	P0DMV8;P0DMV9									3.95015	0.295819	8.89927	+	0.0774376	0.0248544	0.215273		1.28185	-0.281417	-2.41443		1.09659	-0.320857	-2.19036		1.23273	-0.269102	-2.33156		52	54	44	53	53	48	48	48	53	48	49	48	51	50	50	40	47	47	43	20.7482
U2AF1L5;U2AF1	P0DN76;Q01081									0.499842	-0.976738	-1.09295		1.46257	0.169752	2.72379	+	0.106061	0.0183947	0.287611		0.0729023	0.0160986	0.205253		0.0539531	0.00946388	0.153316		10	9	10	9	11	10	10	10	11	11	11	11	11	12	11	9	11	10	11	17.3822
CBSL;CBS;CBS	P0DN79;P35520;P35520-2									2.74418	-0.22754	-5.31586	+	1.44742	1.52644	2.69754	+	1.01347	1.11186	1.96556		0.937051	1.35001	1.90179		1.36853	1.44932	2.56184	+	13	15	21	21	20	20	21	20	24	23	23	21	21	23	22	24	22	24	21	14.6469
CALM1;CALM2;CALM3	P0DP23;P0DP24;P0DP25									3.84098	0.760836	8.50957	+	1.0302	-0.558433	-1.99335		0.59311	-0.321448	-1.25778		0.00167132	-0.0015686	-0.00505915		0.0797205	0.071486	0.221164		16	15	18	18	17	14	15	15	15	15	16	17	17	16	17	13	14	14	16	17.3792
ERCC6	P0DP91									0.0970531	0.0308005	0.265193		3.88398	0.887859	8.66125	+	0.00296388	0.00132554	0.0088854		1.13063	-0.306114	-2.25273		2.49072	-0.606468	-5.28541	+	3	3	4	4	3	2	3	3	3	4	4	4	3	4	3	3	3	3	NaN	14.0634
POLR1D	P0DPB6									0.20986	0.183798	0.52747		0.221672	-0.0866832	-0.553001		0.16527	0.0645091	0.428146		0.336122	0.174086	0.797782		0.975194	0.348853	1.90198		3	4	6	4	4	4	3	5	4	5	6	6	6	5	5	4	4	5	6	14.5922
EEF1AKMT4;EEF1AKMT4-ECE2	P0DPD7;P0DPD8									2.82822	-0.326729	-5.52126	+	0.819724	1.30677	1.64317		1.08372	1.61956	2.08235		0.69171	1.43342	1.46285		1.57855	2.27622	2.92698	+	1	1	1	1	1	1	1	1	2	1	1	1	1	1	2	1	1	2	1	12.1124
RAP2A	P10114									2.92061	-0.898235	-5.75354	+	3.43875	0.30207	7.19706	+	1.6592	0.119403	3.07086	+	0.988572	-0.0973848	-1.99444		0.460944	-0.0414121	-1.02251		5	5	7	7	7	7	5	7	6	6	7	6	6	6	6	5	6	7	6	17.2162
RO60	P10155									1.54078	-0.204223	-2.86035	+	1.69767	0.311914	3.14032	+	0.930643	0.181701	1.82798		0.266982	0.0843061	0.65605		0.105617	-0.0288635	-0.286514		25	25	26	25	24	23	26	24	26	26	26	26	28	27	28	23	25	26	25	16.473
GAA	P10253									0.59358	0.227041	1.2586		2.90624	1.34032	5.71696	+	1.41964	0.620612	2.64958	+	1.46678	0.861124	2.89127	+	1.12478	0.504416	2.15076		17	17	18	18	17	23	23	23	25	21	25	22	21	21	24	19	19	25	21	16.3386
RRAS	P10301									0.690417	0.2215	1.42521		2.17851	0.416063	4.06278	+	0.317051	-0.0825148	-0.749512		0.212735	-0.0686869	-0.539447		1.23455	-0.235566	-2.33463		17	18	18	18	17	18	18	18	18	18	16	18	17	18	17	17	15	16	18	17.7866
HLA-C	P10321									0.94763	0.200606	1.8562		0.685811	-0.491616	-1.41736		1.02467	0.680406	1.98416		0.0833852	-0.100138	-0.232583		2.01289	1.36906	3.73253	+	10	14	11	9	11	13	11	12	11	11	9	13	12	11	11	9	11	11	10	17.0821
ARAF	P10398									0.221685	0.0886622	0.553028		0.851144	-0.0609367	-1.69565		2.02799	-0.139546	-3.76205	+	0.226842	0.0252586	0.570305		1.22136	-0.0865228	-2.31244		13	13	13	12	13	13	15	15	13	12	16	12	14	12	15	12	13	15	13	15.6538
PTPRF	P10586;P10586-2									1.44702	-0.363553	-2.69684	+	0.0638295	-0.0737094	-0.179681		0.149641	-0.160285	-0.392102		0.232544	-0.298675	-0.582666		0.123705	-0.13518	-0.330673		8	6	6	6	7	4	4	3	7	7	6	7	6	7	5	5	5	8	5	15.6022
TXN	P10599									0.148589	0.0341071	0.38965		0.309527	-0.0618308	-0.734552		1.29141	0.211536	2.43062		0.045907	-0.0149399	-0.132588		1.36065	0.23691	2.54837	+	15	15	15	15	15	14	14	14	15	13	13	15	15	15	15	14	14	13	13	21.1696
CTSA	P10619;P10619-2									1.38346	-0.0976903	-2.5874	+	1.6653	0.601561	3.08183	+	1.11035	0.414576	2.1267		0.227675	0.140485	0.572117		0.13005	-0.0677553	-0.345899		15	14	14	14	14	14	15	14	15	14	14	16	15	14	15	15	15	15	15	18.1482
PRKAR1A	P10644									0.535847	0.593778	1.1572		0.33435	0.0841426	0.783604		0.773182	-0.167757	-1.56515		0.0939568	-0.0347946	-0.259688		0.118398	-0.0341086	-0.317834		27	26	26	24	25	25	26	25	27	25	26	27	26	27	28	25	28	26	25	18.1914
UROS	P10746									0.699251	0.398618	1.44023		3.59514	0.401874	7.68544	+	3.06383	0.332937	6.12779	+	2.04237	0.263283	4.13163	+	0.130765	0.0191329	0.347607		9	10	10	8	9	9	9	8	11	10	9	8	11	7	10	9	8	10	8	14.7876
ESD	P10768									1.13236	0.620066	2.16341		0.300623	-0.0508175	-0.716742		0.422015	0.0670745	0.950774		0.834617	0.151009	1.71849		0.343098	-0.0571671	-0.800692		18	18	17	17	18	19	16	18	17	18	18	18	18	18	19	18	18	17	18	19.0747
CLU	P10909;P10909-2;P10909-3;P10909-4;P10909-5;P10909-6									1.79803	1.17505	3.32421	+	1.70828	2.14079	3.15957	+	0.747775	-1.04328	-1.52238		0.119839	-0.274932	-0.324272		0.417159	0.636774	0.941729		3	3	3	1	3	5	5	4	3	3	5	3	3	2	4	2	2	4	3	13.7814
HSPA5	P11021									2.90333	-0.2105	-5.70957	+	1.41994	-0.219091	-2.65008	+	0.313771	-0.0626808	-0.743		0.265399	0.0669874	0.652723		0.337832	-0.0637464	-0.790417		82	87	81	88	85	84	84	85	85	82	80	84	86	89	87	81	84	84	82	21.1321
LAMC1	P11047									3.07866	0.335738	6.16756	+	0.346857	-0.158179	-0.808003		1.64613	-0.595046	-3.04738	+	0.177901	-0.112768	-0.461393		0.0826164	0.0445178	0.228606		53	60	52	56	55	58	57	55	58	55	52	51	47	52	55	51	51	48	49	16.019
ACP2	P11117									1.11598	0.285389	2.13608		2.38429	0.855169	4.49457	+	1.17234	0.425392	2.23022		0.606914	0.314744	1.30977		0.989773	0.367369	1.9262		10	10	10	10	9	10	11	13	11	12	12	12	10	11	12	12	11	11	10	16.6081
HSPA8	P11142									6.93045	0.558508	28.7464	+	0.243705	-0.0527434	-0.599848		0.115552	-0.0281621	-0.310911		0.385164	-0.0974854	-0.894701		0.694647	-0.121475	-1.43241		68	67	67	68	64	65	64	65	68	65	67	65	68	68	65	58	67	65	64	21.857
SLC2A1	P11166									3.22077	0.979774	6.55888	+	1.94031	0.753256	3.59221	+	2.10106	0.819002	3.90654	+	1.61297	0.860675	3.18578	+	1.82154	0.707364	3.36787	+	7	8	8	8	9	9	8	9	9	8	9	11	9	9	9	9	8	9	9	16.7564
SLC2A3	P11169									1.10276	0.959983	2.11405		2.34047	-0.623363	-4.40049	+	0.155045	0.0579236	0.404643		1.69663	0.622071	3.36	+	0.107882	-0.0435598	-0.292108		6	5	4	5	5	5	4	6	6	5	4	6	6	6	5	5	4	5	6	15.9014
EPB41	P11171;P11171-2									1.9769	-0.259632	-3.66264	+	0.307803	0.0656002	0.731112		0.0513885	-0.00992635	-0.146393		0.0196725	-0.00459499	-0.0583724		0.097709	0.0153702	0.266836		2	1	1	2	1	1	1	1	1	2	1	1	1	1	1	1	1	2	1	18.9828
UMPS	P11172									1.67822	-0.215378	-3.10513	+	0.957467	-0.0962078	-1.87254		0.417626	-0.0476969	-0.9426		0.375257	-0.0553209	-0.875328		0.402542	0.046116	0.914364		23	22	24	23	24	25	19	22	23	22	23	24	25	25	25	20	25	26	25	16.2831
PYGB	P11216									2.07763	1.94244	3.8599	+	1.20992	0.293687	2.29323		0.443075	0.127018	0.989748		0.599967	0.208925	1.29714		0.345438	-0.103337	-0.805245		43	47	44	46	41	46	48	47	44	48	49	44	48	51	50	45	46	45	40	17.7668
PYGM	P11217									2.61246	-0.623832	-5.00473	+	0.185476	0.0988216	0.473764		0.0972972	-0.0552082	-0.265805		0.119642	-0.0844088	-0.323788		0.426312	-0.199338	-0.95876		14	15	13	13	14	15	14	15	16	16	15	14	14	17	16	13	12	13	14	18.1751
RALA	P11233									2.03439	-0.623568	-3.77461	+	0.0543823	-0.0233673	-0.154472		1.05437	0.298299	2.03352		1.48631	0.472539	2.92993	+	0.39486	0.117635	0.899894		5	5	5	5	5	6	5	6	6	6	6	6	6	6	6	4	5	6	5	18.1149
RALB	P11234;P11234-2;P11234-3									0.693631	-0.298065	-1.43068		2.0503	-0.262108	-3.80588	+	1.54705	-0.188272	-2.87139	+	1.9309	-0.310755	-3.87299	+	3.53448	-0.466572	-7.49286	+	20	19	15	17	20	18	17	19	18	18	20	19	18	20	19	14	17	16	18	17.8322
BCR	P11274;P11274-2									0.436749	-0.0655465	-0.978083		1.23395	-0.43428	-2.33361		1.68537	-0.58045	-3.11805	+	1.32556	-0.612179	-2.61725	+	1.23593	-0.431115	-2.33694		9	8	7	4	9	5	7	3	5	4	5	7	5	3	6	4	5	5	5	15.3296
LAMP1	P11279									0.0710675	0.0168814	0.198715		1.69997	0.48321	3.14448	+	1.48657	0.424236	2.76551	+	0.91258	0.359781	1.85791		0.337984	0.121036	0.790715		9	10	10	9	9	10	9	9	10	10	9	10	10	10	9	9	10	9	10	20.4407
TOP1	P11387									2.19773	0.304976	4.10206	+	0.443447	-0.153524	-0.990433		1.00538	-0.303115	-1.95212		0.832437	-0.332355	-1.71459		1.38601	-0.400724	-2.59177	+	28	33	27	29	29	29	27	26	30	24	28	27	27	29	27	24	27	28	25	16.5762
TOP2A	P11388;P11388-2;P11388-3;P11388-4									0.609943	-0.25278	-1.28703		1.84277	-1.23115	-3.40751	+	1.01328	-0.716896	-1.96524		0.467925	-0.484121	-1.05319		0.929997	-0.678573	-1.82691		19	19	7	19	19	3	1	4	5	6	4	9	11	12	10	14	14	18	16	14.5998
G6PD	P11413;P11413-2;P11413-3									0.396588	-0.0249465	-0.903155		0.119213	-0.0370611	-0.319812		0.231285	-0.0660381	-0.57356		0.274616	-0.0973196	-0.672043		0.0706419	-0.0227292	-0.197602		48	47	46	49	45	48	46	46	48	47	48	49	49	52	52	46	50	52	47	19.5014
UBL4A	P11441									0.207219	0.0550214	0.521719		1.23697	-0.346921	-2.3387		0.580209	-0.175216	-1.23528		0.535072	-0.207643	-1.1783		0.632465	-0.213605	-1.32596		11	10	10	9	10	8	9	9	9	9	8	10	10	9	9	8	9	8	9	15.8209
VDR	P11473;P11473-2									0.771909	0.13973	1.56301		1.50286	0.80212	2.7939	+	1.34374	0.686247	2.51951	+	1.18341	0.804836	2.35009		0.946682	0.515482	1.85463		1	1	1	1	1	1	1	1	1	1	1	1	1	1	1	1	2	1	1	12.6606
DMD	P11532;P11532-11;P11532-4									0.695502	0.201354	1.43386		0.300233	-0.436896	-0.715958		0.0105046	-0.0190303	-0.0312255		2.76418e-05	6.39915e-05	8.3831e-05		1.30154	-1.49853	-2.44777	+	2	1	3	1	1	1	NaN	1	2	2	2	2	3	3	3	3	2	2	1	15.0189
MTHFD1	P11586									1.31008	-2.89461	-2.79685	+	1.98661	-0.242922	-3.68142	+	1.50347	-0.184646	-2.79498	+	0.0671999	-0.0157434	-0.190187		0.0626647	0.0115993	0.176596		58	57	56	56	57	58	52	53	58	55	54	55	63	59	54	55	62	57	57	18.3644
IGF2R	P11717									2.2126	0.519816	4.1326	+	1.2619	-0.854699	-2.38073		1.0991	-0.756414	-2.10795		0.906929	-0.832656	-1.84779		1.28434	-0.867706	-2.41864		82	79	63	74	77	70	68	70	66	67	64	57	68	64	65	62	64	65	64	17.075
ADH5	P11766									0.0931645	-0.0225655	-0.25542		2.08272	0.313182	3.87002	+	3.84953	0.696762	8.53952	+	2.14384	0.463557	4.37612	+	0.308928	0.0592468	0.733358		31	31	29	28	30	31	32	30	31	29	29	31	31	32	31	27	27	31	29	19.2097
CDK4	P11802									1.19489	-0.542433	-2.268		2.12495	-0.587269	-3.95439	+	1.2841	-0.363126	-2.41824		1.81317	-0.672813	-3.6103	+	1.65852	-0.457743	-3.06964	+	15	16	13	14	16	14	14	13	15	14	14	14	13	13	14	14	14	15	14	16.0195
PRPS2	P11908;P11908-2									0.142191	-0.0431909	-0.374671		0.574016	0.113755	1.22444		1.99818	0.330988	3.70388	+	1.1285	0.269953	2.24882		0.271232	-0.0838034	-0.657072		7	7	6	6	7	6	7	6	7	8	7	6	7	7	6	7	6	8	6	16.2028
PABPC1	P11940									0.0264176	0.00487353	0.0771869		2.3806	-0.240555	-4.48661	+	1.11757	-0.118228	-2.13873		0.658834	-0.0982924	-1.4037		0.635922	-0.0693843	-1.33191		46	46	44	44	45	46	42	45	45	43	45	44	44	47	48	42	43	45	43	19.3504
PCNA	P12004									0.188165	0.27149	0.479756		1.27588	-0.386684	-2.40434		0.630852	-0.212633	-1.32318		0.312411	-0.151204	-0.749922		0.0319502	-0.0150182	-0.0928139		19	18	17	19	19	18	16	18	17	17	17	17	16	20	20	17	17	21	18	18.6198
HARS1	P12081;P12081-4									1.0351	-0.530478	-2.00148		0.00954999	-0.00333443	-0.0284181		0.0259627	-0.00895475	-0.0758942		0.193736	0.0733734	0.497219		0.357337	0.0982923	0.828295		28	28	28	28	29	33	28	29	29	30	29	29	29	30	28	27	30	32	30	18.4633
COL6A1	P12109									1.36833	0.26542	2.5615	+	3.21036	-0.970397	-6.52957	+	1.87023	-0.518015	-3.45908	+	0.138041	-0.0683109	-0.368325		0.0530969	0.0223365	0.151008		52	57	52	48	53	53	48	47	49	44	47	45	51	48	50	46	51	47	49	19.6084
COL6A2	P12110									0.0309019	0.0195739	0.0898664		2.57345	-0.685757	-4.91499	+	1.26181	-0.334161	-2.38057		0.212545	0.0944393	0.53903		1.01748	0.27529	1.97221		41	49	44	39	41	43	41	42	42	42	43	43	43	44	48	42	45	47	43	19.4771
COL6A2	P12110-2									0.166657	0.339315	0.431313		2.03816	-0.829532	-3.782	+	1.76031	-0.713156	-3.25462	+	0.807512	-0.491077	-1.67008		1.11072	-0.469821	-2.12731		2	2	2	2	2	2	2	2	2	2	2	2	2	2	2	1	2	2	2	17.2539
COL6A3	P12111									3.96402	0.422758	8.94988	+	2.18371	-0.611734	-4.07338	+	0.142266	-0.0564355	-0.374849		0.119786	0.0612682	0.32414		1.06002	0.306437	2.04292		197	202	198	201	196	170	165	174	192	180	181	197	192	199	195	181	201	198	197	18.8163
IMPDH2	P12268									1.14429	0.217972	2.18333		0.124481	0.0414515	0.332543		0.451185	0.125679	1.00465		0.766789	0.251306	1.59732		1.00451	0.243215	1.95068		35	32	36	35	36	33	30	32	39	37	39	37	36	40	39	35	36	38	35	17.9511
TPR	P12270									3.71196	1.8933	8.06813	+	1.96296	0.235451	3.63573	+	0.939425	0.118372	1.84257		1.02946	0.171989	2.06831		0.242165	0.038342	0.596605		85	84	83	73	82	82	76	72	89	80	89	76	80	83	81	78	74	80	75	15.611
CKB	P12277									2.81342	0.558441	5.48469	+	0.601247	0.420169	1.27194		0.267986	-0.215949	-0.650394		0.868942	-0.740972	-1.77983		0.441379	-0.325837	-0.986624		15	17	18	18	17	21	20	21	19	17	18	18	17	17	15	17	15	17	16	16.5599
ANXA3	P12429									0.679179	0.482291	1.40605		0.176759	-0.224714	-0.454214		0.837369	0.829303	1.67266		0.238845	-0.369891	-0.596252		1.68221	-1.58997	-3.11234	+	6	9	9	9	10	10	9	7	9	7	8	9	9	10	9	6	4	3	5	13.9843
ACTN1	P12814									1.72432	-0.116537	-3.18875	+	3.39775	0.400143	7.07336	+	3.60286	0.427615	7.71024	+	2.82407	0.4406	6.2841	+	3.08743	0.346179	6.19118	+	115	117	113	115	117	116	116	116	120	121	120	118	123	125	123	115	119	117	113	21.1498
ACTN1	P12814-2									0.73518	-0.628526	-1.50111		2.41935	0.982385	4.57072	+	0.834511	-0.378198	-1.66789		0.664992	0.377923	1.4148		1.19143	-0.473326	-2.2622		6	3	3	4	4	7	6	6	7	6	6	5	3	6	6	3	3	6	3	17.188
SRC	P12931;P12931-2									1.63711	0.252355	3.03123	+	0.957953	0.42953	1.87335		0.172408	0.102853	0.444384		0.326416	0.223961	0.778276		0.0234263	-0.0158189	-0.0686644		12	13	14	12	12	14	11	13	14	13	13	12	13	13	14	13	11	12	9	15.5238
PEPD	P12955									2.65448	0.998887	5.1026	+	0.448426	-0.163535	-0.999588		1.13136	0.354384	2.16174		0.740589	0.317553	1.55046		0.890439	0.289115	1.76112		24	23	25	22	22	26	24	24	25	24	23	26	26	28	28	23	23	27	23	18.0842
XRCC6	P12956									0.663369	-0.147653	-1.37904		0.822907	-0.0902225	-1.6485		1.43377	-0.14938	-2.67394	+	0.979903	-0.133171	-1.97882		1.26531	-0.133844	-2.38648		55	56	56	52	56	54	54	54	56	58	57	59	57	60	57	52	56	56	53	18.9521
XRCC5	P13010									2.47325	0.260973	4.68933	+	0.371566	-0.050228	-0.855636		1.12922	-0.127528	-2.15817		0.860063	-0.129772	-1.76395		0.616244	-0.0785528	-1.29794		51	52	48	52	51	50	50	49	53	51	48	51	54	50	55	42	51	51	52	18.6295
LAMP2	P13473									0.0280774	-0.00588544	-0.0818935		2.02769	0.573252	3.76147	+	1.6948	0.482722	3.13511	+	1.01799	0.393566	2.04754		0.777659	0.248482	1.57267		8	9	9	8	9	9	8	8	8	8	8	9	8	9	8	8	9	9	8	20.0568
RNH1	P13489									0.154441	0.0335258	0.403246		1.7182	0.51347	3.17761	+	2.13085	0.639705	3.96626	+	1.36449	0.547922	2.69187	+	2.43137	0.741452	4.59702	+	34	34	33	35	33	37	34	34	34	34	36	33	37	36	37	35	37	36	34	20.833
BMP1	P13497;P13497-2;P13497-4;P13497-5;P13497-6									0.312776	0.144333	0.741021		0.0741736	-0.0730867	-0.211278		0.137318	0.12691	0.371765		0.184098	0.227984	0.495154		0.748306	0.557649	1.62958		NaN	2	4	3	NaN	3	4	3	1	1	1	3	2	3	3	3	4	5	4	NaN
CYBA	P13498									3.27996	1.28645	6.7275	+	0.256504	0.300408	0.626626		0.0308403	0.0429403	0.0896931		0.0313673	0.0557258	0.0919332		1.16191	1.0622	2.21278		1	2	1	1	3	1	1	2	1	1	1	3	2	2	2	2	2	2	2	12.5865
NCAM1	P13591;P13591-1									0.315559	-0.0637723	-0.746552		0.599866	-0.841355	-1.26954		0.14378	-0.248219	-0.378403		0.295835	0.589433	0.716021		0.919113	-1.69312	-1.86962		12	11	9	6	4	NaN	1	2	3	3	4	7	6	5	10	10	NaN	1	2	15.9325
VCAN	P13611									0.478033	-0.221586	-1.0536		1.11707	0.79355	2.1379		0.165852	0.160313	0.429476		0.758981	0.737951	1.58336		1.56311	1.07404	2.89969	+	14	2	15	14	13	20	14	18	16	16	16	9	10	9	14	12	16	16	16	14.3392
ITGA4	P13612									3.22413	-1.01833	-6.56836	+	0.629263	0.263821	1.32044		0.401077	-0.182311	-0.911609		0.379756	-0.222018	-0.884137		2.1591	-0.829711	-4.02332	+	25	22	24	23	21	23	23	25	25	23	26	25	23	21	24	17	21	20	20	16.1148
EEF2	P13639									1.79266	-0.186659	-3.31426	+	2.04636	-0.202737	-3.79812	+	0.125326	0.0180607	0.334575		0.0340208	-0.00650883	-0.0994384		1.04207	0.107521	2.01307		98	102	96	102	98	97	92	92	100	96	99	99	105	104	102	92	104	100	99	21.0935
PDIA4	P13667									2.50173	-0.259755	-4.75278	+	2.22175	-0.315582	-4.15146	+	1.86935	-0.26412	-3.45742	+	1.54908	-0.2917	-3.05559	+	2.78737	-0.411774	-5.42074	+	68	73	68	72	73	75	69	70	73	70	72	68	74	74	76	59	72	71	66	19.2577
P4HA1	P13674									1.91694	0.454422	3.54757	+	0.454553	-0.196933	-1.01083		1.08559	0.40593	2.08546		0.805899	0.40722	1.6672		0.968582	0.368064	1.891		42	45	45	45	45	46	47	47	46	44	45	47	47	47	45	37	47	44	42	18.4757
P4HA1	P13674-2									0.941726	0.383773	1.8464		0.559151	-0.189829	-1.19835		1.39948	0.385026	2.61488	+	0.815133	0.312198	1.68369		1.3364	0.388328	2.50701	+	1	2	1	1	1	1	1	1	4	1	1	1	3	3	1	1	4	1	1	17.1703
TPT1	P13693									0.558509	0.15685	1.19722		0.038225	-0.0066349	-0.110329		0.253572	-0.0354619	-0.620518		1.82272	-0.224413	-3.63123	+	0.184976	0.0230085	0.472648		22	22	21	22	22	21	22	22	21	22	21	22	22	22	22	19	21	21	21	18.7519
ALAD	P13716;P13716-2									0.0527114	0.0094195	0.149968		1.15252	0.230359	2.19708		0.456409	-0.109882	-1.01422		0.952253	-0.261205	-1.92908		0.552135	-0.127534	-1.186		15	13	14	14	14	16	16	14	15	13	16	18	16	17	17	14	16	17	16	17.1734
F3	P13726									0.566874	-0.226516	-1.21192		0.701375	0.609347	1.44384		0.215669	-0.228492	-0.540064		0.210638	-0.283829	-0.534826		1.36728	-1.0915	-2.55969	+	3	6	5	6	6	5	5	5	5	5	5	5	5	5	5	5	3	4	5	14.1145
PLS3	P13797									1.3132	0.37705	2.46756	+	0.388369	0.259047	0.887622		0.0524422	0.0435797	0.149241		0.462604	0.382829	1.04315		0.256629	0.182955	0.626886		68	61	69	62	60	72	69	65	73	70	69	70	69	71	70	61	70	70	74	19.9445
APEH	P13798									1.94317	-0.55608	-3.59769	+	1.51244	-0.168884	-2.81066	+	0.573928	-0.0758149	-1.22429		0.152826	-0.0312618	-0.40336		1.55398	0.174041	2.88358	+	21	21	20	23	22	22	21	21	21	21	22	22	21	23	23	21	19	22	21	17.9663
GYS1	P13807									1.50912	-1.75084	-2.80485	+	2.98117	0.610254	5.90965	+	0.117188	0.0324841	0.314895		1.37228	0.354374	2.70686	+	1.42449	0.273388	2.65794	+	24	23	23	21	24	28	26	24	25	24	26	23	24	23	24	23	24	25	23	16.5799
PRKAR2A	P13861;P13861-2									0.03185	0.0106742	0.0925325		1.11148	0.137796	2.12858		0.597428	0.0843844	1.2653		0.243055	-0.0491621	-0.60529		1.75912	-0.218063	-3.25242	+	21	19	21	23	23	22	18	22	23	19	23	20	23	25	25	18	19	22	22	17.2678
GTF2F2	P13984									2.09728	-0.571047	-3.89899	+	1.51498	-0.676696	-2.8151	+	0.972258	-0.455816	-1.89711		1.35306	-0.807165	-2.66988	+	1.09901	-0.505813	-2.1078		17	21	18	21	21	15	17	14	18	18	17	16	18	17	15	13	17	16	13	14.8899
CD59	P13987;P13987-2									1.50267	0.760426	2.79358	+	1.25229	0.488271	2.36451		0.103	0.0572634	0.280027		0.0375884	-0.0281893	-0.109468		0.0691003	0.0417503	0.193565		8	7	7	7	7	8	8	8	8	8	8	8	8	7	7	7	8	7	8	20.1238
MIF	P14174									0.18596	-0.365903	-0.4797		0.203966	0.102131	0.514616		0.80917	0.322081	1.62552		0.886239	0.446509	1.81076		0.406413	0.20071	0.921632		4	4	4	4	4	3	3	4	4	4	4	4	4	4	4	4	3	3	3	21.7932
CD99	P14209;P14209-3									3.87779	-0.578468	-8.63927	+	2.2415	0.538636	4.1923	+	1.65828	0.404482	3.06921	+	0.901538	-2.54463	-1.83814		0.481287	0.326301	1.05949		5	3	4	2	3	3	3	5	4	5	5	6	5	5	4	2	3	4	6	15.6569
PRKCSH	P14314-2									0.907193	-0.642155	-1.789		0.0403821	0.0274101	0.116301		0.29919	0.168293	0.713864		0.339237	0.238408	0.804019		0.228217	0.133962	0.56702		36	33	36	39	34	38	36	36	38	38	40	36	38	37	35	37	35	38	35	19.1672
TRIM27	P14373;P14373-2									3.0657	0.508467	6.13279	+	0.227488	0.114739	0.565462		0.31062	0.0641048	0.736731		0.232569	-0.204672	-0.58272		1.57729	-0.576533	-2.92474	+	2	2	2	2	2	3	1	1	2	2	2	3	2	1	2	2	1	2	2	13.4198
AKR1A1	P14550									2.27588	-0.695868	-4.26396	+	0.468189	0.172638	1.03572		1.14707	0.364529	2.18797		0.74326	0.326605	1.55524		1.35356	0.423522	2.53626	+	23	25	24	26	23	26	25	26	27	26	25	26	26	25	24	23	25	26	26	17.7728
PKM	P14618									2.36974	-0.381253	-4.4632	+	2.66732	-0.373376	-5.13276	+	0.254624	-0.0460274	-0.62271		1.50565	-0.272682	-2.96842	+	1.39076	-0.188153	-2.59992	+	84	84	80	83	82	85	80	83	85	79	80	83	87	88	83	76	87	87	83	23.0966
PKM	P14618-2									2.52717	-0.255465	-4.8099	+	1.27082	-0.314532	-2.39578		0.898001	-0.231072	-1.77371		0.704493	-0.258673	-1.48579		2.01922	-0.497378	-3.74489	+	10	10	10	10	10	10	10	11	10	10	10	9	10	11	13	9	10	13	9	20.772
ACYP2	P14621									2.3296	-0.704	-4.37735	+	1.27259	0.487583	2.39877		0.326671	-0.156797	-0.768522		1.43543	-0.760306	-2.82961	+	0.899118	-0.36289	-1.77557		4	5	5	4	4	5	5	5	5	6	5	4	5	5	4	3	5	4	4	15.7368
HSP90B1	P14625									0.0502838	0.0169305	0.143401		2.20263	-0.175021	-4.11211	+	0.825866	-0.0703181	-1.65344		0.341279	-0.0455877	-0.8081		0.238464	-0.02584	-0.588792		103	102	96	105	101	110	104	104	102	101	104	104	110	113	112	93	109	111	105	21.0575
MYL6B	P14649									2.13456	-0.585737	-3.97372	+	0.820004	0.143527	1.64364		0.725562	-0.140084	-1.48485		0.256107	-0.0820845	-0.633101		1.46502	-0.288074	-2.72803	+	5	5	5	4	4	2	5	4	4	3	4	3	2	3	3	5	2	5	3	15.8338
SNRPB;SNRPB;SNRPB;SNRPN;SNRPN	P14678;P14678-2;P14678-3;P63162;P63162-2									2.85555	-0.781893	-5.58926	+	1.72933	0.147171	3.19788	+	0.661134	0.0582481	1.37521		1.31274	0.133169	2.59283	+	1.38145	0.138232	2.58395	+	12	12	12	14	13	15	14	15	14	15	15	15	15	16	16	11	14	17	16	18.7553
HNRNPL	P14866									1.37608	-0.57135	-2.57475	+	3.49353	0.199442	7.36513	+	0.0305358	-0.00289764	-0.0888355		0.448614	0.0314728	1.01669		0.168298	0.0122785	0.435052		39	41	39	40	41	37	35	40	41	39	39	40	40	41	42	27	33	37	33	18.1579
DARS1	P14868									3.53378	-1.1236	-7.49066	+	1.02568	0.146557	1.98583		2.31522	0.313251	4.34682	+	2.25079	0.419015	4.64385	+	3.3021	0.487997	6.79144	+	46	48	45	46	45	49	50	48	52	51	51	51	53	53	52	46	51	53	50	18.4726
JUP	P14923									2.92764	-0.723476	-5.77152	+	0.632017	0.586153	1.32519		0.00500846	0.00656382	0.01498		0.305482	0.405507	0.735796		1.31424	-1.54819	-2.46932	+	21	16	16	17	18	16	21	15	18	21	17	15	21	12	15	17	7	15	6	16.0216
GLUL	P15104									0.561133	0.0787724	1.20184		1.21163	-0.645877	-2.29609		1.47187	-0.767302	-2.73994	+	0.981917	-0.697278	-1.98244		1.22546	-0.648108	-2.31933		9	10	9	9	10	7	9	10	10	10	9	9	9	8	8	8	10	7	9	16.4393
AKR1B1	P15121									2.34801	1.45936	4.4166	+	0.0966426	0.0610556	0.264164		1.30312	0.560063	2.45046	+	0.340328	0.230709	0.8062		0.00607483	0.00413907	0.0181475		27	28	28	26	28	28	26	28	28	27	28	28	28	28	27	27	28	27	27	18.0471
ANPEP	P15144									0.220314	0.272088	0.55008		2.51626	-1.09799	-4.78536	+	1.79309	-0.760205	-3.31506	+	1.89671	-1.09235	-3.79564	+	1.66862	-0.708649	-3.08782	+	66	73	74	73	72	74	72	71	66	64	64	66	68	68	63	59	71	71	68	20.0245
PVR	P15151;P15151-2;P15151-3;P15151-4									1.09241	0.116565	2.09681		1.07962	0.238838	2.07552		0.781703	0.186759	1.57947		1.03415	0.317972	2.0768		0.426554	-0.107933	-0.959208		7	6	6	8	7	9	8	8	7	8	6	8	8	7	8	5	8	5	5	16.1248
RAC2	P15153									3.25459	1.46033	6.65482	+	1.67835	0.737894	3.10536	+	2.0552	0.910034	3.81553	+	1.31031	0.765902	2.5882	+	2.21232	0.998286	4.13202	+	5	6	5	6	5	5	5	5	5	6	6	5	6	5	5	5	6	6	5	15.5784
GSPT1	P15170-2;P15170-3									0.984528	0.4404	1.91749		2.7577	-0.298342	-5.34855	+	2.66842	-0.283733	-5.13535	+	0.580638	-0.0870104	-1.26192		1.77021	-0.181789	-3.27282	+	45	42	42	41	43	39	43	40	46	43	41	41	46	43	40	37	40	45	40	17.8935
IFNGR1	P15260									0.0319213	-0.0151661	-0.0927327		0.355062	-0.509224	-0.835523		0.398971	0.441334	0.907645		0.308064	0.459335	0.741068		0.178886	-0.222552	-0.459004		1	1	1	2	2	3	2	2	2	NaN	1	3	3	1	1	3	1	2	2	14.5896
ARSA	P15289;P15289-2									1.38134	-0.144751	-2.58378	+	3.82637	1.22712	8.45855	+	2.54353	0.703683	4.8469	+	0.37584	-0.173017	-0.876471		1.51638	0.41077	2.81755	+	10	12	11	12	12	13	14	13	14	13	13	14	14	13	13	10	11	12	10	17.3193
B4GALT1	P15291;P15291-2									0.778416	-0.0926779	-1.57395		1.13281	0.314591	2.16417		1.05947	0.31152	2.042		0.20695	0.219816	0.526673		2.08771	0.614223	3.87993	+	2	2	4	3	4	4	3	3	4	3	3	4	3	5	3	2	4	4	3	14.3579
EZR	P15311									2.45791	0.715586	4.65538	+	0.662517	-0.313694	-1.37758		1.15854	0.50175	2.20713		0.222018	0.159615	0.559799		0.627307	0.29929	1.31706		35	38	37	38	36	35	35	35	37	34	38	37	40	39	39	31	39	38	38	17.8238
ATF2	P15336;P15336-5									1.37163	0.413966	2.56715	+	0.591286	-0.369275	-1.25461		0.357609	-0.277471	-0.828822		0.254931	-0.215254	-0.630608		0.136746	0.10283	0.361824		5	6	2	3	5	3	2	4	3	3	1	3	5	4	2	1	2	3	3	13.1026
UCHL3	P15374									0.404526	0.331884	0.954282		0.878145	0.205991	1.74066		1.38041	0.291617	2.58217	+	1.61841	0.449027	3.19697	+	0.121279	0.0416045	0.324817		15	15	15	16	15	19	17	16	20	14	16	16	17	18	16	14	17	17	15	16.751
FOSL1	P15407									1.21906	1.11012	2.30858		1.13766	-1.94531	-2.17225		1.39125	-2.82272	-2.74353	+	1.41398	-2.86934	-2.78769	+	2.49271	-4.00193	-4.73261	+	3	3	3	3	3	1	2	NaN	2	2	1	2	3	NaN	1	2	2	3	2	16.8132
FOSL2	P15408;P15408-3									0.152842	-0.332041	-0.403398		0.328283	-0.156026	-0.771694		0.445076	0.200503	0.993431		0.973837	0.507993	1.9679		0.0290099	0.0178795	0.0845307		2	2	1	2	2	2	2	2	2	2	1	2	1	1	1	2	2	1	2	13.0897
CD46	P15529;P15529-10;P15529-11;P15529-12;P15529-13;P15529-14;P15529-15									1.86958	1.28249	3.45785	+	0.999204	-0.788153	-1.94186		0.179412	-0.192561	-0.460185		0.141256	-0.194725	-0.375998		0.452387	-0.421218	-1.00686		4	3	1	3	3	2	1	3	4	1	1	2	2	3	2	2	2	1	1	16.2915
CD46	P15529-2;P15529-3;P15529-4;P15529-5;P15529-6;P15529-7									0.898814	0.35509	1.77506		1.11139	-0.60767	-2.12843		0.125737	0.0963743	0.335564		0.278459	-0.244886	-0.680058		0.707184	-0.419418	-1.45371		10	9	8	7	9	10	10	11	9	8	8	11	9	11	11	9	6	9	8	16.2553
NQO1	P15559;P15559-2									2.64359	-0.270561	-5.07712	+	0.435986	0.462106	0.976673		0.212973	0.252804	0.534229		0.0324371	0.0564028	0.094964		0.147901	-0.183621	-0.388045		14	16	15	17	14	16	16	16	17	17	16	16	16	17	16	15	15	15	15	19.1218
GNS	P15586									0.733197	-0.114222	-1.49776		1.85277	0.395902	3.42624	+	2.17486	0.471698	4.05534	+	1.11831	0.324	2.23012		0.346706	0.0935277	0.807709		17	19	18	19	18	19	19	19	20	19	20	20	20	20	20	17	17	19	19	18.4416
PHKG2	P15735;P15735-2									2.1661	0.786674	4.03753	+	0.549457	-0.308583	-1.18127		2.22446	-1.02596	-4.15704	+	0.964278	-0.757838	-1.9507		0.852408	-0.52269	-1.75027		4	4	3	3	4	4	3	2	3	3	4	3	4	2	1	2	3	4	NaN	14.0254
ARSB	P15848									2.66442	0.739225	5.12592	+	1.94733	1.12214	3.60567	+	1.19024	0.704148	2.26021		0.877606	0.701655	1.79532		0.96083	0.586794	1.87813		12	12	13	12	12	17	15	16	13	12	10	13	14	12	15	11	13	13	12	15.7262
RPS2	P15880									0.200314	-0.0255132	-0.506612		1.72687	-0.0935946	-3.19341	+	0.778624	0.0480267	1.57429		2.19048	0.167947	4.49157	+	2.79996	0.136659	5.45159	+	32	31	32	32	31	31	33	31	33	33	32	34	34	33	34	27	33	33	33	20.4839
DSP	P15924									0.184418	0.0500823	0.471402		0.887657	-0.4694	-1.75649		0.236948	-0.156019	-0.585584		0.633284	0.453687	1.35757		1.08286	-0.557101	-2.08091		157	163	144	124	145	131	151	131	135	133	140	142	144	146	166	147	130	125	112	16.5686
RPA2	P15927;P15927-2;P15927-3									0.331035	0.328215	0.777103		0.427227	0.150768	0.960457		0.299055	-0.113053	-0.713593		0.482892	0.212696	1.0813		1.02322	-0.310355	-1.98176		7	6	7	7	7	7	6	7	7	7	7	6	6	9	8	6	7	7	7	16.2959
TIMP2	P16035									1.6775	0.906052	3.10382	+	3.21276	-0.769995	-6.53632	+	0.212079	0.0666773	0.53229		0.217886	-0.0826282	-0.550763		0.798161	-0.190976	-1.60707		9	10	8	11	8	9	9	8	8	7	9	8	9	9	10	8	9	9	7	14.9868
CD44	P16070;P16070-10;P16070-11;P16070-12;P16070-13;P16070-14;P16070-16;P16070-17;P16070-18;P16070-3;P16070-4;P16070-5;P16070-6;P16070-7;P16070-8									1.11022	0.128601	2.12649		0.155754	-0.0753908	-0.406284		0.951769	-0.347889	-1.86308		0.985287	-0.462432	-1.98852		1.11218	-0.395874	-2.12975		17	16	16	18	16	18	16	18	19	17	19	19	18	19	18	16	18	18	18	21.2623
NQO2	P16083									3.43865	0.749005	7.19676	+	1.94631	1.47778	3.60371	+	0.672994	0.571283	1.39549		1.00738	1.04189	2.02837		0.757375	0.632609	1.53856		8	11	8	10	5	12	11	12	11	12	11	10	9	8	11	10	9	9	8	15.9621
CBR1	P16152									1.16723	0.146996	2.22167		0.974952	0.0827516	1.90158		0.37744	0.0418523	0.866852		0.260698	0.0323267	0.642814		2.43067	0.183683	4.59547	+	27	28	26	29	27	29	29	28	27	28	26	28	27	29	31	25	30	30	28	19.8905
CREB1	P16220;P16220-2									1.43553	-0.644706	-2.67698	+	0.856493	0.132059	1.70458		0.0384279	-0.00722593	-0.110892		0.0694401	0.0160941	0.196123		0.275866	-0.0514958	-0.666574		5	4	4	5	5	4	3	4	4	5	5	3	5	4	4	3	5	5	5	15.7885
PDGFRA	P16234									1.64677	0.639494	3.04854	+	0.297361	-0.295066	-0.710187		0.0286358	-0.0346612	-0.0834734		0.37208	-0.45291	-0.869094		0.556697	-0.49586	-1.19403		38	33	29	29	34	34	30	30	30	32	32	32	36	34	30	27	29	31	31	17.161
GLB1	P16278;P16278-3									0.824958	0.327726	1.65193		1.7988	0.924531	3.32562	+	1.05872	0.567518	2.04076		0.577293	0.438464	1.25581		0.653624	0.379326	1.36234		17	19	18	17	18	19	20	19	19	20	19	19	20	19	19	19	17	19	19	17.5772
PPP3CB	P16298;P16298-3;P16298-4									3.03801	-0.86279	-6.059	+	0.90789	0.108739	1.79016		1.04507	0.154789	2.01805		0.854156	0.151725	1.7534		0.323022	0.0517399	0.761326		6	6	5	5	6	6	6	6	5	5	5	5	5	4	5	7	6	7	5	16.0862
NCK1	P16333									0.68173	0.332649	1.4104		3.1991	-0.240219	-6.49799	+	2.03159	-0.210101	-3.76911	+	2.75956	-0.331204	-6.08014	+	1.08644	-0.0797716	-2.08687		19	19	17	17	20	20	19	18	18	15	19	17	17	17	14	17	18	19	18	15.8867
GCFC2	P16383;P16383-2									0.583259	-0.157347	-1.2406		0.559836	-0.384988	-1.19956		0.0452974	-0.0361127	-0.129817		0.124975	0.0833186	0.336809		0.17947	0.10074	0.460316		2	4	4	4	2	2	NaN	3	2	2	1	3	4	1	2	1	3	3	2	13.8608
H1-5	P16401									1.26787	0.398808	2.39079		1.70196	0.392618	3.14809	+	0.472375	0.144401	1.04333		0.615783	0.193926	1.32587		2.05093	0.445856	3.80712	+	12	13	12	12	13	12	11	11	14	12	12	12	14	12	13	11	14	11	12	20.0855
H1-2	P16403									0.0212487	-0.00449422	-0.0624265		1.9365	0.42844	3.58491	+	1.11772	0.232082	2.13898		1.44915	0.292439	2.85652	+	2.40456	0.375628	4.5385	+	12	13	12	12	11	13	13	12	16	11	13	11	13	12	12	10	14	13	12	20.6283
POR	P16435									0.242954	-0.0763783	-0.598267		3.21815	-0.440514	-6.55151	+	0.96365	-0.126583	-1.88281		0.218019	-0.0437571	-0.551053		0.52084	0.0717529	1.13052		35	35	35	33	35	38	36	36	35	39	35	36	34	38	36	36	37	36	37	17.0802
MGMT	P16455									1.80499	0.681666	3.33711	+	2.84338	0.764573	5.5589	+	0.0767482	0.029772	0.213489		1.38769	0.476121	2.73664	+	2.09058	-0.584454	-3.88565	+	6	8	7	7	5	3	4	4	6	7	8	6	6	7	7	8	5	7	7	14.9324
FER	P16591									2.64896	0.217509	5.08966	+	0.341403	0.118465	0.797388		0.392276	-0.120304	-0.895014		0.688678	0.264478	1.4574		0.221839	-0.0752865	-0.553361		7	5	9	7	8	12	8	9	9	7	6	4	7	4	6	9	6	9	6	13.4552
ATP2A2	P16615									1.73596	0.364644	3.20999	+	0.620793	-0.134207	-1.30581		0.473356	0.107363	1.04512		0.523131	0.148826	1.15623		0.508801	-0.113936	-1.10902		71	67	70	66	69	74	72	74	76	68	70	74	76	78	79	66	71	78	69	18.6415
FAH	P16930									0.178022	0.0199664	0.457058		1.69205	-0.26747	-3.13013	+	1.7114	-0.266593	-3.16524	+	0.865695	-0.187426	-1.77402		2.09989	-0.366287	-3.90422	+	12	12	12	11	12	12	11	12	13	11	12	11	13	12	12	14	11	10	13	16.6656
STMN1	P16949									0.322063	0.0214293	0.759432		1.02198	-0.405194	-1.9797		0.852741	-0.347257	-1.69832		1.20851	-0.614637	-2.39671		1.27817	-0.483569	-2.40821		11	18	12	14	12	7	9	11	14	11	10	12	12	12	12	10	11	8	11	20.6325
YBX3	P16989;P16989-3									1.50966	0.202031	2.80579	+	0.752139	-0.118288	-1.52973		0.193646	0.0376966	0.491915		1.13229	0.216591	2.25578		1.42807	0.213674	2.6641	+	16	18	19	19	16	18	13	19	18	17	17	18	20	21	17	18	18	22	18	18.3276
YBX3	P16989-2									0.0409305	0.0786769	0.117816		0.150179	-0.0736493	-0.393355		0.0211702	0.0115974	0.0622012		0.783114	-1.01071	-1.62649		0.663838	-0.274278	-1.37984		2	3	3	2	2	2	2	3	3	2	2	2	3	2	3	2	2	2	2	13.978
ZNF22	P17026									2.1066	-1.10464	-3.9176	+	0.00656771	-0.00738239	-0.0196091		1.15939	-1.73594	-2.20856		1.54256	-1.58155	-3.04244	+	0.610511	-0.61635	-1.3163		3	2	3	3	1	2	3	2	6	3	1	4	2	3	1	3	NaN	1	3	13.629
ZKSCAN1	P17029									0.700227	0.329301	1.44189		2.45756	-0.521089	-4.6546	+	2.05768	-0.581267	-3.82044	+	1.68344	-0.402221	-3.33223	+	1.45751	-0.65041	-2.71501	+	3	3	3	2	3	2	2	2	3	2	1	2	1	3	1	1	2	2	2	15.7736
NAGA	P17050									0.447508	0.228767	0.997901		1.57748	0.868618	2.92509	+	0.772048	0.46491	1.56324		0.198007	0.190922	0.506781		0.547585	0.352493	1.17797		6	8	10	10	8	11	11	10	12	10	11	10	9	11	11	9	10	11	9	15.2229
RHOQ	P17081									3.50873	0.829381	7.4123	+	0.116173	-0.084167	-0.312424		0.510114	0.260547	1.11137		0.502909	-0.31668	-1.11869		0.564091	-0.320932	-1.20704		2	3	2	1	2	2	3	3	2	3	2	1	2	2	3	3	2	1	2	14.8533
HMGA1	P17096;P17096-3									0.855025	0.400257	1.70213		1.56584	-0.663087	-2.9045	+	2.24642	-0.964841	-4.20251	+	1.98595	-1.20808	-3.99948	+	4.00918	-2.0788	-9.1164	+	8	8	6	8	8	7	6	7	8	7	7	5	7	7	7	6	6	4	4	19.4814
GOT1	P17174									3.5167	-0.405979	-7.43716	+	1.25353	0.370606	2.3666		1.15147	0.343785	2.19532		1.04414	0.412933	2.09489		1.08066	0.325343	2.07724		24	23	24	23	24	23	22	24	24	23	24	24	23	25	25	24	24	25	23	17.75
PRKCA	P17252									0.132782	0.170129	0.352414		0.116444	-0.0627781	-0.313084		1.38724	-0.520214	-2.59388	+	1.11167	-0.578895	-2.21795		1.80616	-0.669685	-3.33928	+	19	26	22	23	21	18	19	17	22	20	22	21	21	19	21	18	20	20	19	15.7632
ITGA2	P17301									4.3938	1.55628	10.6508	+	0.00755905	0.014584	0.0225437		1.61367	-1.93387	-2.98936	+	1.13291	-1.83233	-2.25691		1.92202	-2.30138	-3.55725	+	38	32	30	35	35	33	33	35	36	36	35	28	28	28	26	26	22	24	22	19.0118
GJA1	P17302									0.341008	0.183368	0.796619		0.242429	-0.283918	-0.597161		1.71043	1.50592	3.16347	+	1.06511	1.27366	2.13298		1.77779	1.56185	3.28679	+	13	18	15	6	17	12	13	15	11	11	12	18	17	18	17	15	16	18	14	15.0146
SMPD1	P17405;P17405-4									0.872289	-0.393031	-1.7309		1.7563	0.545179	3.24726	+	0.0288927	-0.0141052	-0.0841997		0.260878	0.1336	0.643193		0.42459	0.158902	0.955562		10	10	10	9	8	8	8	9	10	8	7	10	8	10	9	8	8	8	10	17.0671
UBTF	P17480-2									0.767593	-0.425454	-1.55575		3.15918	0.288741	6.38699	+	1.08557	0.0929966	2.08543		2.12129	0.244087	4.32104	+	0.194258	-0.0223881	-0.493269		22	25	23	23	20	24	21	26	25	24	25	24	26	24	26	24	23	23	27	15.1706
JUND	P17535									0.827403	0.189165	1.65601		0.644273	0.186148	1.34628		0.444388	-0.153808	-0.992165		0.464957	0.176575	1.04759		0.754829	-1.03826	-1.53427		4	3	3	2	3	3	2	3	3	3	3	3	4	3	4	2	2	2	3	14.7626
CAPN2	P17655									1.42229	-3.28928	-2.8039	+	2.04149	-0.377689	-3.78855	+	1.73562	-0.319544	-3.20938	+	1.05141	-0.262664	-2.1081		2.07128	-0.381848	-3.84732	+	54	54	55	56	51	54	53	52	55	53	53	53	53	55	57	51	54	58	53	19.6766
DES	P17661									0.688129	0.289373	1.42131		0.407137	-0.454152	-0.922989		0.0105475	-0.0153305	-0.0313515		2.10555	2.62618	4.28282	+	0.965231	-0.956974	-1.88544		8	10	15	7	22	16	12	15	15	10	12	13	17	15	28	27	10	9	11	16.9031
CEBPB	P17676;P17676-2									0.120007	0.138592	0.321737		0.418999	0.176866	0.945159		1.3484	0.500405	2.52745	+	0.754864	0.409721	1.576		0.841211	0.328415	1.67908		3	4	3	2	3	2	2	1	4	2	2	3	4	2	1	3	3	2	2	15.564
PTPN2	P17706									0.677776	0.402591	1.40366		1.28297	-0.195426	-2.41633		2.59463	-0.21383	-4.96357	+	1.36807	-0.182761	-2.69875	+	0.115877	0.0268438	0.311703		4	5	4	4	6	3	5	3	3	6	3	5	5	4	5	4	4	3	5	14.5242
CTPS1	P17812									0.704825	0.68601	1.4497		0.078698	0.0304798	0.218528		2.57419	0.683688	4.91667	+	1.53933	0.528599	3.03593	+	1.13758	0.301198	2.17212		29	29	28	27	29	29	29	29	30	29	28	29	31	31	30	29	30	30	29	17.3217
ENG	P17813;P17813-2									2.97401	0.680276	5.89103	+	2.60674	-0.440792	-4.99151	+	0.275154	-0.0582226	-0.665117		0.509757	-0.129801	-1.13143		1.93916	0.319736	3.59	+	13	13	15	14	14	13	14	14	12	13	12	12	15	13	13	14	13	13	12	18.0727
DDX5	P17844;P17844-2									0.632198	-0.395092	-1.3255		1.52618	-0.301048	-2.83472	+	1.08521	-0.222446	-2.08482		1.18683	-0.31389	-2.35643		0.265449	-0.0685832	-0.645163		28	28	28	29	28	28	25	25	27	25	28	29	27	29	30	26	27	30	25	18.4452
PFKL	P17858									3.77783	2.57998	8.29097	+	1.40517	0.265433	2.62467	+	1.38218	0.262776	2.5852	+	0.747849	0.199257	1.56345		1.4337	0.27055	2.67382	+	39	37	37	38	40	39	44	41	45	41	44	42	42	44	45	34	41	43	40	18.2986
GM2A	P17900									4.21035	-0.216462	-9.89223	+	1.50184	0.429394	2.79212	+	0.790899	0.245882	1.5949		0.515958	-0.223901	-1.14294		0.54092	-0.183992	-1.16619		6	6	7	6	6	7	7	7	7	7	7	7	7	7	7	6	7	6	7	15.2926
LGALS3	P17931									0.553265	-0.344849	-1.18799		0.81438	-0.3471	-1.63424		1.39917	-0.553583	-2.61436	+	0.904997	-0.487775	-1.84433		0.368934	-0.183198	-0.850596		16	17	16	17	16	17	16	16	16	16	16	16	16	17	16	15	17	17	17	19.6294
IGFBP3	P17936;P17936-2									0.219425	-0.0858392	-0.548169		0.541173	0.860299	1.16663		1.12936	-1.5927	-2.1584		1.20154	-2.20626	-2.38376		1.857	-2.53583	-3.43419	+	9	9	12	16	15	11	10	8	16	18	17	11	12	7	8	6	7	4	5	16.2667
PSMC3	P17980									2.11755	-0.490678	-3.93954	+	0.213396	0.0103499	0.535146		0.839162	-0.0404072	-1.67566		0.344098	-0.0228033	-0.813726		0.231005	0.0119527	0.572965		34	35	33	38	29	32	31	31	35	33	33	35	39	40	41	31	37	37	30	18.3427
TCP1	P17987									1.32755	-0.463878	-2.49195	+	1.36968	-0.127039	-2.56381	+	0.142124	-0.0193537	-0.374513		0.0223171	0.00426559	0.0660325		0.114636	0.0150383	0.308675		42	44	41	42	41	45	45	44	46	46	44	43	45	44	49	39	44	43	40	19.4418
PTPN1	P18031									1.8818	1.42646	3.4809	+	2.35442	-0.393417	-4.43032	+	0.735175	-0.127802	-1.50111		0.603576	-0.139062	-1.3037		1.66665	-0.270882	-3.08427	+	23	23	22	24	21	22	22	21	22	23	20	22	22	23	23	19	22	27	19	16.849
ERCC2	P18074									2.81552	0.231529	5.48987	+	1.68736	0.0694986	3.12164	+	1.58306	0.144388	2.93496	+	1.28668	0.0665304	2.5434		0.0594626	0.0108807	0.168081		7	8	8	10	10	12	14	10	10	9	10	9	12	9	10	7	9	10	8	14.8109
RPL35A	P18077									0.195284	0.0332661	0.495536		3.60622	-0.28469	-7.72109	+	0.307337	-0.0341316	-0.730183		0.457774	-0.0308281	-1.03403		1.24331	0.0539917	2.34938		12	13	12	12	12	10	11	12	14	13	13	11	14	14	12	12	14	11	10	19.9467
ITGB5	P18084									0.107373	-0.120793	-0.290851		1.80644	1.11129	3.3398	+	1.60894	0.991992	2.98093	+	1.33033	1.09651	2.62636	+	2.19417	1.36629	4.09476	+	32	28	34	29	30	35	38	37	36	36	34	36	36	37	33	31	37	36	35	16.1906
ARF4	P18085									2.83773	1.54342	5.54484	+	1.03199	-0.170666	-1.99632		0.183622	0.0401179	0.469623		0.726525	0.164912	1.52529		1.00414	0.180354	1.95006		8	8	8	9	9	9	11	9	10	9	11	11	9	10	11	8	8	12	9	21.5218
RPL7	P18124									1.12937	0.15532	2.15841		0.979543	-0.357908	-1.90921		0.665267	-0.214472	-1.38228		0.395284	-0.172213	-0.914392		0.0402451	-0.0183914	-0.115923		28	27	24	25	24	26	24	25	29	29	26	27	29	29	27	19	26	24	24	19.9296
VCL	P18206;P18206-2									2.1674	0.188993	4.04017	+	1.10353	-0.155818	-2.11533		2.71879	-0.392153	-5.2549	+	0.805446	-0.159724	-1.66639		1.79707	-0.242899	-3.32241	+	131	129	120	129	127	126	123	121	135	128	125	126	133	140	139	114	131	131	123	20.2313
PTPRA	P18433;P18433-6									0.0724593	0.0627417	0.204088		0.489104	-0.196505	-1.07362		0.179536	0.0929878	0.460465		0.155885	0.108158	0.410531		0.26555	-0.11457	-0.645371		6	6	4	3	4	9	8	10	4	4	6	7	7	4	8	5	4	5	4	15.4541
NAT1	P18440									0.95767	-0.282301	-1.87288		0.819747	-0.25712	-1.64321		0.222685	-0.0918337	-0.555177		0.126918	-0.0785032	-0.341531		0.902742	0.263291	1.7816		3	3	3	3	3	4	4	4	3	3	4	3	4	3	5	3	4	4	5	14.6304
SON	P18583;P18583-5;P18583-7;P18583-9									0.514821	-0.117736	-1.11978		0.810402	-0.155842	-1.62758		1.25309	-0.224731	-2.36585		1.05784	-0.250081	-2.11977		0.762625	-0.166945	-1.54739		36	36	32	29	37	32	34	28	32	30	34	34	27	34	30	33	31	35	29	15.4428
NELFE	P18615									0.304704	-0.0461619	-0.724919		0.0477185	-0.0161774	-0.136428		0.340407	-0.101748	-0.795446		0.986364	-0.272648	-1.99046		0.463078	-0.118551	-1.02641		8	8	9	9	8	7	7	5	7	7	8	8	7	6	6	6	7	7	7	14.6515
RPL17	P18621;P18621-3									3.65666	-1.09536	-7.88501	+	3.7986	-0.282633	-8.36233	+	2.33869	-0.146525	-4.39671	+	1.07831	-0.0799994	-2.15702		0.368858	-0.0308231	-0.85045		18	22	18	20	19	19	17	17	20	18	16	18	23	25	21	17	24	20	19	19.8252
PGAM1	P18669									3.71569	1.06303	8.08061	+	2.19028	0.162681	4.08681	+	3.19938	0.250992	6.49877	+	3.06165	0.33695	7.08413	+	2.65741	0.195628	5.10946	+	35	37	35	38	36	35	37	37	37	36	36	39	38	36	38	38	37	32	36	20.5109
RCC1	P18754;P18754-2									2.14826	0.411515	4.00137	+	2.32591	0.181247	4.36949	+	0.998931	0.0793419	1.94141		1.04601	0.107345	2.0983		2.5536	0.19489	4.86975	+	16	18	14	16	18	17	16	14	18	16	18	15	16	16	14	15	14	17	15	16.3086
SDC1	P18827									0.904714	-0.172018	-1.78487		0.497705	-0.405266	-1.08911		0.54177	-0.421644	-1.16769		0.0790587	0.0996959	0.22136		2.93055	2.07676	5.77896	+	1	1	1	1	1	1	1	1	1	2	1	1	1	1	1	1	1	1	1	15.0518
LIG1	P18858;P18858-3									3.18723	-1.30976	-6.46483	+	0.377291	-0.894401	-0.879313		0.740582	-1.69392	-1.51024		0.0634067	-0.182556	-0.180083		0.529095	-0.978888	-1.14522		4	3	2	5	8	5	2	NaN	2	3	NaN	4	3	1	3	4	3	2	3	15.692
XRCC1	P18887									2.32488	-0.372914	-4.3673	+	0.691712	0.105036	1.42741		0.00101677	0.000181516	0.00305494		0.897983	0.135052	1.83177		1.6121	0.22813	2.98655	+	8	9	8	11	8	5	5	7	9	8	7	9	7	8	6	6	7	8	8	15.4037
PAM	P19021									0.231316	-0.10407	-0.573627		2.24855	-1.29017	-4.20694	+	2.40691	-1.39158	-4.5436	+	2.2766	-1.80959	-4.71006	+	2.61849	-1.55289	-5.01869	+	22	21	23	26	28	13	18	17	15	14	14	13	9	11	8	9	10	8	13	16.4821
CDH2	P19022;P19022-2									0.50249	-0.573117	-1.09771		0.301048	0.210751	0.717594		0.700418	0.423471	1.44222		0.866243	0.653267	1.775		0.0739227	0.0607468	0.206158		13	11	14	14	12	16	14	13	14	14	12	13	12	15	14	14	14	12	10	15.7864
PLCG1	P19174;P19174-2									2.08326	-0.394284	-3.87109	+	0.610652	-0.252398	-1.28826		0.268982	-0.127648	-0.652445		0.648158	-0.346582	-1.38444		0.85255	-0.332153	-1.698		35	36	30	25	32	26	23	22	30	24	29	28	32	31	27	22	27	27	27	15.9737
NCL	P19338									2.29433	1.27629	4.30272	+	0.0730834	0.00719147	0.203974		0.361265	0.0320817	0.835868		0.137862	0.0182245	0.367897		0.119266	-0.0121649	-0.319941		41	46	43	45	41	42	42	40	47	38	43	42	49	45	42	41	47	40	42	19.6744
HK1	P19367;P19367-2;P19367-3;P19367-4									0.960334	0.416907	1.87731		1.427	-0.549819	-2.66226	+	0.0803911	-0.0461412	-0.22289		0.0763633	0.0556448	0.214328		0.31571	-0.154069	-0.746852		53	52	52	51	52	54	54	52	54	49	53	55	58	57	61	47	52	55	53	19.2745
POLR2C	P19387									2.4609	-1.06707	-4.662	+	0.406325	0.0384768	0.921466		1.30547	-0.0716366	-2.45443	+	0.312272	-0.0467189	-0.749639		2.17531	0.13119	4.05626	+	12	9	10	11	10	10	7	11	12	10	13	11	10	12	12	9	12	12	13	15.0812
POLR2E	P19388									0.418178	-0.147739	-0.94363		0.494333	-0.0534821	-1.08304		0.214476	-0.0276159	-0.537483		0.953921	-0.164614	-1.93208		1.68974	-0.181675	-3.12594	+	8	7	9	7	8	7	7	6	7	8	7	9	8	9	8	7	6	7	5	16.1674
TNFRSF1A	P19438									2.8301	-1.10622	-5.52592	+	1.52594	-0.946137	-2.83429	+	0.0936593	0.0690269	0.256666		0.731592	-0.513416	-1.53436		1.28364	-0.678754	-2.41747		4	4	4	4	5	4	3	4	2	4	4	6	4	4	5	3	3	3	4	15.2048
ERCC3	P19447									0.0292954	-0.0552059	-0.0853372		2.29721	0.231928	4.30877	+	1.79491	0.321599	3.31842	+	2.40713	0.331142	5.05512	+	2.17179	0.273353	4.0491	+	11	9	10	9	10	11	12	12	10	8	11	9	9	11	11	9	9	9	10	14.0611
TRIM21	P19474									0.36983	0.405045	0.852312		1.61521	-0.435466	-2.9921	+	0.384153	-0.132133	-0.879624		1.42288	-0.510891	-2.80506	+	1.728	0.472331	3.19547	+	8	9	8	8	8	8	6	8	8	9	10	9	10	8	8	7	12	10	10	15.6952
EIF2AK2	P19525									0.886979	0.291394	1.75537		2.03491	-0.178719	-3.77562	+	2.57242	-0.23733	-4.91263	+	1.08361	-0.135869	-2.16669		5.43573	0.744303	16.0873	+	23	23	23	23	23	23	23	21	23	23	25	24	23	23	24	22	23	25	23	16.7229
TFE3	P19532									2.58094	-0.245115	-4.93213	+	1.28136	-0.543313	-2.4136		1.04821	-0.325752	-2.02328		1.70162	-0.667131	-3.37051	+	0.685045	-0.225469	-1.41606		7	6	5	6	7	3	3	3	5	4	4	5	4	2	3	2	6	6	6	14.9948
SRM	P19623									0.494953	-0.225576	-1.08416		1.41278	0.322357	2.63776	+	0.715971	0.174804	1.46861		0.504317	0.167384	1.12131		0.865702	-0.207315	-1.71993		24	22	22	20	21	21	18	24	24	24	23	23	23	26	24	24	19	22	19	18.6264
[truncated: 4,293 more rows]
[truncated: 18 more columns]
