# Supplementary material for: Severe NAD(P)HX Dehydratase (NAXD) Neurometabolic Syndrome May Present in Adulthood after Mild Head Trauma
Source: Int J Mol Sci. 2023 Feb 10;24(4):3582. doi: 10.3390/ijms24043582 (PMC9963268; doi:10.3390/ijms24043582)
Supplement: Supplementary file 1 [file ijms-24-03582-s001.zip › Supplementary Table S2-GOBP Enrichr.xlsx]

## Sheet: BP Reduced Abundance Proteins
Term	P-value	Adjusted P-value	Odds Ratio	Combined Score	Proteins
mitochondrial translation (GO:0032543)	9.3358e-13	1.96052e-09	12.4494	344.846	GFM1;GFM2;MRPL18;MRPL49;MRPL28;MRPS10;GATB;MRPL47;QRSL1;MRPL24;MRPS6;MRPL32;MRPL41;LARS2;NOA1;MRPL9;CHCHD1
mitochondrial translational elongation (GO:0070125)	1.7326e-09	1.81923e-06	10.8868	219.627	GFM1;GFM2;MRPL18;MRPL49;MRPS10;MRPL28;MRPL47;MRPS6;MRPL24;MRPL32;MRPL41;MRPL9;CHCHD1
translational termination (GO:0006415)	4.49785e-09	3.1485e-06	9.96511	191.526	N6AMT1;GFM2;MRPL18;MRPL49;MRPS10;MRPL28;MRPL47;MRPS6;MRPL24;MRPL32;MRPL41;MRPL9;CHCHD1
translational elongation (GO:0006414)	1.21518e-08	6.37969e-06	9.08534	165.588	GFM1;GFM2;MRPL18;MRPL49;MRPL28;MRPS10;MRPL47;MRPL24;MRPS6;MRPL32;MRPL41;MRPL9;CHCHD1
mitochondrial translational termination (GO:0070126)	1.87198e-08	7.8623e-06	9.88627	175.913	MRPL41;GFM2;MRPL18;MRPL49;MRPS10;MRPL28;MRPL47;MRPL9;CHCHD1;MRPS6;MRPL24;MRPL32
translation (GO:0006412)	7.13667e-08	2.49783e-05	5.53022	91.0022	N6AMT1;GFM2;MRPL18;RPLP1;MRPL28;GATB;MRPL47;QRSL1;MRPL24;MRPS6;MRPL32;FARS2;MRPL41;LARS2;NOA1;RPL22L1;MRPL9
mitochondrial gene expression (GO:0140053)	2.96281e-07	8.88842e-05	14.7679	221.99	LARS2;GFM2;NOA1;GATB;MRPL47;TFB2M;QRSL1;MRPS6
secondary alcohol biosynthetic process (GO:1902653)	9.52824e-07	0.000250116	16.226	224.955	IDI1;FDPS;EBP;HMGCS1;CYP51A1;MSMO1;ACAT2
cholesterol biosynthetic process (GO:0006695)	1.17475e-06	0.000274108	15.6457	213.634	IDI1;FDPS;EBP;HMGCS1;CYP51A1;MSMO1;ACAT2
sterol biosynthetic process (GO:0016126)	2.11555e-06	0.000444265	14.1294	184.618	IDI1;FDPS;EBP;HMGCS1;CYP51A1;MSMO1;ACAT2
proteoglycan biosynthetic process (GO:0030166)	8.56256e-06	0.00163467	14.9745	174.724	CANT1;B3GAT3;GLCE;FAM20B;B3GALT6;B4GALT7
mitochondrial respiratory chain complex assembly (GO:0033108)	1.42688e-05	0.00249703	6.97934	77.8716	COA3;NDUFB8;NDUFB6;NDUFA12;NUBPL;NDUFB3;LYRM7;NDUFV3;ECSIT
cholesterol metabolic process (GO:0008203)	3.24614e-05	0.00524377	7.26397	75.0765	IDI1;FDPS;EBP;HMGCS1;CYP51A1;MSMO1;APOB;ACAT2
mitochondrial respiratory chain complex I assembly (GO:0032981)	3.83e-05	0.00536199	8.57974	87.2565	NDUFB8;NDUFB6;NDUFA12;NUBPL;NDUFB3;NDUFV3;ECSIT
NADH dehydrogenase complex assembly (GO:0010257)	3.83e-05	0.00536199	8.57974	87.2565	NDUFB8;NDUFB6;NDUFA12;NUBPL;NDUFB3;NDUFV3;ECSIT
ATP synthesis coupled electron transport (GO:0042773)	7.90335e-05	0.0103732	61.8742	584.441	NDUFB6;NDUFA12;NDUFV3
aerobic electron transport chain (GO:0019646)	0.000129576	0.0160064	6.94126	62.1329	NDUFB8;NDUFB6;NDUFA12;COX15;NDUFB3;NDUFV3;COX6B1
mitochondrial ATP synthesis coupled electron transport (GO:0042775)	0.000141797	0.016543	6.83245	60.5431	NDUFB8;NDUFB6;NDUFA12;COX15;NDUFB3;NDUFV3;COX6B1
regulation of actin filament-based process (GO:0032970)	0.000169044	0.0186838	6.62473	57.5381	CCDC88A;PRKCD;ARHGAP18;BAIAP2;RND3;IQGAP3;CORO2B
mitotic DNA damage checkpoint signaling (GO:0044773)	0.000359468	0.0362577	7.05337	55.9395	MDC1;CDKN1A;CCND1;CHEK1;CDK2;HMGA2
fatty-acyl-CoA metabolic process (GO:0035337)	0.000379084	0.0362577	13.7827	108.577	SLC25A1;FASN;SCD5;FAR1
mitochondrial electron transport, NADH to ubiquinone (GO:0006120)	0.000379843	0.0362577	9.14231	72.0026	NDUFB8;NDUFB6;NDUFA12;NDUFB3;NDUFV3
fatty acid derivative biosynthetic process (GO:1901570)	0.000428459	0.0377356	8.88065	68.8722	SLC25A1;FASN;SCD5;FAR1;PAM
regulation of DNA-templated transcription, initiation (GO:2000142)	0.000431264	0.0377356	6.79619	52.6623	FOSL1;CDK8;CDKN1A;JUN;CCND1;CDK4
negative regulation of binding (GO:0051100)	0.000536815	0.0441733	5.3938	40.6146	CDKN1A;JUN;CAV1;PRKCD;HMGA2;GTF2F1;NES
mitochondrion organization (GO:0007005)	0.000546907	0.0441733	3.80279	28.5636	MGME1;CAV2;NUBPL;TOMM34;TIMM23;COX7A2;TFB2M;MIEF1;TFB1M;BCL2L1
aminoglycan metabolic process (GO:0006022)	0.000614213	0.0473376	23.1969	171.545	B3GAT3;B3GALT6;B4GALT7
negative regulation of actin filament polymerization (GO:0030837)	0.000631168	0.0473376	11.8119	87.0296	KANK1;SCIN;PRKCD;SLIT2
regulation of actin cytoskeleton organization (GO:0032956)	0.000657052	0.0475796	5.20037	38.107	CCDC88A;PRKCD;ARHGAP18;BAIAP2;RND3;IQGAP3;CORO2B
proteoglycan metabolic process (GO:0006029)	0.000736567	0.0515597	11.2744	81.3283	CANT1;FAM20B;B3GALT6;B4GALT7
cellular senescence (GO:0090398)	0.000853824	0.0560322	10.7837	76.1954	CDKN1A;PRKCD;HMGA1;HMGA2
negative regulation of plasma membrane bounded cell projection assembly (GO:0120033)	0.000853824	0.0560322	10.7837	76.1954	KANK1;PRKCD;SLIT2;CEP97
regulation of actin filament polymerization (GO:0030833)	0.00112612	0.071662	5.57555	37.8523	KANK1;BAIAP2L1;PRKCD;ARHGAP18;SLIT2;BAIAP2
negative regulation of protein binding (GO:0032091)	0.00120923	0.07367	5.49328	36.9026	CDKN1A;ADAM15;CAV1;PRKCD;GTF2F1;NES
cellular protein metabolic process (GO:0044267)	0.00122783	0.07367	2.52196	16.9034	MRPL18;RPLP1;MRPL28;MRPL24;MRPS6;MRPL32;MRPL41;MSRA;LOX;UBE2S;MSRB2;IGFBP6;MRPL9;APOB;B4GALT7;SEC11C
protein localization to plasma membrane (GO:0072659)	0.00160837	0.0938217	3.90395	25.1123	RAB3B;EHD1;CCDC88A;EHD2;RAB3D;MYO5A;NECTIN3;ZDHHC3
cellular macromolecule biosynthetic process (GO:0034645)	0.00178251	0.10117	2.71728	17.1997	MRPL18;RPLP1;MRPL28;NAP1L1;TYMS;MRPL24;MRPS6;MRPL32;MRPL41;CHEK1;CDK2;MCM5;MRPL9
protein localization to cell periphery (GO:1990778)	0.00193162	0.103118	3.78488	23.6532	RAB3B;EHD1;EHD2;PDZD11;RAB3D;CAV1;MYO5A;ZDHHC3
glutamine family amino acid catabolic process (GO:0009065)	0.00196415	0.103118	14.2714	88.9493	ALDH4A1;GLUD1;DDAH1
positive regulation of syncytium formation by plasma membrane fusion (GO:0060143)	0.00196415	0.103118	14.2714	88.9493	EHD1;EHD2;ADAM9
monocarboxylic acid metabolic process (GO:0032787)	0.00220606	0.104459	3.7002	22.6325	GAMT;ALDH4A1;PC;PDZD11;FASN;MSMO1;ME2;ACADSB
regulation of cytoskeleton organization (GO:0051493)	0.00221179	0.104459	4.15584	25.4086	CCDC88A;PRKCD;ARHGAP18;BAIAP2;IQGAP3;CORO2B;RND3
acyl-CoA biosynthetic process (GO:0071616)	0.00235689	0.104459	13.2513	80.1761	SLC25A1;FASN;SCD5
G1/S transition of mitotic cell cycle (GO:0000082)	0.00246563	0.104459	4.72574	28.3795	DHFR;CDKN1A;CCND1;CDK4;CDK2;TYMS
pyrimidine ribonucleotide metabolic process (GO:0009218)	0.00248713	0.104459	41.1202	246.582	AK3;AK5
caveola assembly (GO:0070836)	0.00248713	0.104459	41.1202	246.582	CAV2;CAV1
regulation of retinal ganglion cell axon guidance (GO:0090259)	0.00248713	0.104459	41.1202	246.582	NRP1;SLIT2
sulfide oxidation (GO:0019418)	0.00248713	0.104459	41.1202	246.582	ETHE1;SQOR
sulfide oxidation, using sulfide:quinone oxidoreductase (GO:0070221)	0.00248713	0.104459	41.1202	246.582	ETHE1;SQOR
peptidyl-lysine oxidation (GO:0018057)	0.00248713	0.104459	41.1202	246.582	LOX;LOXL1
phospholipid biosynthetic process (GO:0008654)	0.0028333	0.116665	7.51209	44.0683	IDI1;FDPS;PCYT2;FAR1
tRNA aminoacylation (GO:0043039)	0.00312716	0.12512	7.29078	42.0505	LARS2;GATB;QRSL1;FARS2
positive regulation of actin cytoskeleton reorganization (GO:2000251)	0.00327983	0.12512	11.5938	66.3158	NRP1;BAIAP2L1;BAIAP2
regulation of nitric-oxide synthase activity (GO:0050999)	0.00344114	0.12512	7.08211	40.1694	DHFR;DDAH1;CAV1;EGFR
regulation of lipid metabolic process (GO:0019216)	0.00366299	0.12512	4.33953	24.3425	IDI1;FDPS;HMGCS1;CAV1;FASN;CYP51A1
protein repair (GO:0030091)	0.00369118	0.12512	30.8386	172.752	MSRA;MSRB2
retinal ganglion cell axon guidance (GO:0031290)	0.00369118	0.12512	30.8386	172.752	NRP1;SLIT2
hydrogen sulfide metabolic process (GO:0070813)	0.00369118	0.12512	30.8386	172.752	ETHE1;SQOR
negative regulation of lamellipodium organization (GO:1902744)	0.00369118	0.12512	30.8386	172.752	KANK1;SLIT2
plasma membrane raft assembly (GO:0044854)	0.00369118	0.12512	30.8386	172.752	CAV2;CAV1
positive regulation of cholesterol storage (GO:0010886)	0.00369118	0.12512	30.8386	172.752	EHD1;APOB
regulation of fibroblast growth factor receptor signaling pathway (GO:0040036)	0.00381318	0.12512	10.9112	60.7677	CREB3L1;GPC1;NPTN
regulation of smooth muscle cell migration (GO:0014910)	0.00381318	0.12512	10.9112	60.7677	NRP1;SERPINE1;SLIT2
granulocyte differentiation (GO:0030851)	0.00381318	0.12512	10.9112	60.7677	CDKN1A;CDK4;CDK2
heparan sulfate proteoglycan metabolic process (GO:0030201)	0.00439636	0.139884	10.3045	55.9223	B3GAT3;GLCE;GPC1
rRNA modification (GO:0000154)	0.00439636	0.139884	10.3045	55.9223	NSUN4;TFB2M;TFB1M
negative regulation of protein catabolic process (GO:0042177)	0.00451017	0.141364	6.522	35.2281	CYP51A1;TIMP3;FMN2;EGFR
supramolecular fiber organization (GO:0097435)	0.00461582	0.142516	2.41521	12.9896	COL18A1;DST;MYO5A;RND3;LOXL1;CAMSAP1;CCDC88A;CLIP2;EFEMP2;BIN3;LOX;COL6A2;B4GALT7
peptide biosynthetic process (GO:0043043)	0.00472632	0.142516	3.24053	17.3518	MRPL41;MRPL18;RPLP1;MRPL28;MRPL9;MRPL24;MRPS6;MRPL32
glycosaminoglycan biosynthetic process (GO:0006024)	0.00475053	0.142516	4.10005	21.9332	B3GAT3;GLCE;GPC1;B3GALT6;CSPG4;B4GALT7
rRNA methylation (GO:0031167)	0.00503067	0.147086	9.76167	51.6607	NSUN4;TFB2M;TFB1M
receptor-mediated endocytosis of virus by host cell (GO:0019065)	0.00511299	0.147086	24.6696	130.156	CAV2;CAV1
protein localization to basolateral plasma membrane (GO:1903361)	0.00511299	0.147086	24.6696	130.156	PDZD11;CAV1
regulation of G1/S transition of mitotic cell cycle (GO:2000045)	0.00566378	0.155926	4.702	24.3266	CDKN1A;CCND1;CDK4;UBE2E2;EGFR
response to metal ion (GO:0010038)	0.00566378	0.155926	4.702	24.3266	CAV1;KCNMA1;ADAM9;ITPR3;PAM
cytoskeleton-dependent intracellular transport (GO:0030705)	0.0057173	0.155926	9.27311	47.8888	CCDC88A;MYO10;KIF1B
DNA methylation (GO:0006306)	0.0057173	0.155926	9.27311	47.8888	N6AMT1;EHMT2;GATAD2A
regulation of fibroblast proliferation (GO:0048145)	0.00625485	0.162977	5.89965	29.9372	CDKN1A;CDK4;BMI1;B4GALT7
positive regulation of response to stimulus (GO:0048584)	0.00625485	0.162977	5.89965	29.9372	MAVS;PRKCD;HMGA1;HMGA2
purine nucleotide metabolic process (GO:0006163)	0.00645736	0.162977	8.83109	44.5311	NT5E;PPAT;NUDT15
regulation of monooxygenase activity (GO:0032768)	0.00645736	0.162977	8.83109	44.5311	DDAH1;CAV1;EGFR
axon extension involved in axon guidance (GO:0048846)	0.00674531	0.162977	20.5569	102.762	NRP1;SLIT2
methionine metabolic process (GO:0006555)	0.00674531	0.162977	20.5569	102.762	MSRA;ADI1
negative regulation of mitotic nuclear division (GO:0045839)	0.00674531	0.162977	20.5569	102.762	TOM1L2;CHEK1
neuron projection extension involved in neuron projection guidance (GO:1902284)	0.00674531	0.162977	20.5569	102.762	NRP1;SLIT2
positive regulation of endocytic recycling (GO:2001137)	0.00674531	0.162977	20.5569	102.762	EHD1;EHD2
regulation of wound healing (GO:0061041)	0.00675192	0.162977	5.76216	28.7989	KANK1;CAV1;CD109;SERPINE1
integrin-mediated signaling pathway (GO:0007229)	0.00712991	0.169875	4.43241	21.9114	NRP1;DST;ADAM15;ERBIN;ADAM9
cellular response to peptide hormone stimulus (GO:0071375)	0.00728037	0.169875	3.72933	18.3579	TBC1D4;CAV1;SYAP1;PRKCD;MYO5A;LPIN1
small GTPase mediated signal transduction (GO:0007264)	0.00728037	0.169875	3.72933	18.3579	CCDC88A;JUN;CDKN1A;CDK2;ARHGAP18;ARHGEF18
aminoglycan biosynthetic process (GO:0006023)	0.00782293	0.178567	5.5055	26.7055	B3GAT3;GPC1;B3GALT6;B4GALT7
response to unfolded protein (GO:0006986)	0.00782293	0.178567	5.5055	26.7055	HSPH1;DNAJB4;HSPB7;HSPA4L
positive regulation of G1/S transition of mitotic cell cycle (GO:1900087)	0.00810166	0.182941	8.06235	38.8257	CCND1;UBE2E2;EGFR
biotin metabolic process (GO:0006768)	0.00858105	0.18388	17.6193	83.8364	PC;PDZD11
regulation of pinocytosis (GO:0048548)	0.00858105	0.18388	17.6193	83.8364	AXL;CAV1
histone phosphorylation (GO:0016572)	0.00858105	0.18388	17.6193	83.8364	CDK2;PRKCD
negative regulation of platelet aggregation (GO:0090331)	0.00858105	0.18388	17.6193	83.8364	PRKCD;CD9
nucleoside triphosphate biosynthetic process (GO:0009142)	0.00858105	0.18388	17.6193	83.8364	AK3;AK5
response to glucocorticoid (GO:0051384)	0.00900765	0.187288	7.72602	36.3871	ADAM9;SLIT2;ZFP36L2
negative regulation of protein polymerization (GO:0032272)	0.00900765	0.187288	7.72602	36.3871	KANK1;PRKCD;SLIT2
nucleobase-containing small molecule interconversion (GO:0015949)	0.00900765	0.187288	7.72602	36.3871	NME4;AK5;TYMS
negative regulation of cellular response to growth factor stimulus (GO:0090288)	0.00931103	0.189926	4.13586	19.3416	SMURF2;CREB3L1;GPC1;CRIM1;SLIT2
negative regulation of cytokine production (GO:0001818)	0.0093154	0.189926	2.86512	13.3975	MAVS;AXL;NPTN;TAX1BP1;HOMER3;PDCD1LG2;ATP2B1;PIBF1
cellular response to epidermal growth factor stimulus (GO:0071364)	0.00997053	0.197529	7.4166	34.1766	SYAP1;EGFR;ZFP36L2
cytosolic calcium ion transport (GO:0060401)	0.00997053	0.197529	7.4166	34.1766	SMDT1;ITPR3;ATP2B1
positive regulation of fibroblast proliferation (GO:0048146)	0.00997053	0.197529	7.4166	34.1766	CDKN1A;CDK4;BMI1
ether lipid biosynthetic process (GO:0008611)	0.0106133	0.204476	15.4161	70.0764	LPCAT2;FAR1
myelin assembly (GO:0032288)	0.0106133	0.204476	15.4161	70.0764	GPC1;CD9
positive regulation of myoblast fusion (GO:1901741)	0.0106133	0.204476	15.4161	70.0764	EHD1;EHD2
cytoplasmic microtubule organization (GO:0031122)	0.0109724	0.207585	4.95369	22.3529	CLIP2;CCDC88A;DST;CAMSAP1
glycosaminoglycan metabolic process (GO:0030203)	0.0109724	0.207585	4.95369	22.3529	B3GAT3;GPC1;B3GALT6;B4GALT7
actin filament organization (GO:0007015)	0.0115201	0.212238	3.00325	13.4055	SVIL;BAIAP2L1;BIN3;SCIN;MYO5A;BAIAP2;RND3
triglyceride metabolic process (GO:0006641)	0.0116869	0.212238	4.85631	21.6071	FABP3;CAV1;APOB;LPIN1
positive regulation of Wnt signaling pathway (GO:0030177)	0.0119119	0.212238	2.98253	13.2132	MACF1;KANK1;WNT5B;SMURF2;CAV1;ATP6AP2;EGFR
regulation of protein binding (GO:0043393)	0.0120053	0.212238	3.32772	14.7165	CDKN1A;RIPK2;CAV1;PRKCD;GTF2F1;NES
fatty-acyl-CoA biosynthetic process (GO:0046949)	0.0120695	0.212238	6.86653	30.3299	SLC25A1;FASN;SCD5
negative regulation of cytoskeleton organization (GO:0051494)	0.0120695	0.212238	6.86653	30.3299	KANK1;PRKCD;SLIT2
protein oxidation (GO:0018158)	0.0128353	0.212238	13.7025	59.6822	LOX;LOXL1
regulation of endocytic recycling (GO:2001135)	0.0128353	0.212238	13.7025	59.6822	EHD1;EHD2
lipoprotein localization (GO:0044872)	0.0128353	0.212238	13.7025	59.6822	APOB;ZDHHC3
tetrahydrofolate metabolic process (GO:0046653)	0.0128353	0.212238	13.7025	59.6822	DHFR;TYMS
mitochondrial transcription (GO:0006390)	0.0128353	0.212238	13.7025	59.6822	TFB2M;TFB1M
negative regulation of homotypic cell-cell adhesion (GO:0034111)	0.0128353	0.212238	13.7025	59.6822	PRKCD;CD9
negative regulation of nuclear division (GO:0051784)	0.0128353	0.212238	13.7025	59.6822	TOM1L2;CHEK1
organophosphate catabolic process (GO:0046434)	0.0128353	0.212238	13.7025	59.6822	ABHD12;NUDT15
positive regulation by host of viral process (GO:0044794)	0.0128353	0.212238	13.7025	59.6822	PC;CAV2
positive regulation of viral release from host cell (GO:1902188)	0.0128353	0.212238	13.7025	59.6822	PC;CAV2
negative regulation of peptidyl-tyrosine phosphorylation (GO:0050732)	0.0132068	0.216673	6.62096	28.6491	CAV1;PRKCD;PIBF1
protein localization to membrane (GO:0072657)	0.0137058	0.223117	2.66416	11.4291	EHD1;RAB3B;EHD2;PDZD11;RAB3D;CAV1;MYO5A;ZDHHC3
positive regulation of mitotic cell cycle phase transition (GO:1901992)	0.0140072	0.225388	4.58582	19.5731	CCND1;CDK4;UBE2E2;EGFR
collagen fibril organization (GO:0030199)	0.0143204	0.225388	3.69104	15.6724	COL18A1;DST;LOX;COL6A2;LOXL1
cellular amino acid catabolic process (GO:0009063)	0.0149696	0.225388	3.64743	15.3255	ALDH4A1;BCKDK;GLUD1;DDAH1;ACADSB
negative regulation of translation (GO:0017148)	0.0149696	0.225388	3.64743	15.3255	DHFR;SAMD4A;EIF2AK4;TYMS;CPEB4
actin crosslink formation (GO:0051764)	0.0152406	0.225388	12.3317	51.5931	BAIAP2L1;BAIAP2
cellular response to nitrogen levels (GO:0043562)	0.0152406	0.225388	12.3317	51.5931	GABARAPL2;MAP1LC3B2
cellular response to nitrogen starvation (GO:0006995)	0.0152406	0.225388	12.3317	51.5931	GABARAPL2;MAP1LC3B2
regulation of myoblast fusion (GO:1901739)	0.0152406	0.225388	12.3317	51.5931	EHD1;EHD2
replicative senescence (GO:0090399)	0.0152406	0.225388	12.3317	51.5931	CHEK1;SERPINE1
mitotic G1/S transition checkpoint signaling (GO:0044819)	0.0152406	0.225388	12.3317	51.5931	CCND1;CDK2
modulation by host of viral process (GO:0044788)	0.0152406	0.225388	12.3317	51.5931	PC;CAV2
negative regulation of vascular permeability (GO:0043116)	0.0152406	0.225388	12.3317	51.5931	DDAH1;SLIT2
positive regulation of cellular senescence (GO:2000774)	0.0152406	0.225388	12.3317	51.5931	HMGA1;HMGA2
mitotic G2 DNA damage checkpoint signaling (GO:0007095)	0.0156588	0.229072	6.17893	25.6841	CDKN1A;CHEK1;HMGA2
cellular response to oxygen-containing compound (GO:1901701)	0.0157078	0.229072	2.20262	9.14878	JUN;WNT5B;AXL;SERPINE1;PRKCD;CDK2;ADAM9;PDCD1LG2;SLIT2;EGFR;CPEB4
regulation of peptidyl-tyrosine phosphorylation (GO:0050730)	0.0163264	0.236451	3.56322	14.6625	NRP1;RIPK2;PRKCD;CSPG4;EGFR
negative regulation of response to stimulus (GO:0048585)	0.0166007	0.238777	4.34379	17.8022	UBASH3B;DDAH1;HMGA2;SLIT2
purine nucleotide catabolic process (GO:0006195)	0.0178226	0.244597	11.21	45.146	NT5E;NUDT15
purine-containing compound catabolic process (GO:0072523)	0.0178226	0.244597	11.21	45.146	NT5E;NUDT15
AMP metabolic process (GO:0046033)	0.0178226	0.244597	11.21	45.146	NT5E;AK3
response to muramyl dipeptide (GO:0032495)	0.0178226	0.244597	11.21	45.146	RIPK2;ERBIN
negative regulation by host of viral transcription (GO:0043922)	0.0178226	0.244597	11.21	45.146	JUN;HMGA2
plasma membrane tubulation (GO:0097320)	0.0178226	0.244597	11.21	45.146	EHD2;BIN3
positive regulation of cell aging (GO:0090343)	0.0178226	0.244597	11.21	45.146	HMGA1;HMGA2
cellular response to insulin stimulus (GO:0032869)	0.0179371	0.244597	3.02842	12.1769	TBC1D4;CAV2;SYAP1;MYO5A;BAIAP2;LPIN1
positive regulation of cell cycle G1/S phase transition (GO:1902808)	0.0183496	0.247262	5.79216	23.1579	CCND1;UBE2E2;EGFR
cell cycle G1/S phase transition (GO:0044843)	0.0184858	0.247262	4.19612	16.7457	CDKN1A;CCND1;CDK4;CDK2
positive regulation of viral process (GO:0048524)	0.0184858	0.247262	4.19612	16.7457	AXL;GTF2F1;GTF2F2;SRPK1
regulation of transcription initiation from RNA polymerase II promoter (GO:0060260)	0.0194761	0.257231	4.12597	16.2504	CDK8;CDKN1A;CCND1;CDK4
negative regulation of cell cycle process (GO:0010948)	0.0194761	0.257231	4.12597	16.2504	TOM1L2;EHMT2;CHEK1;BMI1
ether lipid metabolic process (GO:0046485)	0.0205751	0.258323	10.2753	39.9061	NCEH1;FAR1
response to UV-A (GO:0070141)	0.0205751	0.258323	10.2753	39.9061	CCND1;EGFR
negative regulation of fibroblast growth factor receptor signaling pathway (GO:0040037)	0.0205751	0.258323	10.2753	39.9061	CREB3L1;GPC1
negative regulation of smooth muscle cell migration (GO:0014912)	0.0205751	0.258323	10.2753	39.9061	SERPINE1;SLIT2
neurotransmitter biosynthetic process (GO:0042136)	0.0205751	0.258323	10.2753	39.9061	MOXD1;DAGLB
nucleoside phosphate biosynthetic process (GO:1901293)	0.0205751	0.258323	10.2753	39.9061	AK3;AK5
nucleoside phosphate catabolic process (GO:1901292)	0.0205751	0.258323	10.2753	39.9061	ENTPD6;NUDT15
nucleoside triphosphate metabolic process (GO:0009141)	0.0205751	0.258323	10.2753	39.9061	AK3;AK5
regulation of actin cytoskeleton reorganization (GO:2000249)	0.0212809	0.258323	5.45089	20.9856	NRP1;BAIAP2L1;BAIAP2
regulation of vascular associated smooth muscle cell proliferation (GO:1904705)	0.0212809	0.258323	5.45089	20.9856	CDKN1A;EFEMP2;JUN
glutamate receptor signaling pathway (GO:0007215)	0.0212809	0.258323	5.45089	20.9856	HOMER3;DAGLB;CPEB4
glutamine family amino acid metabolic process (GO:0009064)	0.0212809	0.258323	5.45089	20.9856	ALDH4A1;GLUD1;DDAH1
skeletal muscle tissue development (GO:0007519)	0.0212809	0.258323	5.45089	20.9856	SVIL;CAV2;CAV1
negative regulation of endothelial cell proliferation (GO:0001937)	0.0212809	0.258323	5.45089	20.9856	ATP5IF1;CAV2;CAV1
positive regulation of cell cycle (GO:0045787)	0.0215535	0.260128	3.99247	15.32	CCND1;CDK4;CHEK1;EGFR
negative regulation of G0 to G1 transition (GO:0070317)	0.0228369	0.265233	5.29488	20.0113	EHMT2;CHEK1;BMI1
cellular response to exogenous dsRNA (GO:0071360)	0.023492	0.265233	9.48445	35.577	MAVS;CAV1
dermatan sulfate proteoglycan biosynthetic process (GO:0050651)	0.023492	0.265233	9.48445	35.577	B3GAT3;CSPG4
G protein-coupled glutamate receptor signaling pathway (GO:0007216)	0.023492	0.265233	9.48445	35.577	HOMER3;DAGLB
mitochondrial RNA metabolic process (GO:0000959)	0.023492	0.265233	9.48445	35.577	TFB2M;TFB1M
negative regulation of endoplasmic reticulum stress-induced intrinsic apoptotic signaling pathway (GO:1902236)	0.023492	0.265233	9.48445	35.577	CREB3L1;BCL2L1
negative regulation of protein processing (GO:0010955)	0.023492	0.265233	9.48445	35.577	TMEM59;SERPINE1
nucleobase-containing small molecule catabolic process (GO:0034656)	0.023492	0.265233	9.48445	35.577	ENTPD6;NUDT15
phosphatidylethanolamine biosynthetic process (GO:0006646)	0.023492	0.265233	9.48445	35.577	PCYT2;LPIN1
positive regulation of response to cytokine stimulus (GO:0060760)	0.023492	0.265233	9.48445	35.577	MAVS;AXL
prostanoid biosynthetic process (GO:0046457)	0.023492	0.265233	9.48445	35.577	DAGLB;PTGS1
protein localization to cell-cell junction (GO:0150105)	0.023492	0.265233	9.48445	35.577	ARHGEF18;TJP2
negative regulation of transforming growth factor beta receptor signaling pathway (GO:0030512)	0.0237615	0.26684	3.86731	14.4625	FBN2;SMURF2;CD109;CAV1
regulation of cell growth (GO:0001558)	0.0243078	0.270273	2.38103	8.85019	N6AMT1;CDKN1A;ADAM15;SGK3;APBB1;SLIT2;EGFR;DCBLD2
regulation of protein targeting to mitochondrion (GO:1903214)	0.0244532	0.270273	5.14754	19.1025	ATP5IF1;ABLIM3;UBE2J2
positive regulation of intracellular transport (GO:0032388)	0.0244532	0.270273	5.14754	19.1025	EHD1;EHD2;B3GAT3
cellular response to lipid (GO:0071396)	0.0254947	0.280309	2.35822	8.65298	WNT5B;ADAM15;AXL;SERPINE1;NCOA4;ADAM9;PDCD1LG2;EGFR
sterol metabolic process (GO:0016125)	0.0261017	0.28036	3.74974	13.6706	EBP;CYP51A1;MSMO1;APOB
negative regulation of cell-substrate adhesion (GO:0010812)	0.0261298	0.28036	5.00816	18.2531	KANK1;ADAM15;CORO2B
positive regulation of cellular catabolic process (GO:0031331)	0.0264129	0.28036	2.75753	10.0206	TMEM59;PRKCD;PRXL2C;ADAM9;DAGLB;SLC4A4
regulation of cholesterol storage (GO:0010885)	0.0265675	0.28036	8.80654	31.9507	EHD1;APOB
negative regulation of platelet activation (GO:0010544)	0.0265675	0.28036	8.80654	31.9507	PRKCD;CD9
negative regulation of receptor signaling pathway via JAK-STAT (GO:0046426)	0.0265675	0.28036	8.80654	31.9507	CAV1;PIBF1
nucleoside diphosphate metabolic process (GO:0009132)	0.0265675	0.28036	8.80654	31.9507	ENTPD6;AK5
nucleotide catabolic process (GO:0009166)	0.0265675	0.28036	8.80654	31.9507	NT5E;NUDT15
cholesterol homeostasis (GO:0042632)	0.0273219	0.28688	3.69358	13.2971	EHD1;FABP3;CAV1;APOB
regulation of filopodium assembly (GO:0051489)	0.0278665	0.289701	4.87612	17.4581	NRP1;MYO10;PRKCD
regulation of G0 to G1 transition (GO:0070316)	0.0278665	0.289701	4.87612	17.4581	EHMT2;CHEK1;BMI1
sterol homeostasis (GO:0055092)	0.0285757	0.294161	3.63908	12.9377	EHD1;FABP3;CAV1;APOB
negative regulation of supramolecular fiber organization (GO:1902904)	0.0285757	0.294161	3.63908	12.9377	KANK1;PRKCD;SLIT2;CAMSAP1
cellular modified amino acid catabolic process (GO:0042219)	0.0297955	0.298631	8.21902	28.8767	ABHD12;ALDH4A1
diol biosynthetic process (GO:0034312)	0.0297955	0.298631	8.21902	28.8767	DHFR;SPTLC2
mitochondrial electron transport, cytochrome c to oxygen (GO:0006123)	0.0297955	0.298631	8.21902	28.8767	COX15;COX6B1
negative regulation of vascular associated smooth muscle cell proliferation (GO:1904706)	0.0297955	0.298631	8.21902	28.8767	CDKN1A;EFEMP2
positive regulation of cyclin-dependent protein serine/threonine kinase activity (GO:0045737)	0.0297955	0.298631	8.21902	28.8767	CCND1;EGFR
regulation of Rho protein signal transduction (GO:0035023)	0.0298631	0.298631	3.58616	12.5915	NRP1;KANK1;KCTD10;ARHGEF18
DNA replication (GO:0006260)	0.0301724	0.300294	3.00725	10.5279	CHEK1;CDK2;MCM5;NAP1L1;BAZ1A
substantia nigra development (GO:0021762)	0.0315195	0.310756	4.63184	16.013	GLUD1;INA;COX6B1
tRNA aminoacylation for protein translation (GO:0006418)	0.0315195	0.310756	4.63184	16.013	LARS2;AARS2;FARS2
positive regulation of intracellular protein transport (GO:0090316)	0.0324126	0.318068	2.62066	8.98678	MAVS;ABLIM3;B3GAT3;PRKCD;MIEF1;UBE2J2
cell migration involved in sprouting angiogenesis (GO:0002042)	0.0331706	0.318075	7.70494	26.2437	NRP1;SLIT2
cellular response to dsRNA (GO:0071359)	0.0331706	0.318075	7.70494	26.2437	MAVS;CAV1
regulation of fatty acid metabolic process (GO:0019217)	0.0331706	0.318075	7.70494	26.2437	FABP3;CAV1
regulation of platelet aggregation (GO:0090330)	0.0331706	0.318075	7.70494	26.2437	PRKCD;CD9
negative regulation of Rho protein signal transduction (GO:0035024)	0.0331706	0.318075	7.70494	26.2437	KANK1;KCTD10
cellular response to UV (GO:0034644)	0.035352	0.334631	3.38896	11.3273	CDKN1A;CHEK1;PRKCD;EIF2AK4
mitotic G2/M transition checkpoint (GO:0044818)	0.0354107	0.334631	4.41083	14.7354	CDKN1A;CHEK1;HMGA2
actin filament capping (GO:0051693)	0.0366872	0.334631	7.25134	23.968	SVIL;SCIN
aspartate family amino acid metabolic process (GO:0009066)	0.0366872	0.334631	7.25134	23.968	MSRA;ADI1
barbed-end actin filament capping (GO:0051016)	0.0366872	0.334631	7.25134	23.968	SVIL;SCIN
DNA alkylation (GO:0006305)	0.0366872	0.334631	7.25134	23.968	EHMT2;GATAD2A
DNA methylation or demethylation (GO:0044728)	0.0366872	0.334631	7.25134	23.968	EHMT2;GATAD2A
heparan sulfate proteoglycan biosynthetic process (GO:0015012)	0.0366872	0.334631	7.25134	23.968	B3GAT3;GLCE
long-term memory (GO:0007616)	0.0366872	0.334631	7.25134	23.968	EIF2AK4;PJA2
positive regulation of cilium assembly (GO:0045724)	0.0366872	0.334631	7.25134	23.968	CCDC88A;SEPTIN9
prostaglandin biosynthetic process (GO:0001516)	0.0366872	0.334631	7.25134	23.968	DAGLB;PTGS1
protein modification process (GO:0036211)	0.0368094	0.334631	3.343	11.0386	MSRA;LOX;UBE2S;B4GALT7
establishment of protein localization to extracellular region (GO:0035592)	0.0374448	0.33894	4.30803	14.1514	RAB3B;STEAP3;RAB3D
lipid biosynthetic process (GO:0008610)	0.0398268	0.352974	3.25469	10.4906	PCYT2;CYP51A1;SCD5;PAM
purine ribonucleoside monophosphate metabolic process (GO:0009167)	0.0403399	0.352974	6.84814	21.9854	PPAT;AK3
branched-chain amino acid catabolic process (GO:0009083)	0.0403399	0.352974	6.84814	21.9854	BCKDK;ACADSB
branched-chain amino acid metabolic process (GO:0009081)	0.0403399	0.352974	6.84814	21.9854	BCKDK;ACADSB
regulation of smooth muscle contraction (GO:0006940)	0.0403399	0.352974	6.84814	21.9854	CAV1;ATP2B1
positive regulation of cyclin-dependent protein kinase activity (GO:1904031)	0.0403399	0.352974	6.84814	21.9854	CCND1;EGFR
positive regulation of G2/M transition of mitotic cell cycle (GO:0010971)	0.0403399	0.352974	6.84814	21.9854	CCND1;CDK4
positive regulation of interferon-alpha production (GO:0032727)	0.0403399	0.352974	6.84814	21.9854	MAVS;RIPK2
negative regulation of mitotic cell cycle (GO:0045930)	0.0416884	0.36326	4.11614	13.0792	TOM1L2;CHEK1;ZFP36L2
cellular response to starvation (GO:0009267)	0.0424188	0.367695	2.44699	7.7329	GABARAPL2;CDKN1A;EHMT2;MAP1LC3B2;EIF2AK4;CPEB4
positive regulation of cytoskeleton organization (GO:0051495)	0.042981	0.367695	3.17091	9.97885	NRP1;BAIAP2L1;BAIAP2;NES
negative regulation of catabolic process (GO:0009895)	0.043897	0.367695	4.02646	12.5863	CYP51A1;FMN2;EGFR
positive regulation of actin filament polymerization (GO:0030838)	0.043897	0.367695	4.02646	12.5863	BAIAP2L1;SCIN;BAIAP2
sterol transport (GO:0015918)	0.0441234	0.367695	6.48738	20.2456	CAV1;APOB
negative regulation of protein localization to cell periphery (GO:1904376)	0.0441234	0.367695	6.48738	20.2456	TMEM59;BCL2L1
negative regulation of protein localization to plasma membrane (GO:1903077)	0.0441234	0.367695	6.48738	20.2456	TMEM59;BCL2L1
negative regulation of response to wounding (GO:1903035)	0.0441234	0.367695	6.48738	20.2456	CD109;SERPINE1
positive regulation of glycolytic process (GO:0045821)	0.0441234	0.367695	6.48738	20.2456	PRXL2C;SLC4A4
positive regulation of lipid storage (GO:0010884)	0.0441234	0.367695	6.48738	20.2456	EHD1;APOB
positive regulation of purine nucleotide metabolic process (GO:1900544)	0.0441234	0.367695	6.48738	20.2456	PRXL2C;SLC4A4
glycoprotein biosynthetic process (GO:0009101)	0.0446095	0.370276	3.13062	9.73562	CANT1;FAM20B;B3GALT6;B4GALT7
actin polymerization or depolymerization (GO:0008154)	0.0461629	0.379576	3.94059	12.1196	SVIL;SCIN;MSRB2
regulation of cellular component movement (GO:0051270)	0.0461629	0.379576	3.94059	12.1196	ARHGAP18;CD9;EGFR
response to insulin (GO:0032868)	0.0462721	0.379576	3.09132	9.50031	TBC1D4;SYAP1;MYO5A;LPIN1
regulation of endoplasmic reticulum stress-induced intrinsic apoptotic signaling pathway (GO:1902235)	0.0480327	0.380636	6.1627	18.7092	CREB3L1;BCL2L1
regulation of membrane protein ectodomain proteolysis (GO:0051043)	0.0480327	0.380636	6.1627	18.7092	ADAM9;TIMP3
heme biosynthetic process (GO:0006783)	0.0480327	0.380636	6.1627	18.7092	ATP5IF1;COX15
metallo-sulfur cluster assembly (GO:0031163)	0.0480327	0.380636	6.1627	18.7092	NFU1;NUBPL
positive regulation of axon extension (GO:0045773)	0.0480327	0.380636	6.1627	18.7092	MACF1;NRP1
positive regulation of DNA-templated transcription, initiation (GO:2000144)	0.0480327	0.380636	6.1627	18.7092	FOSL1;JUN
positive regulation of lipid catabolic process (GO:0050996)	0.0480327	0.380636	6.1627	18.7092	PRKCD;DAGLB
positive regulation of neural precursor cell proliferation (GO:2000179)	0.0480327	0.380636	6.1627	18.7092	NAP1L1;NES
protein localization to cell junction (GO:1902414)	0.0480327	0.380636	6.1627	18.7092	ARHGEF18;TJP2
regulation of exocytosis (GO:0017157)	0.0508645	0.386967	3.77936	11.2572	RAB3B;RAB3D;STXBP6
negative regulation of protein metabolic process (GO:0051248)	0.0508645	0.386967	3.77936	11.2572	CYP51A1;FMN2;EGFR
platelet degranulation (GO:0002576)	0.0511913	0.386967	2.57898	7.66521	CD109;SERPINE1;PHACTR2;TIMP3;CD9
positive regulation of signal transduction (GO:0009967)	0.0512259	0.386967	2.03582	6.04947	MACF1;NRP1;KANK1;AXL;CAV2;ATP6AP2;NPTN;TXNDC15
artery development (GO:0060840)	0.0520627	0.386967	5.86894	17.3445	NRP1;EFEMP2
blood vessel endothelial cell migration (GO:0043534)	0.0520627	0.386967	5.86894	17.3445	NRP1;SLIT2
regulation of mononuclear cell migration (GO:0071675)	0.0520627	0.386967	5.86894	17.3445	STK10;SLIT2
regulation of neural precursor cell proliferation (GO:2000177)	0.0520627	0.386967	5.86894	17.3445	NAP1L1;NES
regulation of supramolecular fiber organization (GO:1902903)	0.0520627	0.386967	5.86894	17.3445	EFEMP2;CAMSAP1
respiratory chain complex IV assembly (GO:0008535)	0.0520627	0.386967	5.86894	17.3445	COA3;COX15
positive regulation of cell cycle G2/M phase transition (GO:1902751)	0.0520627	0.386967	5.86894	17.3445	CCND1;CDK4
positive regulation of phosphorylation (GO:0042327)	0.0521979	0.386967	2.02741	5.98636	NRP1;MAVS;CCND1;AXL;PRXL2C;NPTN;SLC4A4;EGFR
negative regulation of cell growth (GO:0030308)	0.0526391	0.386967	2.55754	7.53015	CDKN1A;ADAM15;APBB1;SLIT2;DCBLD2
negative regulation of growth (GO:0045926)	0.0526391	0.386967	2.55754	7.53015	CDKN1A;ADAM15;APBB1;SLIT2;DCBLD2
regulation of DNA replication (GO:0006275)	0.0532992	0.386967	3.70358	10.8583	CCDC88A;EHMT2;EGFR
extracellular matrix organization (GO:0030198)	0.0538084	0.386967	1.92189	5.61638	FBN2;COL18A1;ADAM15;LOX;DST;CREB3L1;COL6A2;SERPINE1;LOXL1
post-Golgi vesicle-mediated transport (GO:0006892)	0.0550959	0.386967	2.90874	8.43151	DOP1B;AP1S2;MYO5A;STXBP6
unsaturated fatty acid metabolic process (GO:0033559)	0.055789	0.386967	3.63078	10.4791	SCD5;DAGLB;PTGS1
negative regulation of viral genome replication (GO:0045071)	0.055789	0.386967	3.63078	10.4791	MAVS;HMGA2;SRPK1
axon extension (GO:0048675)	0.0562087	0.386967	5.60188	16.126	NRP1;SLIT2
regulation of cellular response to transforming growth factor beta stimulus (GO:1903844)	0.0562087	0.386967	5.60188	16.126	SMURF2;DKK3
regulation of ruffle assembly (GO:1900027)	0.0562087	0.386967	5.60188	16.126	KANK1;CAV1
heterochromatin assembly (GO:0031507)	0.0562087	0.386967	5.60188	16.126	HMGA1;HMGA2
iron-sulfur cluster assembly (GO:0016226)	0.0562087	0.386967	5.60188	16.126	NFU1;NUBPL
sulfur amino acid metabolic process (GO:0000096)	0.0562087	0.386967	5.60188	16.126	MSRA;ADI1
porphyrin-containing compound biosynthetic process (GO:0006779)	0.0562087	0.386967	5.60188	16.126	ATP5IF1;COX15
positive regulation of carbohydrate metabolic process (GO:0045913)	0.0562087	0.386967	5.60188	16.126	PRXL2C;SLC4A4
negative regulation of protein kinase activity (GO:0006469)	0.0569622	0.386967	2.87477	8.23727	CDKN1A;DEPTOR;UBASH3B;CAV1
DNA-dependent DNA replication (GO:0006261)	0.0571248	0.386967	2.49528	7.14278	MGME1;CDK2;HMGA1;MCM5;BAZ1A
positive regulation of response to DNA damage stimulus (GO:2001022)	0.0583334	0.386967	3.56078	10.1182	PRKCD;HMGA2;EGFR
regulation of primary metabolic process (GO:0080090)	0.0586673	0.386967	2.47519	7.01932	IDI1;FDPS;HMGCS1;FASN;CYP51A1
positive regulation of canonical Wnt signaling pathway (GO:0090263)	0.0586673	0.386967	2.47519	7.01932	KANK1;SMURF2;CAV1;ATP6AP2;EGFR
phosphorylation (GO:0016310)	0.0590205	0.386967	1.7596	4.97944	BCKDK;STK10;CDK8;CDK4;CHEK1;PRKCD;CDK2;FAM20B;SGK3;EIF2AK4;SRPK1
extracellular structure organization (GO:0043062)	0.0601892	0.386967	2.07677	5.83627	FBN2;COL18A1;ADAM15;LOX;COL6A2;SERPINE1;LOXL1
regulation of interferon-alpha production (GO:0032647)	0.0604658	0.386967	5.35805	15.033	MAVS;RIPK2
energy derivation by oxidation of organic compounds (GO:0015980)	0.0604658	0.386967	5.35805	15.033	COX15;LYRM7
regulation of proteolysis involved in cellular protein catabolic process (GO:1903050)	0.0604658	0.386967	5.35805	15.033	ATP5IF1;NUDT15
negative regulation of response to endoplasmic reticulum stress (GO:1903573)	0.0604658	0.386967	5.35805	15.033	CREB3L1;BCL2L1
positive regulation of ERBB signaling pathway (GO:1901186)	0.0604658	0.386967	5.35805	15.033	CCDC88A;SHKBP1
regulation of endothelial cell proliferation (GO:0001936)	0.0607956	0.386967	2.80915	7.86628	ATP5IF1;NRP1;CAV2;CAV1
protein-containing complex disassembly (GO:0032984)	0.0609317	0.386967	3.49341	9.77458	GABARAPL2;CAV1;MAP1LC3B2
autophagosome organization (GO:1905037)	0.0609317	0.386967	3.49341	9.77458	RAB43;GABARAPL2;MAP1LC3B2
blood vessel morphogenesis (GO:0048514)	0.0609317	0.386967	3.49341	9.77458	NRP1;LOX;CAV1
mitochondrial transport (GO:0006839)	0.0609317	0.386967	3.49341	9.77458	TOMM34;TIMM23;BCL2L1
external encapsulating structure organization (GO:0045229)	0.0613852	0.386967	2.06677	5.76751	FBN2;COL18A1;ADAM15;LOX;COL6A2;SERPINE1;LOXL1
regulation of mitotic nuclear division (GO:0007088)	0.0635832	0.386967	3.42855	9.44704	TOM1L2;CAV2;CHEK1
regulation of monocyte chemotaxis (GO:0090025)	0.0648295	0.386967	5.13454	14.0481	SERPINE1;SLIT2
histone methylation (GO:0016571)	0.0648295	0.386967	5.13454	14.0481	N6AMT1;EHMT2
lamellipodium assembly (GO:0030032)	0.0648295	0.386967	5.13454	14.0481	CCDC88A;ABLIM3
TOR signaling (GO:0031929)	0.0648295	0.386967	5.13454	14.0481	CCDC88A;SYAP1
negative regulation of protein localization to membrane (GO:1905476)	0.0648295	0.386967	5.13454	14.0481	TMEM59;BCL2L1
positive regulation of viral transcription (GO:0050434)	0.0648295	0.386967	5.13454	14.0481	GTF2F1;GTF2F2
autophagosome assembly (GO:0000045)	0.0662873	0.386967	3.36604	9.13461	RAB43;GABARAPL2;MAP1LC3B2
RNA modification (GO:0009451)	0.0662873	0.386967	3.36604	9.13461	AARS2;NSUN4;TFB1M
glycerophospholipid biosynthetic process (GO:0046474)	0.0662962	0.386967	2.17299	5.89667	INPP4B;PCYT2;LPCAT4;LPCAT2;FAR1;LPIN1
negative regulation of signal transduction (GO:0009968)	0.0670577	0.386967	1.91644	5.17861	HERC4;KANK1;UBASH3B;CREB3L1;GPC1;PRKCD;EGFR;DKK3
cellular calcium ion homeostasis (GO:0006874)	0.0684187	0.386967	2.3611	6.33272	SMDT1;CAV2;CAV1;NPTN;ATP2B1
response to reactive oxygen species (GO:0000302)	0.0690434	0.386967	3.30576	8.83637	JUN;ADAM9;EGFR
regulation of blood coagulation (GO:0030193)	0.0692953	0.386967	4.9289	13.1571	CAV1;SERPINE1
camera-type eye development (GO:0043010)	0.0692953	0.386967	4.9289	13.1571	FBN2;NES
cellular lipid catabolic process (GO:0044242)	0.0692953	0.386967	4.9289	13.1571	ABHD12;LPIN1
cellular response to cadmium ion (GO:0071276)	0.0692953	0.386967	4.9289	13.1571	JUN;EGFR
chondroitin sulfate proteoglycan biosynthetic process (GO:0050650)	0.0692953	0.386967	4.9289	13.1571	B3GAT3;CSPG4
negative regulation of catalytic activity (GO:0043086)	0.0692953	0.386967	4.9289	13.1571	ATP5IF1;NES
negative regulation of insulin receptor signaling pathway (GO:0046627)	0.0692953	0.386967	4.9289	13.1571	KANK1;PRKCD
peptidyl-lysine methylation (GO:0018022)	0.0692953	0.386967	4.9289	13.1571	N6AMT1;EHMT2
positive regulation of toll-like receptor signaling pathway (GO:0034123)	0.0692953	0.386967	4.9289	13.1571	CAV1;PJA2
regulated exocytosis (GO:0045055)	0.07066	0.386967	2.13519	5.658	SCIN;CD109;SERPINE1;PHACTR2;TIMP3;CD9
RNA methylation (GO:0001510)	0.0718507	0.386967	3.2476	8.55147	NSUN4;TFB2M;TFB1M
regulation of plasma membrane bounded cell projection organization (GO:0120035)	0.0738587	0.386967	4.73909	12.3482	CCDC88A;NCS1
response to ketone (GO:1901654)	0.0738587	0.386967	4.73909	12.3482	CAV1;SLIT2
negative regulation of cellular response to insulin stimulus (GO:1900077)	0.0738587	0.386967	4.73909	12.3482	KANK1;PRKCD
positive regulation of defense response to virus by host (GO:0002230)	0.0738587	0.386967	4.73909	12.3482	MAVS;EIF2AK4
positive regulation of protein import into nucleus (GO:0042307)	0.0738587	0.386967	4.73909	12.3482	MAVS;PRKCD
response to UV (GO:0009411)	0.0752542	0.386967	2.60123	6.72907	CCND1;PRKCD;EIF2AK4;EGFR
negative regulation of gene expression (GO:0010629)	0.0763285	0.386967	1.78478	4.59171	DHFR;PC;CREB3L1;SAMD4A;NPTN;ATP2B1;BMI1;TYMS;ZFP36L2
regulation of transforming growth factor beta receptor signaling pathway (GO:0017015)	0.0774496	0.386967	2.574	6.58462	SMURF2;CD109;CAV1;DKK3
pyrimidine deoxyribonucleotide biosynthetic process (GO:0009221)	0.0777222	0.386967	15.3711	39.2672	TYMS
cannabinoid signaling pathway (GO:0038171)	0.0777222	0.386967	15.3711	39.2672	DAGLB
regulation of chloride transport (GO:2001225)	0.0777222	0.386967	15.3711	39.2672	ATP8B1
caveolin-mediated endocytosis (GO:0072584)	0.0777222	0.386967	15.3711	39.2672	CAV1
cell-cell adhesion mediated by integrin (GO:0033631)	0.0777222	0.386967	15.3711	39.2672	ADAM9
cellular response to heparin (GO:0071504)	0.0777222	0.386967	15.3711	39.2672	SLIT2
cellular response to testosterone stimulus (GO:0071394)	0.0777222	0.386967	15.3711	39.2672	NCOA4
regulation of inward rectifier potassium channel activity (GO:1901979)	0.0777222	0.386967	15.3711	39.2672	CAV1
constitutive secretory pathway (GO:0045054)	0.0777222	0.386967	15.3711	39.2672	TMEM167B
copper ion import (GO:0015677)	0.0777222	0.386967	15.3711	39.2672	STEAP3
regulation of microvillus assembly (GO:0032534)	0.0777222	0.386967	15.3711	39.2672	ATP8B1
regulation of natural killer cell differentiation (GO:0032823)	0.0777222	0.386967	15.3711	39.2672	AXL
DNA protection (GO:0042262)	0.0777222	0.386967	15.3711	39.2672	NUDT15
dopamine catabolic process (GO:0042420)	0.0777222	0.386967	15.3711	39.2672	MOXD1
endonucleolytic cleavage in 5'-ETS of tricistronic rRNA transcript (SSU-rRNA, 5.8S rRNA, LSU-rRNA) (GO:0000480)	0.0777222	0.386967	15.3711	39.2672	NOP14
endonucleolytic cleavage to generate mature 5'-end of SSU-rRNA from (SSU-rRNA, 5.8S rRNA, LSU-rRNA) (GO:0000472)	0.0777222	0.386967	15.3711	39.2672	NOP14
regulation of protein kinase C activity (GO:1900019)	0.0777222	0.386967	15.3711	39.2672	EGFR
fatty acid derivative catabolic process (GO:1901569)	0.0777222	0.386967	15.3711	39.2672	OXCT1
glomerular visceral epithelial cell migration (GO:0090521)	0.0777222	0.386967	15.3711	39.2672	KANK1
glutamate catabolic process (GO:0006538)	0.0777222	0.386967	15.3711	39.2672	GLUD1
regulation of vascular associated smooth muscle contraction (GO:0003056)	0.0777222	0.386967	15.3711	39.2672	ATP2B1
glycerol ether metabolic process (GO:0006662)	0.0777222	0.386967	15.3711	39.2672	NCEH1
heparin metabolic process (GO:0030202)	0.0777222	0.386967	15.3711	39.2672	GLCE
RNA import into mitochondrion (GO:0035927)	0.0777222	0.386967	15.3711	39.2672	MRPL18
Roundabout signaling pathway (GO:0035385)	0.0777222	0.386967	15.3711	39.2672	SLIT2
rRNA 5'-end processing (GO:0000967)	0.0777222	0.386967	15.3711	39.2672	NOP14
rRNA transport (GO:0051029)	0.0777222	0.386967	15.3711	39.2672	MRPL18
Schwann cell differentiation (GO:0014037)	0.0777222	0.386967	15.3711	39.2672	GPC1
isopentenyl diphosphate biosynthetic process (GO:0009240)	0.0777222	0.386967	15.3711	39.2672	IDI1
L-methionine salvage from methylthioadenosine (GO:0019509)	0.0777222	0.386967	15.3711	39.2672	ADI1
toll-like receptor 2 signaling pathway (GO:0034134)	0.0777222	0.386967	15.3711	39.2672	RIPK2
mitochondrial DNA repair (GO:0043504)	0.0777222	0.386967	15.3711	39.2672	MGME1
ubiquitin-dependent SMAD protein catabolic process (GO:0030579)	0.0777222	0.386967	15.3711	39.2672	SMURF2
negative regulation of cell volume (GO:0045794)	0.0777222	0.386967	15.3711	39.2672	KCNMA1
negative regulation of CREB transcription factor activity (GO:0032792)	0.0777222	0.386967	15.3711	39.2672	EIF2AK4
negative regulation of metallopeptidase activity (GO:1905049)	0.0777222	0.386967	15.3711	39.2672	TIMP3
negative regulation of pinocytosis (GO:0048550)	0.0777222	0.386967	15.3711	39.2672	CAV1
negative regulation of plasminogen activation (GO:0010757)	0.0777222	0.386967	15.3711	39.2672	SERPINE1
negative regulation of smooth muscle contraction (GO:0045986)	0.0777222	0.386967	15.3711	39.2672	KCNMA1
neutral lipid catabolic process (GO:0046461)	0.0777222	0.386967	15.3711	39.2672	ABHD12
positive regulation of axon extension involved in axon guidance (GO:0048842)	0.0777222	0.386967	15.3711	39.2672	NRP1
positive regulation of blood-brain barrier permeability (GO:1905605)	0.0777222	0.386967	15.3711	39.2672	TJP2
positive regulation of deoxyribonuclease activity (GO:0032077)	0.0777222	0.386967	15.3711	39.2672	PRKCD
positive regulation of dopamine receptor signaling pathway (GO:0060161)	0.0777222	0.386967	15.3711	39.2672	CAV2
positive regulation of fibroblast growth factor receptor signaling pathway (GO:0045743)	0.0777222	0.386967	15.3711	39.2672	NPTN
positive regulation of MHC class I biosynthetic process (GO:0045345)	0.0777222	0.386967	15.3711	39.2672	HSPH1
positive regulation of non-motile cilium assembly (GO:1902857)	0.0777222	0.386967	15.3711	39.2672	SEPTIN9
positive regulation of protein kinase C activity (GO:1900020)	0.0777222	0.386967	15.3711	39.2672	EGFR
positive regulation of protein localization to cilium (GO:1903566)	0.0777222	0.386967	15.3711	39.2672	CCDC88A
positive regulation of translation in response to stress (GO:0032056)	0.0777222	0.386967	15.3711	39.2672	EIF2AK4
protein localization to membrane raft (GO:1903044)	0.0777222	0.386967	15.3711	39.2672	CAV1
response to cadmium ion (GO:0046686)	0.0785156	0.386967	4.56333	11.6112	JUN;EGFR
lamellipodium organization (GO:0097581)	0.0785156	0.386967	4.56333	11.6112	CCDC88A;ABLIM3
negative regulation of interferon-gamma production (GO:0032689)	0.0785156	0.386967	4.56333	11.6112	AXL;PDCD1LG2
negative regulation of wound healing (GO:0061045)	0.0785156	0.386967	4.56333	11.6112	CD109;SERPINE1
protein K11-linked ubiquitination (GO:0070979)	0.0785156	0.386967	4.56333	11.6112	UBE2S;UBE2E2
cellular response to reactive oxygen species (GO:0034614)	0.0805725	0.386967	3.08475	7.76924	JUN;PRKCD;EGFR
receptor-mediated endocytosis (GO:0006898)	0.0808595	0.386967	2.24053	5.63503	HSPH1;CAV2;CAV1;CD9;APOB
regulation of protein catabolic process (GO:0042176)	0.0819357	0.386967	2.52121	6.30762	SMURF2;CYP51A1;FMN2;EGFR
alpha-amino acid catabolic process (GO:1901606)	0.0832617	0.386967	4.40013	10.9377	ALDH4A1;ACADSB
regulation of vasoconstriction (GO:0019229)	0.0832617	0.386967	4.40013	10.9377	CAV1;ATP2B1
phosphatidylcholine acyl-chain remodeling (GO:0036151)	0.0832617	0.386967	4.40013	10.9377	LPCAT4;LPCAT2
positive regulation of phosphate metabolic process (GO:0045937)	0.0832617	0.386967	4.40013	10.9377	NRP1;EGFR
positive regulation of protein import (GO:1904591)	0.0832617	0.386967	4.40013	10.9377	MAVS;PRKCD
protein secretion (GO:0009306)	0.0835772	0.386967	3.03402	7.5304	RAB3B;STEAP3;RAB3D
cellular metal ion homeostasis (GO:0006875)	0.0865473	0.386967	2.47054	6.04556	CAV1;KCNMA1;NPTN;ATP2B1
steroid biosynthetic process (GO:0006694)	0.0866294	0.386967	2.98494	7.3015	EBP;CYP51A1;MSMO1
mitotic G1 DNA damage checkpoint signaling (GO:0031571)	0.0866294	0.386967	2.98494	7.3015	CDKN1A;CCND1;CDK2
negative regulation of cell differentiation (GO:0045596)	0.0880413	0.386967	2.0071	4.87716	ZADH2;CAV1;CRIM1;EIF2AK4;ZFP36L2;EGFR
regulation of cellular pH (GO:0030641)	0.0880931	0.386967	4.24819	10.3204	SLC9A7;SLC4A4
regulation of cellular senescence (GO:2000772)	0.0880931	0.386967	4.24819	10.3204	HMGA1;HMGA2
regulation of transmembrane receptor protein serine/threonine kinase signaling pathway (GO:0090092)	0.0880931	0.386967	4.24819	10.3204	SMURF2;DKK3
negative regulation of DNA binding (GO:0043392)	0.0880931	0.386967	4.24819	10.3204	JUN;HMGA2
phosphatidylethanolamine metabolic process (GO:0046337)	0.0880931	0.386967	4.24819	10.3204	PCYT2;LPIN1
positive regulation of protein targeting to mitochondrion (GO:1903955)	0.0880931	0.386967	4.24819	10.3204	ABLIM3;UBE2J2
positive regulation of ubiquitin-protein transferase activity (GO:0051443)	0.0880931	0.386967	4.24819	10.3204	UBE2S;BMI1
prostaglandin metabolic process (GO:0006693)	0.0880931	0.386967	4.24819	10.3204	DAGLB;PTGS1
regulation of cytosolic calcium ion concentration (GO:0051480)	0.0904345	0.386967	2.16164	5.19469	CAV2;CAV1;NPTN;ITPR3;ATP2B1
regulation of cell cycle process (GO:0010564)	0.0912824	0.386967	2.42185	5.79741	CAV2;CHEK1;HMGA2;BCL2L1
positive regulation of protein serine/threonine kinase activity (GO:0071902)	0.0912824	0.386967	2.42185	5.79741	CCND1;SYAP1;HMGA2;EGFR
activation of Janus kinase activity (GO:0042976)	0.0925285	0.386967	12.2963	29.268	PIBF1
pteridine-containing compound biosynthetic process (GO:0042559)	0.0925285	0.386967	12.2963	29.268	DHFR
purine deoxyribonucleotide catabolic process (GO:0009155)	0.0925285	0.386967	12.2963	29.268	NUDT15
regulation of cellular response to hypoxia (GO:1900037)	0.0925285	0.386967	12.2963	29.268	DDAH1
regulation of collagen fibril organization (GO:1904026)	0.0925285	0.386967	12.2963	29.268	EFEMP2
cellular lipid biosynthetic process (GO:0097384)	0.0925285	0.386967	12.2963	29.268	FAR1
cellular response to cold (GO:0070417)	0.0925285	0.386967	12.2963	29.268	EIF2AK4
cellular response to granulocyte macrophage colony-stimulating factor stimulus (GO:0097011)	0.0925285	0.386967	12.2963	29.268	ZFP36L2
chromatin organization involved in negative regulation of transcription (GO:0097549)	0.0925285	0.386967	12.2963	29.268	HMGA2
dermatan sulfate proteoglycan metabolic process (GO:0050655)	0.0925285	0.386967	12.2963	29.268	B3GAT3
regulation of nitric oxide mediated signal transduction (GO:0010749)	0.0925285	0.386967	12.2963	29.268	EGFR
regulation of NK T cell activation (GO:0051133)	0.0925285	0.386967	12.2963	29.268	HSPH1
regulation of non-motile cilium assembly (GO:1902855)	0.0925285	0.386967	12.2963	29.268	SEPTIN9
regulation of nucleotide-binding oligomerization domain containing 2 signaling pathway (GO:0070432)	0.0925285	0.386967	12.2963	29.268	ERBIN
embryonic camera-type eye development (GO:0031076)	0.0925285	0.386967	12.2963	29.268	NES
regulation of protein localization to cilium (GO:1903564)	0.0925285	0.386967	12.2963	29.268	CCDC88A
regulation of protein targeting (GO:1903533)	0.0925285	0.386967	12.2963	29.268	ATP5IF1
regulation of response to reactive oxygen species (GO:1901031)	0.0925285	0.386967	12.2963	29.268	DHFR
regulation of superoxide metabolic process (GO:0090322)	0.0925285	0.386967	12.2963	29.268	DHFR
free ubiquitin chain polymerization (GO:0010994)	0.0925285	0.386967	12.2963	29.268	UBE2S
glycerol ether biosynthetic process (GO:0046504)	0.0925285	0.386967	12.2963	29.268	FAR1
response to angiotensin (GO:1990776)	0.0925285	0.386967	12.2963	29.268	PRKCD
response to granulocyte macrophage colony-stimulating factor (GO:0097012)	0.0925285	0.386967	12.2963	29.268	ZFP36L2
response to heparin (GO:0071503)	0.0925285	0.386967	12.2963	29.268	SLIT2
response to manganese ion (GO:0010042)	0.0925285	0.386967	12.2963	29.268	ADAM9
response to testosterone (GO:0033574)	0.0925285	0.386967	12.2963	29.268	NCOA4
histone-serine phosphorylation (GO:0035404)	0.0925285	0.386967	12.2963	29.268	HMGA2
ISG15-protein conjugation (GO:0032020)	0.0925285	0.386967	12.2963	29.268	UBE2E2
isoleucine metabolic process (GO:0006549)	0.0925285	0.386967	12.2963	29.268	ACADSB
TORC2 signaling (GO:0038203)	0.0925285	0.386967	12.2963	29.268	SYAP1
negative regulation of actin filament depolymerization (GO:0030835)	0.0925285	0.386967	12.2963	29.268	SCIN
negative regulation of amyloid precursor protein biosynthetic process (GO:0042985)	0.0925285	0.386967	12.2963	29.268	ITM2C
negative regulation of cell size (GO:0045792)	0.0925285	0.386967	12.2963	29.268	DEPTOR
negative regulation of cellular response to hypoxia (GO:1900038)	0.0925285	0.386967	12.2963	29.268	DDAH1
negative regulation of chemokine-mediated signaling pathway (GO:0070100)	0.0925285	0.386967	12.2963	29.268	SLIT2
negative regulation of cytosolic calcium ion concentration (GO:0051481)	0.0925285	0.386967	12.2963	29.268	ATP2B1
negative regulation of monocyte chemotaxis (GO:0090027)	0.0925285	0.386967	12.2963	29.268	SLIT2
norepinephrine biosynthetic process (GO:0042421)	0.0925285	0.386967	12.2963	29.268	MOXD1
peptidyl-glutamine methylation (GO:0018364)	0.0925285	0.386967	12.2963	29.268	N6AMT1
positive regulation of autophagy of mitochondrion in response to mitochondrial depolarization (GO:1904925)	0.0925285	0.386967	12.2963	29.268	ATP5IF1
positive regulation of extrinsic apoptotic signaling pathway via death domain receptors (GO:1902043)	0.0925285	0.386967	12.2963	29.268	TIMP3
positive regulation of gap junction assembly (GO:1903598)	0.0925285	0.386967	12.2963	29.268	CAV1
positive regulation of receptor binding (GO:1900122)	0.0925285	0.386967	12.2963	29.268	NRP1
positive regulation of toll-like receptor 2 signaling pathway (GO:0034137)	0.0925285	0.386967	12.2963	29.268	PJA2
positive regulation of toll-like receptor 3 signaling pathway (GO:0034141)	0.0925285	0.386967	12.2963	29.268	CAV1
protein K27-linked ubiquitination (GO:0044314)	0.0925285	0.386967	12.2963	29.268	UBE2S
protein K29-linked ubiquitination (GO:0035519)	0.0925285	0.386967	12.2963	29.268	UBE2S
protein localization to non-motile cilium (GO:0097499)	0.0925285	0.386967	12.2963	29.268	ZDHHC3
regulation of epidermal growth factor receptor signaling pathway (GO:0042058)	0.092873	0.386967	2.89136	6.87139	CCDC88A;SHKBP1;EGFR
vascular endothelial growth factor receptor signaling pathway (GO:0048010)	0.092873	0.386967	2.89136	6.87139	NRP1;AXL;BAIAP2
axonogenesis (GO:0007409)	0.0928996	0.386967	1.86056	4.42112	NRP1;GPC1;FEZ2;NPTN;APBB1;SLIT2;BAIAP2
7-methylguanosine mRNA capping (GO:0006370)	0.0930058	0.386967	4.10637	9.75302	GTF2F1;GTF2F2
7-methylguanosine RNA capping (GO:0009452)	0.0930058	0.386967	4.10637	9.75302	GTF2F1;GTF2F2
regulation of cell morphogenesis (GO:0022604)	0.0930058	0.386967	4.10637	9.75302	MACF1;CAMSAP1
regulation of intracellular protein transport (GO:0033157)	0.0930058	0.386967	4.10637	9.75302	B3GAT3;PTPN14
chondrocyte differentiation (GO:0002062)	0.0930058	0.386967	4.10637	9.75302	WNT5B;HMGA2
ERBB2 signaling pathway (GO:0038128)	0.0930058	0.386967	4.10637	9.75302	ERBIN;EGFR
establishment or maintenance of epithelial cell apical/basal polarity (GO:0045197)	0.0930058	0.386967	4.10637	9.75302	PDZD11;ERBIN
regulation of transcription involved in G1/S transition of mitotic cell cycle (GO:0000083)	0.0930058	0.386967	4.10637	9.75302	DHFR;TYMS
skeletal muscle organ development (GO:0060538)	0.0930058	0.386967	4.10637	9.75302	SVIL;CAV1
membrane depolarization (GO:0051899)	0.0930058	0.386967	4.10637	9.75302	ATP5IF1;CAV1
modulation by host of symbiont process (GO:0051851)	0.0930058	0.386967	4.10637	9.75302	JUN;HMGA2
negative regulation of cell-matrix adhesion (GO:0001953)	0.0930058	0.386967	4.10637	9.75302	ADAM15;SERPINE1
response to calcium ion (GO:0051592)	0.0936955	0.386967	2.39821	5.67826	CAV1;KCNMA1;ADAM9;ITPR3
negative regulation of transmembrane receptor protein serine/threonine kinase signaling pathway (GO:0090101)	0.0961387	0.386967	2.37503	5.56223	SMURF2;CD109;CAV1;CRIM1
actin filament bundle assembly (GO:0051017)	0.0979959	0.386967	3.97371	9.23025	BAIAP2L1;BAIAP2
actin filament bundle organization (GO:0061572)	0.0979959	0.386967	3.97371	9.23025	BAIAP2L1;BAIAP2
negative regulation of smooth muscle cell proliferation (GO:0048662)	0.0979959	0.386967	3.97371	9.23025	CDKN1A;EFEMP2
neuron projection extension (GO:1990138)	0.0979959	0.386967	3.97371	9.23025	NRP1;EIF2AK4
positive regulation of ATP metabolic process (GO:1903580)	0.0979959	0.386967	3.97371	9.23025	PRXL2C;SLC4A4
negative regulation of protein phosphorylation (GO:0001933)	0.0984979	0.386967	2.10239	4.87274	DEPTOR;UBASH3B;CAV1;PRKCD;SLIT2
positive regulation of protein transport (GO:0051222)	0.0992967	0.386967	2.80346	6.47499	B3GAT3;ADAM9;APBB1
regulation of plasma membrane bounded cell projection assembly (GO:0120032)	0.102574	0.386967	2.76148	6.28835	MYO10;ATP8B1;CAV1
establishment of protein localization to membrane (GO:0090150)	0.102574	0.386967	2.76148	6.28835	NECTIN3;ZDHHC3;EGFR
fatty acid catabolic process (GO:0009062)	0.102574	0.386967	2.76148	6.28835	ACAD11;LPIN1;ACAT2
wound healing (GO:0042060)	0.102574	0.386967	2.76148	6.28835	MACF1;DST;DCBLD2
positive regulation of protein kinase activity (GO:0045860)	0.102661	0.386967	2.07395	4.72098	CCDC88A;CDKN1A;SYAP1;PRKCD;HMGA2
autophagosome maturation (GO:0097352)	0.10306	0.386967	3.84933	8.7474	GABARAPL2;MAP1LC3B2
regulation of cell adhesion mediated by integrin (GO:0033628)	0.10306	0.386967	3.84933	8.7474	SERPINE1;ADAM9
histone lysine methylation (GO:0034968)	0.10306	0.386967	3.84933	8.7474	N6AMT1;EHMT2
striated muscle tissue development (GO:0014706)	0.10306	0.386967	3.84933	8.7474	SVIL;CAV1
negative regulation of extrinsic apoptotic signaling pathway via death domain receptors (GO:1902042)	0.10306	0.386967	3.84933	8.7474	SERPINE1;BCL2L1
phosphatidylserine metabolic process (GO:0006658)	0.10306	0.386967	3.84933	8.7474	ABHD12;LPCAT4
positive regulation of epidermal growth factor receptor signaling pathway (GO:0045742)	0.10306	0.386967	3.84933	8.7474	CCDC88A;SHKBP1
positive regulation of pri-miRNA transcription by RNA polymerase II (GO:1902895)	0.10306	0.386967	3.84933	8.7474	FOSL1;JUN
protein insertion into membrane (GO:0051205)	0.10306	0.386967	3.84933	8.7474	UBE2J2;EGFR
regulation of protein serine/threonine kinase activity (GO:0071900)	0.103646	0.386967	2.30809	5.23192	CDKN1A;CCND1;SYAP1;HMGA2
negative regulation of cellular macromolecule biosynthetic process (GO:2000113)	0.103996	0.386967	1.51324	3.42507	JUN;CDKN1A;SMURF2;ATP8B1;SAMD4A;HMGA1;HMGA2;TYMS;DKK3;GATAD2A;DHFR;CREB3L1;ZNF318
protein phosphorylation (GO:0006468)	0.104644	0.386967	1.54016	3.47644	BCKDK;STK10;CDK8;CDK4;CHEK1;PRKCD;CDK2;FAM20B;SGK3;EIF2AK4;EGFR;SRPK1
Fc-gamma receptor signaling pathway involved in phagocytosis (GO:0038096)	0.105894	0.386967	2.72073	6.10889	MYO10;PRKCD;BAIAP2
myeloid leukocyte differentiation (GO:0002573)	0.105894	0.386967	2.72073	6.10889	CDKN1A;CDK4;CDK2
nucleic acid metabolic process (GO:0090304)	0.105894	0.386967	2.72073	6.10889	NT5E;GTF2F1;GTF2F2
pyrimidine ribonucleotide biosynthetic process (GO:0009220)	0.107098	0.386967	10.2464	22.8905	AK5
angiotensin-activated signaling pathway (GO:0038166)	0.107098	0.386967	10.2464	22.8905	CAV1
regulation of aldosterone biosynthetic process (GO:0032347)	0.107098	0.386967	10.2464	22.8905	DKK3
arginine catabolic process (GO:0006527)	0.107098	0.386967	10.2464	22.8905	DDAH1
aspartate transmembrane transport (GO:0015810)	0.107098	0.386967	10.2464	22.8905	SLC25A22
regulation of blood-brain barrier permeability (GO:1905603)	0.107098	0.386967	10.2464	22.8905	TJP2
calcium ion export (GO:1901660)	0.107098	0.386967	10.2464	22.8905	ATP2B1
catecholamine catabolic process (GO:0042424)	0.107098	0.386967	10.2464	22.8905	MOXD1
regulation of cortisol biosynthetic process (GO:2000064)	0.107098	0.386967	10.2464	22.8905	DKK3
cellular protein complex disassembly (GO:0043624)	0.107098	0.386967	10.2464	22.8905	N6AMT1
regulation of entry of bacterium into host cell (GO:2000535)	0.107098	0.386967	10.2464	22.8905	CAV1
regulation of glial cell apoptotic process (GO:0034350)	0.107098	0.386967	10.2464	22.8905	PRKCD
cellular response to platelet-derived growth factor stimulus (GO:0036120)	0.107098	0.386967	10.2464	22.8905	SYAP1
chylomicron remnant clearance (GO:0034382)	0.107098	0.386967	10.2464	22.8905	APOB
citrulline metabolic process (GO:0000052)	0.107098	0.386967	10.2464	22.8905	DDAH1
collagen-activated tyrosine kinase receptor signaling pathway (GO:0038063)	0.107098	0.386967	10.2464	22.8905	UBASH3B
creatine metabolic process (GO:0006600)	0.107098	0.386967	10.2464	22.8905	GAMT
cytochrome complex assembly (GO:0017004)	0.107098	0.386967	10.2464	22.8905	COX15
regulation of MHC class I biosynthetic process (GO:0045343)	0.107098	0.386967	10.2464	22.8905	HSPH1
definitive hemopoiesis (GO:0060216)	0.107098	0.386967	10.2464	22.8905	ZFP36L2
dendrite arborization (GO:0140059)	0.107098	0.386967	10.2464	22.8905	NRP1
regulation of prostaglandin biosynthetic process (GO:0031392)	0.107098	0.386967	10.2464	22.8905	PIBF1
endosome to lysosome transport via multivesicular body sorting pathway (GO:0032510)	0.107098	0.386967	10.2464	22.8905	LYST
endothelial cell morphogenesis (GO:0001886)	0.107098	0.386967	10.2464	22.8905	COL18A1
gas homeostasis (GO:0033483)	0.107098	0.386967	10.2464	22.8905	CAV1
regulation of transforming growth factor beta1 production (GO:0032908)	0.107098	0.386967	10.2464	22.8905	ATP6AP2
glial cell migration (GO:0008347)	0.107098	0.386967	10.2464	22.8905	CD9
regulation of vesicle size (GO:0097494)	0.107098	0.386967	10.2464	22.8905	RAB3B
L-methionine salvage (GO:0071267)	0.107098	0.386967	10.2464	22.8905	ADI1
substrate-dependent cell migration, cell extension (GO:0006930)	0.107098	0.386967	10.2464	22.8905	NRP1
maintenance of protein location in extracellular region (GO:0071694)	0.107098	0.386967	10.2464	22.8905	FBN2
malate metabolic process (GO:0006108)	0.107098	0.386967	10.2464	22.8905	ME2
TRAIL-activated apoptotic signaling pathway (GO:0036462)	0.107098	0.386967	10.2464	22.8905	ZDHHC3
mitochondrial DNA metabolic process (GO:0032042)	0.107098	0.386967	10.2464	22.8905	MGME1
vascular associated smooth muscle cell development (GO:0097084)	0.107098	0.386967	10.2464	22.8905	EFEMP2
monoacylglycerol catabolic process (GO:0052651)	0.107098	0.386967	10.2464	22.8905	ABHD12
negative regulation by host of viral genome replication (GO:0044828)	0.107098	0.386967	10.2464	22.8905	EIF2AK4
negative regulation of cardiocyte differentiation (GO:1905208)	0.107098	0.386967	10.2464	22.8905	EGFR
negative regulation of cell cycle phase transition (GO:1901988)	0.107098	0.386967	10.2464	22.8905	ZFP36L2
negative regulation of cytoplasmic translation (GO:2000766)	0.107098	0.386967	10.2464	22.8905	CPEB4
negative regulation of dendritic cell apoptotic process (GO:2000669)	0.107098	0.386967	10.2464	22.8905	AXL
negative regulation of double-strand break repair via nonhomologous end joining (GO:2001033)	0.107098	0.386967	10.2464	22.8905	HMGA2
negative regulation of membrane protein ectodomain proteolysis (GO:0051045)	0.107098	0.386967	10.2464	22.8905	TIMP3
negative regulation of ruffle assembly (GO:1900028)	0.107098	0.386967	10.2464	22.8905	KANK1
norepinephrine metabolic process (GO:0042415)	0.107098	0.386967	10.2464	22.8905	MOXD1
nucleotide-binding oligomerization domain containing 2 signaling pathway (GO:0070431)	0.107098	0.386967	10.2464	22.8905	RIPK2
pantothenate metabolic process (GO:0015939)	0.107098	0.386967	10.2464	22.8905	PDZD11
parallel actin filament bundle assembly (GO:0030046)	0.107098	0.386967	10.2464	22.8905	FMN2
positive regulation by symbiont of host autophagy (GO:0075044)	0.107098	0.386967	10.2464	22.8905	EIF2AK4
positive regulation of ER-associated ubiquitin-dependent protein catabolic process (GO:1903071)	0.107098	0.386967	10.2464	22.8905	CAV1
positive regulation of NK T cell activation (GO:0051135)	0.107098	0.386967	10.2464	22.8905	HSPH1
positive regulation of phospholipid biosynthetic process (GO:0071073)	0.107098	0.386967	10.2464	22.8905	FABP3
positive regulation of pinocytosis (GO:0048549)	0.107098	0.386967	10.2464	22.8905	AXL
positive regulation of synaptic transmission, GABAergic (GO:0032230)	0.107098	0.386967	10.2464	22.8905	ZDHHC3
positive regulation of trophoblast cell migration (GO:1901165)	0.107098	0.386967	10.2464	22.8905	SMURF2
positive regulation of type I interferon-mediated signaling pathway (GO:0060340)	0.107098	0.386967	10.2464	22.8905	MAVS
positive regulation of vascular associated smooth muscle cell differentiation (GO:1905065)	0.107098	0.386967	10.2464	22.8905	EFEMP2
proline metabolic process (GO:0006560)	0.107098	0.386967	10.2464	22.8905	ALDH4A1
acylglycerol catabolic process (GO:0046464)	0.108194	0.386967	3.7325	8.30045	ABHD12;FABP3
regulation of protein polymerization (GO:0032271)	0.108194	0.386967	3.7325	8.30045	ARHGAP18;CAMSAP1
response to estrogen (GO:0043627)	0.108194	0.386967	3.7325	8.30045	CAV1;NCOA4
response to exogenous dsRNA (GO:0043330)	0.108194	0.386967	3.7325	8.30045	MAVS;CAV1
negative regulation of cell cycle G1/S phase transition (GO:1902807)	0.108194	0.386967	3.7325	8.30045	CDKN1A;CDK4
negative regulation of organelle assembly (GO:1902116)	0.108194	0.386967	3.7325	8.30045	FEZ2;CEP97
negative regulation of Ras protein signal transduction (GO:0046580)	0.108194	0.386967	3.7325	8.30045	KANK1;KCTD10
mitotic spindle organization (GO:0007052)	0.109068	0.386967	2.03271	4.50404	KNTC1;KIF23;PIBF1;SPC24;SPC25
cytoskeleton-dependent cytokinesis (GO:0061640)	0.109256	0.386967	2.68116	5.93626	BIN3;KIF23;SEPTIN9
Fc-gamma receptor signaling pathway (GO:0038094)	0.109256	0.386967	2.68116	5.93626	MYO10;PRKCD;BAIAP2
negative regulation of epithelial cell proliferation (GO:0050680)	0.109256	0.386967	2.68116	5.93626	ATP5IF1;CAV2;CAV1
positive regulation of neurogenesis (GO:0050769)	0.109256	0.386967	2.68116	5.93626	NPTN;NAP1L1;SLIT2
positive regulation of protein secretion (GO:0050714)	0.109256	0.386967	2.68116	5.93626	GLUD1;ADAM9;APBB1
cellular response to growth factor stimulus (GO:0071363)	0.111246	0.386967	2.01932	4.43444	EHD1;NRP1;SYAP1;ZFP36L2;EGFR
cellular response to transforming growth factor beta stimulus (GO:0071560)	0.111412	0.386967	2.24479	4.92624	JUN;ADAM9;ARHGEF18;ZFP36L2
negative regulation of cell motility (GO:2000146)	0.111412	0.386967	2.24479	4.92624	KANK1;ADAM15;SERPINE1;SLIT2
endoplasmic reticulum organization (GO:0007029)	0.112658	0.386967	2.64272	5.77011	CAV2;DOP1B;UBE2J2
positive regulation of synaptic transmission (GO:0050806)	0.112658	0.386967	2.64272	5.77011	NPTN;EIF2AK4;ZDHHC3
axonal transport (GO:0098930)	0.113394	0.386967	3.62253	7.88584	DST;KIF1B
regulation of defense response to virus by host (GO:0050691)	0.113394	0.386967	3.62253	7.88584	MAVS;EIF2AK4
regulation of protein import into nucleus (GO:0042306)	0.113394	0.386967	3.62253	7.88584	MAVS;PRKCD
regulation of receptor internalization (GO:0002090)	0.113394	0.386967	3.62253	7.88584	MKLN1;ANKRD13A
establishment of protein localization to plasma membrane (GO:0061951)	0.113394	0.386967	3.62253	7.88584	MACF1;NECTIN3
mitochondrion disassembly (GO:0061726)	0.113394	0.386967	3.62253	7.88584	GABARAPL2;MAP1LC3B2
negative regulation of fat cell differentiation (GO:0045599)	0.113394	0.386967	3.62253	7.88584	ZADH2;ZFP36L2
positive regulation of bone mineralization (GO:0030501)	0.113394	0.386967	3.62253	7.88584	FBN2;ATP2B1
positive regulation of cytokine-mediated signaling pathway (GO:0001961)	0.113394	0.386967	3.62253	7.88584	MAVS;AXL
positive regulation of interferon-beta production (GO:0032728)	0.113394	0.386967	3.62253	7.88584	MAVS;RIPK2
response to lipopolysaccharide (GO:0032496)	0.113445	0.386967	2.0061	4.36615	AXL;SERPINE1;ERBIN;ADAM9;PDCD1LG2
cellular response to molecule of bacterial origin (GO:0071219)	0.114057	0.386967	2.22446	4.82942	AXL;SERPINE1;ADAM9;PDCD1LG2
regulation of canonical Wnt signaling pathway (GO:0060828)	0.114065	0.386967	1.76106	3.82323	KANK1;SMURF2;CAV1;ATP6AP2;IGFBP6;EGFR;DKK3
regulation of stress fiber assembly (GO:0051492)	0.116101	0.386967	2.60537	5.61013	NRP1;CCDC88A;ARHGEF18
Fc receptor mediated stimulatory signaling pathway (GO:0002431)	0.116101	0.386967	2.60537	5.61013	MYO10;PRKCD;BAIAP2
regulation of intracellular pH (GO:0051453)	0.118658	0.386967	3.51885	7.50048	SLC9A7;SLC4A4
negative regulation of G1/S transition of mitotic cell cycle (GO:2000134)	0.118658	0.386967	3.51885	7.50048	CDKN1A;CDK4
positive regulation of calcium ion transport (GO:0051928)	0.118658	0.386967	3.51885	7.50048	CAV1;ATP2B1
positive regulation of cytokinesis (GO:0032467)	0.118658	0.386967	3.51885	7.50048	SVIL;KIF23
mitotic cell cycle phase transition (GO:0044772)	0.121032	0.386967	1.82745	3.85901	CDKN1A;CCND1;CDK4;UBE2S;CDK2;NES
purine ribonucleoside monophosphate catabolic process (GO:0009169)	0.121434	0.386967	8.78214	18.5161	NT5E
regulation of anion transport (GO:0044070)	0.121434	0.386967	8.78214	18.5161	ATP8B1
regulation of cardiac muscle cell action potential involved in regulation of contraction (GO:0098909)	0.121434	0.386967	8.78214	18.5161	CAV1
regulation of Cdc42 protein signal transduction (GO:0032489)	0.121434	0.386967	8.78214	18.5161	NRP1
regulation of chemokine (C-C motif) ligand 5 production (GO:0071649)	0.121434	0.386967	8.78214	18.5161	MAVS
regulation of chemokine-mediated signaling pathway (GO:0070099)	0.121434	0.386967	8.78214	18.5161	SLIT2
regulation of dopamine receptor signaling pathway (GO:0060159)	0.121434	0.386967	8.78214	18.5161	CAV2
regulation of dopamine uptake involved in synaptic transmission (GO:0051584)	0.121434	0.386967	8.78214	18.5161	RAB3B
regulation of endodeoxyribonuclease activity (GO:0032071)	0.121434	0.386967	8.78214	18.5161	PRKCD
cellular response to angiotensin (GO:1904385)	0.121434	0.386967	8.78214	18.5161	PRKCD
regulation of establishment of protein localization to mitochondrion (GO:1903747)	0.121434	0.386967	8.78214	18.5161	ATP5IF1
cellular response to hepatocyte growth factor stimulus (GO:0035729)	0.121434	0.386967	8.78214	18.5161	NRP1
cellular response to interferon-alpha (GO:0035457)	0.121434	0.386967	8.78214	18.5161	AXL
cellular response to UV-B (GO:0071493)	0.121434	0.386967	8.78214	18.5161	CDKN1A
commissural neuron axon guidance (GO:0071679)	0.121434	0.386967	8.78214	18.5161	NRP1
coronary vasculature morphogenesis (GO:0060977)	0.121434	0.386967	8.78214	18.5161	NRP1
regulation of microvillus organization (GO:0032530)	0.121434	0.386967	8.78214	18.5161	ATP8B1
regulation of myeloid leukocyte differentiation (GO:0002761)	0.121434	0.386967	8.78214	18.5161	UBASH3B
DNA damage induced protein phosphorylation (GO:0006975)	0.121434	0.386967	8.78214	18.5161	CHEK1
elastic fiber assembly (GO:0048251)	0.121434	0.386967	8.78214	18.5161	EFEMP2
endonucleolytic cleavage in ITS1 to separate SSU-rRNA from 5.8S rRNA and LSU-rRNA from tricistronic rRNA transcript (SSU-rRNA, 5.8S rRNA, LSU-rRNA) (GO:0000447)	0.121434	0.386967	8.78214	18.5161	NOP14
regulation of toll-like receptor 3 signaling pathway (GO:0034139)	0.121434	0.386967	8.78214	18.5161	CAV1
regulation of vascular wound healing (GO:0061043)	0.121434	0.386967	8.78214	18.5161	SERPINE1
glyoxylate metabolic process (GO:0046487)	0.121434	0.386967	8.78214	18.5161	ALDH4A1
respiratory chain complex III assembly (GO:0017062)	0.121434	0.386967	8.78214	18.5161	LYRM7
response to hepatocyte growth factor (GO:0035728)	0.121434	0.386967	8.78214	18.5161	NRP1
response to hydroperoxide (GO:0033194)	0.121434	0.386967	8.78214	18.5161	PRKCD
histone H2A-K119 monoubiquitination (GO:0036353)	0.121434	0.386967	8.78214	18.5161	BMI1
ribosome disassembly (GO:0032790)	0.121434	0.386967	8.78214	18.5161	GFM2
lens fiber cell development (GO:0070307)	0.121434	0.386967	8.78214	18.5161	WNT5B
lens fiber cell differentiation (GO:0070306)	0.121434	0.386967	8.78214	18.5161	WNT5B
stress-induced premature senescence (GO:0090400)	0.121434	0.386967	8.78214	18.5161	CDKN1A
macromolecule depalmitoylation (GO:0098734)	0.121434	0.386967	8.78214	18.5161	ABHD17B
tRNA aminoacylation for mitochondrial protein translation (GO:0070127)	0.121434	0.386967	8.78214	18.5161	AARS2
mitochondrial DNA replication (GO:0006264)	0.121434	0.386967	8.78214	18.5161	MGME1
mitochondrial respiratory chain complex III assembly (GO:0034551)	0.121434	0.386967	8.78214	18.5161	LYRM7
vascular associated smooth muscle cell differentiation (GO:0035886)	0.121434	0.386967	8.78214	18.5161	EFEMP2
mitotic spindle elongation (GO:0000022)	0.121434	0.386967	8.78214	18.5161	KIF23
mitotic spindle midzone assembly (GO:0051256)	0.121434	0.386967	8.78214	18.5161	KIF23
natural killer cell differentiation (GO:0001779)	0.121434	0.386967	8.78214	18.5161	AXL
negative regulation by symbiont of host apoptotic process (GO:0033668)	0.121434	0.386967	8.78214	18.5161	BCL2L1
negative regulation of amyloid-beta clearance (GO:1900222)	0.121434	0.386967	8.78214	18.5161	CYP51A1
negative regulation of glial cell apoptotic process (GO:0034351)	0.121434	0.386967	8.78214	18.5161	PRKCD
platelet activating factor metabolic process (GO:0046469)	0.121434	0.386967	8.78214	18.5161	LPCAT2
positive regulation of adaptive immune response (GO:0002821)	0.121434	0.386967	8.78214	18.5161	EIF2AK4
positive regulation of dendritic cell cytokine production (GO:0002732)	0.121434	0.386967	8.78214	18.5161	MAVS
positive regulation of triglyceride catabolic process (GO:0010898)	0.121434	0.386967	8.78214	18.5161	DAGLB
pre-replicative complex assembly involved in nuclear cell cycle DNA replication (GO:0006267)	0.121434	0.386967	8.78214	18.5161	MCM5
protein depalmitoylation (GO:0002084)	0.121434	0.386967	8.78214	18.5161	ABHD17B
regulation of cell migration (GO:0030334)	0.122846	0.389918	1.55771	3.26624	MACF1;KANK1;WNT5B;ADAM15;CAV1;SERPINE1;ADAM9;SGK3;SLIT2;EGFR
cellular response to hormone stimulus (GO:0032870)	0.123103	0.389918	2.53373	5.3075	CAV1;NCOA4;SLIT2
water-soluble vitamin metabolic process (GO:0006767)	0.123103	0.389918	2.53373	5.3075	DHFR;PC;PDZD11
phospholipid metabolic process (GO:0006644)	0.123103	0.389918	2.53373	5.3075	ABHD12;PCYT2;LPCAT4
DNA replication initiation (GO:0006270)	0.123981	0.392109	3.42093	7.14163	CDK2;MCM5
negative regulation of cellular process (GO:0048523)	0.125528	0.395876	1.45979	3.02941	COL18A1;CDKN1A;HMGA1;PTPN14;DCBLD2;FABP3;SCIN;ADAM15;DDAH1;CD9;APBB1;IGFBP6;SLIT2
phosphatidylcholine metabolic process (GO:0046470)	0.12666	0.395876	2.49936	5.1643	LPCAT4;LPCAT2;LPIN1
positive regulation of type I interferon production (GO:0032481)	0.12666	0.395876	2.49936	5.1643	MAVS;RIPK2;LRRFIP1
regulation of neuron projection development (GO:0010975)	0.127071	0.395876	1.93028	3.98219	CCDC88A;KANK1;NCS1;NPTN;ITM2C
cellular response to lipopolysaccharide (GO:0071222)	0.127689	0.395876	2.12803	4.37982	AXL;SERPINE1;ADAM9;PDCD1LG2
regulation of exit from mitosis (GO:0007096)	0.129361	0.395876	3.32831	6.80688	UBE2S;KNTC1
cellular response to ketone (GO:1901655)	0.129361	0.395876	3.32831	6.80688	ADAM15;NCOA4
regulation of receptor-mediated endocytosis (GO:0048259)	0.129361	0.395876	3.32831	6.80688	MKLN1;SERPINE1
negative regulation of secretion by cell (GO:1903531)	0.129361	0.395876	3.32831	6.80688	CYP51A1;STXBP6
axon development (GO:0061564)	0.133884	0.395876	2.43334	4.89292	DHFR;APBB1;BAIAP2
autophagy of mitochondrion (GO:0000422)	0.134794	0.395876	3.24055	6.49409	GABARAPL2;MAP1LC3B2
regulation of nitric oxide biosynthetic process (GO:0045428)	0.134794	0.395876	3.24055	6.49409	DDAH1;CAV1
positive regulation of catalytic activity (GO:0043085)	0.134794	0.395876	3.24055	6.49409	B3GAT3;CAV1
positive regulation of intrinsic apoptotic signaling pathway (GO:2001244)	0.134794	0.395876	3.24055	6.49409	CAV1;BCL2L1
positive regulation of ossification (GO:0045778)	0.134794	0.395876	3.24055	6.49409	FBN2;ATP2B1
positive regulation of wound healing (GO:0090303)	0.134794	0.395876	3.24055	6.49409	KANK1;SERPINE1
actin-mediated cell contraction (GO:0070252)	0.13554	0.395876	7.68398	15.3563	EPDR1
axon regeneration (GO:0031103)	0.13554	0.395876	7.68398	15.3563	DHFR
bone resorption (GO:0045453)	0.13554	0.395876	7.68398	15.3563	RAB3D
regulation of cell adhesion molecule production (GO:0060353)	0.13554	0.395876	7.68398	15.3563	CAV1
regulation of cellular response to oxidative stress (GO:1900407)	0.13554	0.395876	7.68398	15.3563	DHFR
regulation of ER-associated ubiquitin-dependent protein catabolic process (GO:1903069)	0.13554	0.395876	7.68398	15.3563	CAV1
regulation of gap junction assembly (GO:1903596)	0.13554	0.395876	7.68398	15.3563	CAV1
cellular response to muramyl dipeptide (GO:0071225)	0.13554	0.395876	7.68398	15.3563	RIPK2
cellular response to nitric oxide (GO:0071732)	0.13554	0.395876	7.68398	15.3563	CDK2
cellular response to reactive nitrogen species (GO:1902170)	0.13554	0.395876	7.68398	15.3563	CDK2
chylomicron remodeling (GO:0034371)	0.13554	0.395876	7.68398	15.3563	APOB
collagen-activated signaling pathway (GO:0038065)	0.13554	0.395876	7.68398	15.3563	UBASH3B
regulation of mitotic centrosome separation (GO:0046602)	0.13554	0.395876	7.68398	15.3563	CHEK1
endothelial cell chemotaxis (GO:0035767)	0.13554	0.395876	7.68398	15.3563	NRP1
regulation of skeletal muscle cell differentiation (GO:2001014)	0.13554	0.395876	7.68398	15.3563	GPC1
glycerolipid biosynthetic process (GO:0045017)	0.13554	0.395876	7.68398	15.3563	FAR1
response to leptin (GO:0044321)	0.13554	0.395876	7.68398	15.3563	CCND1
isoprenoid biosynthetic process (GO:0008299)	0.13554	0.395876	7.68398	15.3563	IDI1
skeletal muscle fiber development (GO:0048741)	0.13554	0.395876	7.68398	15.3563	CAV2
lysosomal lumen acidification (GO:0007042)	0.13554	0.395876	7.68398	15.3563	ATP6AP2
sympathetic ganglion development (GO:0061549)	0.13554	0.395876	7.68398	15.3563	NRP1
maintenance of apical/basal cell polarity (GO:0035090)	0.13554	0.395876	7.68398	15.3563	PDZD11
maintenance of epithelial cell apical/basal polarity (GO:0045199)	0.13554	0.395876	7.68398	15.3563	PDZD11
tetrahydrofolate interconversion (GO:0035999)	0.13554	0.395876	7.68398	15.3563	TYMS
mesodermal cell differentiation (GO:0048333)	0.13554	0.395876	7.68398	15.3563	HMGA2
mitochondrial respirasome assembly (GO:0097250)	0.13554	0.395876	7.68398	15.3563	COX7A2
unsaturated fatty acid biosynthetic process (GO:0006636)	0.13554	0.395876	7.68398	15.3563	SCD5
negative regulation of bone resorption (GO:0045779)	0.13554	0.395876	7.68398	15.3563	UBASH3B
negative regulation of exocytosis (GO:0045920)	0.13554	0.395876	7.68398	15.3563	STXBP6
negative regulation of fibrinolysis (GO:0051918)	0.13554	0.395876	7.68398	15.3563	SERPINE1
negative regulation of glycoprotein biosynthetic process (GO:0010561)	0.13554	0.395876	7.68398	15.3563	ITM2C
negative regulation of nitric oxide biosynthetic process (GO:0045019)	0.13554	0.395876	7.68398	15.3563	CAV1
negative regulation of nitric oxide metabolic process (GO:1904406)	0.13554	0.395876	7.68398	15.3563	CAV1
nucleoside diphosphate catabolic process (GO:0009134)	0.13554	0.395876	7.68398	15.3563	ENTPD6
nucleoside diphosphate phosphorylation (GO:0006165)	0.13554	0.395876	7.68398	15.3563	AK5
nucleotide phosphorylation (GO:0046939)	0.13554	0.395876	7.68398	15.3563	AK5
phenol-containing compound biosynthetic process (GO:0046189)	0.13554	0.395876	7.68398	15.3563	MOXD1
positive regulation of megakaryocyte differentiation (GO:0045654)	0.13554	0.395876	7.68398	15.3563	SCIN
protein K6-linked ubiquitination (GO:0085020)	0.13554	0.395876	7.68398	15.3563	UBE2S
regulation of fat cell differentiation (GO:0045598)	0.137548	0.400626	2.40162	4.76428	ZADH2;SYAP1;ZFP36L2
regulation of protein localization to plasma membrane (GO:1903076)	0.137548	0.400626	2.40162	4.76428	TMEM59;EGFR;BCL2L1
fatty acid metabolic process (GO:0006631)	0.139061	0.402804	2.05668	4.0575	FASN;MSMO1;LPIN1;ACADSB
protein methylation (GO:0006479)	0.140278	0.402804	3.1573	6.20135	N6AMT1;EHMT2
acylglycerol metabolic process (GO:0006639)	0.140278	0.402804	3.1573	6.20135	ABHD12;CAV1
regulation of mitochondrial membrane potential (GO:0051881)	0.140278	0.402804	3.1573	6.20135	ATP5IF1;BCL2L1
epithelial cell migration (GO:0010631)	0.140278	0.402804	3.1573	6.20135	KANK1;NRP1
regulation of response to DNA damage stimulus (GO:2001020)	0.140278	0.402804	3.1573	6.20135	PRKCD;HMGA2
gluconeogenesis (GO:0006094)	0.140278	0.402804	3.1573	6.20135	SLC25A1;PC
regulation of viral transcription (GO:0046782)	0.140278	0.402804	3.1573	6.20135	GTF2F1;GTF2F2
nucleobase-containing compound catabolic process (GO:0034655)	0.140278	0.402804	3.1573	6.20135	ENTPD6;NUDT15
positive regulation of biomineral tissue development (GO:0070169)	0.140278	0.402804	3.1573	6.20135	FBN2;ATP2B1
protein targeting (GO:0006605)	0.141966	0.402804	2.03958	3.98159	TOMM34;TIMM23;HOMER3;ZDHHC3
cellular response to oxidative stress (GO:0034599)	0.141966	0.402804	2.03958	3.98159	MSRA;JUN;PRKCD;EGFR
regulation of phosphorylation (GO:0042325)	0.141966	0.402804	2.03958	3.98159	CCDC88A;NRP1;CDKN1A;EGFR
regulation of protein secretion (GO:0050708)	0.141966	0.402804	2.03958	3.98159	CYP51A1;ADAM9;ITPR3;APBB1
positive regulation of protein phosphorylation (GO:0001934)	0.144447	0.402804	1.53928	2.97827	NRP1;CDKN1A;MAVS;CCND1;RIPK2;CAV1;NPTN;CSPG4;EGFR
regulation of cyclin-dependent protein serine/threonine kinase activity (GO:0000079)	0.144979	0.402804	2.34058	4.52005	CDKN1A;CCND1;EGFR
regulation of G protein-coupled receptor signaling pathway (GO:0008277)	0.144979	0.402804	2.34058	4.52005	NMT2;RGS12;ZDHHC3
positive regulation of protein ubiquitination (GO:0031398)	0.144979	0.402804	2.34058	4.52005	RIPK2;CAV1;BMI1
regulation of double-strand break repair (GO:2000779)	0.145809	0.402804	3.07821	5.92698	CHEK1;FMN2
cellular respiration (GO:0045333)	0.145809	0.402804	3.07821	5.92698	COX15;LYRM7
regulation of extrinsic apoptotic signaling pathway via death domain receptors (GO:1902041)	0.145809	0.402804	3.07821	5.92698	SERPINE1;BCL2L1
positive regulation of ATPase activity (GO:0032781)	0.145809	0.402804	3.07821	5.92698	GABARAPL2;DNAJC9
peptide metabolic process (GO:0006518)	0.148742	0.402804	2.3112	4.40409	ANPEP;ETHE1;SEC11C
adrenal gland development (GO:0030325)	0.149421	0.402804	6.82986	12.9835	DKK3
apical protein localization (GO:0045176)	0.149421	0.402804	6.82986	12.9835	ATP8B1
arginine metabolic process (GO:0006525)	0.149421	0.402804	6.82986	12.9835	DDAH1
regulation of axon guidance (GO:1902667)	0.149421	0.402804	6.82986	12.9835	NRP1
calcium import into the mitochondrion (GO:0036444)	0.149421	0.402804	6.82986	12.9835	SMDT1
cellular response to leucine starvation (GO:1990253)	0.149421	0.402804	6.82986	12.9835	EIF2AK4
cellular response to oxygen levels (GO:0071453)	0.149421	0.402804	6.82986	12.9835	CPEB4
chondroitin sulfate proteoglycan metabolic process (GO:0050654)	0.149421	0.402804	6.82986	12.9835	B3GAT3
chylomicron assembly (GO:0034378)	0.149421	0.402804	6.82986	12.9835	APOB
dicarboxylic acid biosynthetic process (GO:0043650)	0.149421	0.402804	6.82986	12.9835	GLUD1
regulation of receptor binding (GO:1900120)	0.149421	0.402804	6.82986	12.9835	ADAM15
fatty acid beta-oxidation using acyl-CoA dehydrogenase (GO:0033539)	0.149421	0.402804	6.82986	12.9835	ACAD11
regulation of store-operated calcium entry (GO:2001256)	0.149421	0.402804	6.82986	12.9835	HOMER3
granulocyte activation (GO:0036230)	0.149421	0.402804	6.82986	12.9835	PRKCD
secretory granule organization (GO:0033363)	0.149421	0.402804	6.82986	12.9835	LYST
sequestering of actin monomers (GO:0042989)	0.149421	0.402804	6.82986	12.9835	SCIN
ionotropic glutamate receptor signaling pathway (GO:0035235)	0.149421	0.402804	6.82986	12.9835	CPEB4
smooth muscle tissue development (GO:0048745)	0.149421	0.402804	6.82986	12.9835	EFEMP2
SNARE complex assembly (GO:0035493)	0.149421	0.402804	6.82986	12.9835	STXBP6
L-glutamate transmembrane transport (GO:0015813)	0.149421	0.402804	6.82986	12.9835	SLC25A22
lipoprotein transport (GO:0042953)	0.149421	0.402804	6.82986	12.9835	APOB
monocyte activation (GO:0042117)	0.149421	0.402804	6.82986	12.9835	ADAM9
negative regulation of cell adhesion mediated by integrin (GO:0033629)	0.149421	0.402804	6.82986	12.9835	SERPINE1
negative regulation of establishment of protein localization (GO:1904950)	0.149421	0.402804	6.82986	12.9835	CORO2B
negative regulation of leukocyte migration (GO:0002686)	0.149421	0.402804	6.82986	12.9835	SLIT2
negative regulation of protein autophosphorylation (GO:0031953)	0.149421	0.402804	6.82986	12.9835	CAV1
negative regulation of receptor binding (GO:1900121)	0.149421	0.402804	6.82986	12.9835	ADAM15
negative regulation of transcription from RNA polymerase II promoter in response to stress (GO:0097201)	0.149421	0.402804	6.82986	12.9835	JUN
negative regulation of tyrosine phosphorylation of STAT protein (GO:0042532)	0.149421	0.402804	6.82986	12.9835	PIBF1
neuron projection regeneration (GO:0031102)	0.149421	0.402804	6.82986	12.9835	DHFR
nucleoside metabolic process (GO:0009116)	0.149421	0.402804	6.82986	12.9835	NME4
positive regulation of coagulation (GO:0050820)	0.149421	0.402804	6.82986	12.9835	SERPINE1
positive regulation of hemostasis (GO:1900048)	0.149421	0.402804	6.82986	12.9835	SERPINE1
positive regulation of keratinocyte migration (GO:0051549)	0.149421	0.402804	6.82986	12.9835	ADAM9
protein localization to endosome (GO:0036010)	0.149421	0.402804	6.82986	12.9835	NRP1
negative regulation of proteolysis (GO:0045861)	0.151384	0.406529	3.00298	5.66944	TMEM59;TIMP3
negative regulation of type I interferon production (GO:0032480)	0.151384	0.406529	3.00298	5.66944	MAVS;TAX1BP1
positive regulation of axonogenesis (GO:0050772)	0.151384	0.406529	3.00298	5.66944	MACF1;SLIT2
regulation of cytokinesis (GO:0032465)	0.152538	0.406731	2.28255	4.29199	SVIL;KIF23;BCL2L1
branching morphogenesis of an epithelial tube (GO:0048754)	0.157	0.406731	2.93133	5.42739	NRP1;SLIT2
hexose biosynthetic process (GO:0019319)	0.157	0.406731	2.93133	5.42739	SLC25A1;PC
homotypic cell-cell adhesion (GO:0034109)	0.157	0.406731	2.93133	5.42739	UBASH3B;TJP2
mitotic spindle assembly (GO:0090307)	0.157	0.406731	2.93133	5.42739	KIF23;PIBF1
neurogenesis (GO:0022008)	0.157	0.406731	2.93133	5.42739	BTBD2;DAGLB
positive regulation of cell division (GO:0051781)	0.157	0.406731	2.93133	5.42739	SVIL;KIF23
positive regulation of cell-matrix adhesion (GO:0001954)	0.157	0.406731	2.93133	5.42739	NRP1;EFEMP2
positive regulation of stress fiber assembly (GO:0051496)	0.157	0.406731	2.93133	5.42739	NRP1;CCDC88A
protein K63-linked ubiquitination (GO:0070534)	0.157	0.406731	2.93133	5.42739	UBE2S;UBE2E2
negative regulation of cell population proliferation (GO:0008285)	0.157822	0.406731	1.50538	2.77937	COL18A1;CDKN1A;FABP3;SCIN;DDAH1;HMGA1;IGFBP6;B4GALT7;PTPN14
regulation of Ras protein signal transduction (GO:0046578)	0.160219	0.406731	2.22732	4.07871	KANK1;ERBIN;ARHGEF18
negative regulation of cellular amide metabolic process (GO:0034249)	0.160219	0.406731	2.22732	4.07871	DHFR;SAMD4A;TYMS
plasma membrane bounded cell projection assembly (GO:0120031)	0.161135	0.406731	1.59654	2.91451	EHD1;CCDC88A;EHD2;NRP1;ABLIM3;TXNDC15;PIBF1
regulation of insulin receptor signaling pathway (GO:0046626)	0.162656	0.406731	2.86302	5.19958	KANK1;PRKCD
regulation of pri-miRNA transcription by RNA polymerase II (GO:1902893)	0.162656	0.406731	2.86302	5.19958	FOSL1;JUN
pyrimidine nucleoside catabolic process (GO:0046135)	0.16308	0.406731	6.14656	11.1469	NT5E
regulation of amyloid precursor protein biosynthetic process (GO:0042984)	0.16308	0.406731	6.14656	11.1469	ITM2C
regulation of coagulation (GO:0050818)	0.16308	0.406731	6.14656	11.1469	CAV1
regulation of dendritic cell apoptotic process (GO:2000668)	0.16308	0.406731	6.14656	11.1469	AXL
cellular response to increased oxygen levels (GO:0036295)	0.16308	0.406731	6.14656	11.1469	CAV1
regulation of histone H3-K9 acetylation (GO:2000615)	0.16308	0.406731	6.14656	11.1469	CHEK1
chromatin-mediated maintenance of transcription (GO:0048096)	0.16308	0.406731	6.14656	11.1469	CHEK1
regulation of lamellipodium morphogenesis (GO:2000392)	0.16308	0.406731	6.14656	11.1469	KANK1
regulation of long-term neuronal synaptic plasticity (GO:0048169)	0.16308	0.406731	6.14656	11.1469	NPTN
regulation of lymphocyte migration (GO:2000401)	0.16308	0.406731	6.14656	11.1469	STK10
copper ion transport (GO:0006825)	0.16308	0.406731	6.14656	11.1469	STEAP3
cyclooxygenase pathway (GO:0019371)	0.16308	0.406731	6.14656	11.1469	PTGS1
regulation of pH (GO:0006885)	0.16308	0.406731	6.14656	11.1469	SLC9A7
embryonic eye morphogenesis (GO:0048048)	0.16308	0.406731	6.14656	11.1469	FBN2
establishment of endothelial intestinal barrier (GO:0090557)	0.16308	0.406731	6.14656	11.1469	TJP2
regulation of stress-activated protein kinase signaling cascade (GO:0070302)	0.16308	0.406731	6.14656	11.1469	RNF13
regulation of toll-like receptor 2 signaling pathway (GO:0034135)	0.16308	0.406731	6.14656	11.1469	PJA2
glutamine family amino acid biosynthetic process (GO:0009084)	0.16308	0.406731	6.14656	11.1469	GLUD1
response to corticosteroid (GO:0031960)	0.16308	0.406731	6.14656	11.1469	ADAM9
hepatocyte growth factor receptor signaling pathway (GO:0048012)	0.16308	0.406731	6.14656	11.1469	NRP1
signal peptide processing (GO:0006465)	0.16308	0.406731	6.14656	11.1469	SEC11C
ketone body metabolic process (GO:1902224)	0.16308	0.406731	6.14656	11.1469	OXCT1
somite development (GO:0061053)	0.16308	0.406731	6.14656	11.1469	PPP2R3A
lipoprotein catabolic process (GO:0042159)	0.16308	0.406731	6.14656	11.1469	ABHD17B
tetrahydrobiopterin metabolic process (GO:0046146)	0.16308	0.406731	6.14656	11.1469	DHFR
UDP-N-acetylglucosamine biosynthetic process (GO:0006048)	0.16308	0.406731	6.14656	11.1469	UAP1
mitochondrion morphogenesis (GO:0070584)	0.16308	0.406731	6.14656	11.1469	NUBPL
myotube cell development (GO:0014904)	0.16308	0.406731	6.14656	11.1469	CAV2
negative regulation of activated T cell proliferation (GO:0046007)	0.16308	0.406731	6.14656	11.1469	PDCD1LG2
negative regulation of bone remodeling (GO:0046851)	0.16308	0.406731	6.14656	11.1469	UBASH3B
negative regulation of potassium ion transmembrane transport (GO:1901380)	0.16308	0.406731	6.14656	11.1469	CAV1
negative regulation of protein maturation (GO:1903318)	0.16308	0.406731	6.14656	11.1469	TMEM59
negative regulation of receptor signaling pathway via STAT (GO:1904893)	0.16308	0.406731	6.14656	11.1469	CAV1
negative regulation of sprouting angiogenesis (GO:1903671)	0.16308	0.406731	6.14656	11.1469	CREB3L1
negative regulation of voltage-gated potassium channel activity (GO:1903817)	0.16308	0.406731	6.14656	11.1469	CAV1
nuclear DNA replication (GO:0033260)	0.16308	0.406731	6.14656	11.1469	MCM5
positive regulation of actin nucleation (GO:0051127)	0.16308	0.406731	6.14656	11.1469	SCIN
positive regulation of ceramide biosynthetic process (GO:2000304)	0.16308	0.406731	6.14656	11.1469	PRKCD
positive regulation of lipid localization (GO:1905954)	0.16308	0.406731	6.14656	11.1469	APOB
positive regulation of non-canonical Wnt signaling pathway (GO:2000052)	0.16308	0.406731	6.14656	11.1469	WNT5B
positive regulation of production of miRNAs involved in gene silencing by miRNA (GO:1903800)	0.16308	0.406731	6.14656	11.1469	EGFR
positive regulation of sphingolipid biosynthetic process (GO:0090154)	0.16308	0.406731	6.14656	11.1469	PRKCD
positive regulation of transcription from RNA polymerase II promoter in response to endoplasmic reticulum stress (GO:1990440)	0.16308	0.406731	6.14656	11.1469	CREB3L1
positive regulation of transforming growth factor beta production (GO:0071636)	0.16308	0.406731	6.14656	11.1469	ATP6AP2
regulation of cell motility (GO:2000145)	0.166034	0.412797	1.91231	3.43366	MACF1;ARHGAP18;SGK3;EGFR
transmembrane receptor protein serine/threonine kinase signaling pathway (GO:0007178)	0.166034	0.412797	1.91231	3.43366	JUN;SMURF2;ADAM9;ARHGEF18
regulation of intracellular signal transduction (GO:1902531)	0.167003	0.412797	1.44973	2.59465	MBD3;EHMT2;CHEK1;CDK2;ATP6AP2;ARHGAP18;ARHGAP29;ARHGEF18;EGFR;PJA2
alpha-amino acid metabolic process (GO:1901605)	0.168347	0.412797	2.79781	4.98493	GLUD1;DDAH1
vesicle organization (GO:0016050)	0.168347	0.412797	2.79781	4.98493	CAV2;CAV1
positive regulation of nucleocytoplasmic transport (GO:0046824)	0.168347	0.412797	2.79781	4.98493	MAVS;PRKCD
positive regulation of peptidyl-tyrosine phosphorylation (GO:0050731)	0.169141	0.412797	1.8975	3.3719	NRP1;RIPK2;CSPG4;PIBF1
regulation of cell population proliferation (GO:0042127)	0.1693	0.412797	1.32768	2.35806	COL18A1;JUN;CDKN1A;HMGA1;NAP1L1;PTPN14;EGFR;FOSL1;CCDC88A;FABP3;SCIN;DDAH1;CDK4;CDK2;SGK3;IGFBP6
regulation of type I interferon production (GO:0032479)	0.171954	0.412797	2.1493	3.7839	MAVS;TAX1BP1;LRRFIP1
transforming growth factor beta receptor signaling pathway (GO:0007179)	0.171954	0.412797	2.1493	3.7839	JUN;ARHGEF18;ADAM9
regulation of cellular metabolic process (GO:0031323)	0.174072	0.412797	2.73549	4.78243	MKLN1;FASN
regulation of DNA binding (GO:0051101)	0.174072	0.412797	2.73549	4.78243	JUN;HMGA2
epidermal growth factor receptor signaling pathway (GO:0007173)	0.174072	0.412797	2.73549	4.78243	ERBIN;EGFR
adipose tissue development (GO:0060612)	0.17652	0.412797	5.5875	9.69053	SPTLC2
purine nucleoside monophosphate biosynthetic process (GO:0009127)	0.17652	0.412797	5.5875	9.69053	PPAT
purine nucleotide biosynthetic process (GO:0006164)	0.17652	0.412797	5.5875	9.69053	PPAT
amino sugar biosynthetic process (GO:0046349)	0.17652	0.412797	5.5875	9.69053	UAP1
angiotensin maturation (GO:0002003)	0.17652	0.412797	5.5875	9.69053	ATP6AP2
regulation of actin nucleation (GO:0051125)	0.17652	0.412797	5.5875	9.69053	SCIN
regulation of angiotensin levels in blood (GO:0002002)	0.17652	0.412797	5.5875	9.69053	ATP6AP2
regulation of cell communication by electrical coupling involved in cardiac conduction (GO:1901844)	0.17652	0.412797	5.5875	9.69053	CAV1
carboxylic acid catabolic process (GO:0046395)	0.17652	0.412797	5.5875	9.69053	BCKDK
catecholamine biosynthetic process (GO:0042423)	0.17652	0.412797	5.5875	9.69053	MOXD1
regulation of feeding behavior (GO:0060259)	0.17652	0.412797	5.5875	9.69053	EIF2AK4
regulation of keratinocyte migration (GO:0051547)	0.17652	0.412797	5.5875	9.69053	ADAM9
dermatan sulfate biosynthetic process (GO:0030208)	0.17652	0.412797	5.5875	9.69053	CSPG4
regulation of natural killer cell activation (GO:0032814)	0.17652	0.412797	5.5875	9.69053	PIBF1
double-strand break repair via break-induced replication (GO:0000727)	0.17652	0.412797	5.5875	9.69053	MCM5
regulation of plasminogen activation (GO:0010755)	0.17652	0.412797	5.5875	9.69053	SERPINE1
regulation of sequestering of calcium ion (GO:0051282)	0.17652	0.412797	5.5875	9.69053	UBASH3B
exit from mitosis (GO:0010458)	0.17652	0.412797	5.5875	9.69053	UBE2S
ganglion development (GO:0061548)	0.17652	0.412797	5.5875	9.69053	NRP1
regulation of triglyceride catabolic process (GO:0010896)	0.17652	0.412797	5.5875	9.69053	DAGLB
glutamine metabolic process (GO:0006541)	0.17652	0.412797	5.5875	9.69053	GLUD1
regulation of ventricular cardiac muscle cell action potential (GO:0098911)	0.17652	0.412797	5.5875	9.69053	CAV1
hemidesmosome assembly (GO:0031581)	0.17652	0.412797	5.5875	9.69053	DST
intrinsic apoptotic signaling pathway in response to oxidative stress (GO:0008631)	0.17652	0.412797	5.5875	9.69053	PRKCD
tricarboxylic acid metabolic process (GO:0072350)	0.17652	0.412797	5.5875	9.69053	GLUD1
mitochondrial genome maintenance (GO:0000002)	0.17652	0.412797	5.5875	9.69053	MGME1
mitotic nuclear membrane disassembly (GO:0007077)	0.17652	0.412797	5.5875	9.69053	LPIN1
very-low-density lipoprotein particle assembly (GO:0034379)	0.17652	0.412797	5.5875	9.69053	APOB
negative regulation by host of viral process (GO:0044793)	0.17652	0.412797	5.5875	9.69053	EIF2AK4
negative regulation of calcineurin-mediated signaling (GO:0106057)	0.17652	0.412797	5.5875	9.69053	HOMER3
negative regulation of calcineurin-NFAT signaling cascade (GO:0070885)	0.17652	0.412797	5.5875	9.69053	HOMER3
negative regulation of cilium assembly (GO:1902018)	0.17652	0.412797	5.5875	9.69053	CEP97
negative regulation of fatty acid biosynthetic process (GO:0045717)	0.17652	0.412797	5.5875	9.69053	PIBF1
negative regulation of hemostasis (GO:1900047)	0.17652	0.412797	5.5875	9.69053	SERPINE1
negative regulation of leukocyte apoptotic process (GO:2000107)	0.17652	0.412797	5.5875	9.69053	AXL
negative regulation of leukocyte chemotaxis (GO:0002689)	0.17652	0.412797	5.5875	9.69053	SLIT2
negative regulation of receptor internalization (GO:0002091)	0.17652	0.412797	5.5875	9.69053	ANKRD13A
nucleoside catabolic process (GO:0009164)	0.17652	0.412797	5.5875	9.69053	NT5E
phospholipid homeostasis (GO:0055091)	0.17652	0.412797	5.5875	9.69053	FABP3
positive regulation of myeloid leukocyte mediated immunity (GO:0002888)	0.17652	0.412797	5.5875	9.69053	MAVS
positive regulation of protein depolymerization (GO:1901881)	0.17652	0.412797	5.5875	9.69053	NES
positive regulation of ubiquitin protein ligase activity (GO:1904668)	0.17652	0.412797	5.5875	9.69053	UBE2S
positive regulation of vascular permeability (GO:0043117)	0.17652	0.412797	5.5875	9.69053	TJP2
positive regulation of programmed cell death (GO:0043068)	0.177814	0.415361	1.55012	2.67709	JUN;SCIN;KCNMA1;HMGA2;ARHGEF18;APBB1;SLIT2
regulation of interleukin-10 production (GO:0032653)	0.179828	0.417469	2.67589	4.59117	PDCD1LG2;PIBF1
establishment of protein localization to mitochondrion (GO:0072655)	0.179828	0.417469	2.67589	4.59117	TOMM34;TIMM23
Golgi to plasma membrane transport (GO:0006893)	0.179828	0.417469	2.67589	4.59117	MACF1;STXBP6
positive regulation of DNA repair (GO:0045739)	0.179828	0.417469	2.67589	4.59117	FMN2;EGFR
positive regulation of endocytosis (GO:0045807)	0.179828	0.417469	2.67589	4.59117	AXL;SERPINE1
positive regulation of supramolecular fiber organization (GO:1902905)	0.179909	0.417469	2.10024	3.60254	EFEMP2;BAIAP2L1;BAIAP2
cellular response to fibroblast growth factor stimulus (GO:0044344)	0.183924	0.419435	2.07653	3.51605	GTF2F1;GTF2F2;ZFP36L2
negative regulation of mitotic cell cycle phase transition (GO:1901991)	0.183924	0.419435	2.07653	3.51605	CDKN1A;CDK4;ZFP36L2
receptor internalization (GO:0031623)	0.185612	0.419435	2.61882	4.41035	CAV1;CD9
regulation of interferon-beta production (GO:0032648)	0.185612	0.419435	2.61882	4.41035	MAVS;RIPK2
response to hydrogen peroxide (GO:0042542)	0.185612	0.419435	2.61882	4.41035	PRKCD;ADAM9
secondary alcohol metabolic process (GO:1902652)	0.185612	0.419435	2.61882	4.41035	EBP;APOB
negative regulation of cell projection organization (GO:0031345)	0.185612	0.419435	2.61882	4.41035	KANK1;ITM2C
positive regulation of reactive oxygen species metabolic process (GO:2000379)	0.185612	0.419435	2.61882	4.41035	CDKN1A;PRKCD
regulation of heart contraction (GO:0008016)	0.187963	0.419435	2.05335	3.4322	HSPB7;ITPR3;ATP2B1
positive regulation of peptidyl-serine phosphorylation (GO:0033138)	0.187963	0.419435	2.05335	3.4322	RIPK2;CAV1;EGFR
purine ribonucleoside triphosphate metabolic process (GO:0009205)	0.189745	0.419435	5.12161	8.51252	AK3
regulation of cell communication by electrical coupling (GO:0010649)	0.189745	0.419435	5.12161	8.51252	CAV1
cell part morphogenesis (GO:0032990)	0.189745	0.419435	5.12161	8.51252	NUBPL
cellular potassium ion homeostasis (GO:0030007)	0.189745	0.419435	5.12161	8.51252	KCNMA1
regulation of fibrinolysis (GO:0051917)	0.189745	0.419435	5.12161	8.51252	SERPINE1
chondroitin sulfate catabolic process (GO:0030207)	0.189745	0.419435	5.12161	8.51252	CSPG4
chromatin organization involved in regulation of transcription (GO:0034401)	0.189745	0.419435	5.12161	8.51252	CHEK1
regulation of lysosomal lumen pH (GO:0035751)	0.189745	0.419435	5.12161	8.51252	ATP6AP2
regulation of membrane repolarization (GO:0060306)	0.189745	0.419435	5.12161	8.51252	CAV1
dermatan sulfate metabolic process (GO:0030205)	0.189745	0.419435	5.12161	8.51252	CSPG4
regulation of mRNA metabolic process (GO:1903311)	0.189745	0.419435	5.12161	8.51252	SRPK1
regulation of nucleocytoplasmic transport (GO:0046822)	0.189745	0.419435	5.12161	8.51252	PTPN14
regulation of oxidoreductase activity (GO:0051341)	0.189745	0.419435	5.12161	8.51252	ECSIT
endonucleolytic cleavage of tricistronic rRNA transcript (SSU-rRNA, 5.8S rRNA, LSU-rRNA) (GO:0000479)	0.189745	0.419435	5.12161	8.51252	NOP14
regulation of response to stress (GO:0080134)	0.189745	0.419435	5.12161	8.51252	CORO2B
response to nitric oxide (GO:0071731)	0.189745	0.419435	5.12161	8.51252	CDK2
response to UV-B (GO:0010224)	0.189745	0.419435	5.12161	8.51252	CDKN1A
semaphorin-plexin signaling pathway involved in neuron projection guidance (GO:1902285)	0.189745	0.419435	5.12161	8.51252	NRP1
sodium ion export across plasma membrane (GO:0036376)	0.189745	0.419435	5.12161	8.51252	SLC4A4
sphingoid biosynthetic process (GO:0046520)	0.189745	0.419435	5.12161	8.51252	SPTLC2
sphingosine biosynthetic process (GO:0046512)	0.189745	0.419435	5.12161	8.51252	SPTLC2
triglyceride-rich lipoprotein particle remodeling (GO:0034370)	0.189745	0.419435	5.12161	8.51252	APOB
UDP-N-acetylglucosamine metabolic process (GO:0006047)	0.189745	0.419435	5.12161	8.51252	UAP1
negative regulation of alcohol biosynthetic process (GO:1902931)	0.189745	0.419435	5.12161	8.51252	DKK3
negative regulation of autophagosome assembly (GO:1902902)	0.189745	0.419435	5.12161	8.51252	FEZ2
negative regulation of cell morphogenesis involved in differentiation (GO:0010771)	0.189745	0.419435	5.12161	8.51252	KANK1
negative regulation of cellular senescence (GO:2000773)	0.189745	0.419435	5.12161	8.51252	HMGA2
negative regulation of chromatin organization (GO:1905268)	0.189745	0.419435	5.12161	8.51252	HMGA1
negative regulation of chromatin silencing (GO:0031936)	0.189745	0.419435	5.12161	8.51252	HMGA1
negative regulation of gene silencing (GO:0060969)	0.189745	0.419435	5.12161	8.51252	HMGA1
negative regulation of mononuclear cell migration (GO:0071676)	0.189745	0.419435	5.12161	8.51252	SLIT2
negative regulation of potassium ion transport (GO:0043267)	0.189745	0.419435	5.12161	8.51252	CAV1
negative regulation of stem cell differentiation (GO:2000737)	0.189745	0.419435	5.12161	8.51252	ZFP36L2
negative regulation of substrate adhesion-dependent cell spreading (GO:1900025)	0.189745	0.419435	5.12161	8.51252	KANK1
positive regulation of ERAD pathway (GO:1904294)	0.189745	0.419435	5.12161	8.51252	CAV1
organic hydroxy compound biosynthetic process (GO:1901617)	0.191422	0.421842	2.56413	4.23921	EBP;MSMO1
positive regulation of ion transport (GO:0043270)	0.191422	0.421842	2.56413	4.23921	RAB3B;ATP2B1
regulation of small GTPase mediated signal transduction (GO:0051056)	0.191436	0.421842	1.7999	2.9756	ARHGAP18;ARHGAP29;ARHGEF18;SLIT2
negative regulation of cellular protein metabolic process (GO:0032269)	0.192025	0.422253	2.03069	3.3509	DHFR;SAMD4A;TYMS
negative regulation of MAPK cascade (GO:0043409)	0.192025	0.422253	2.03069	3.3509	CAV1;PRKCD;TIMP3
Ras protein signal transduction (GO:0007265)	0.194695	0.42611	1.78677	2.92373	JUN;CDKN1A;CDK2;ARHGAP29
regulation of interleukin-12 production (GO:0032655)	0.197257	0.42611	2.51168	4.07708	RIPK2;PIBF1
cholesterol transport (GO:0030301)	0.197257	0.42611	2.51168	4.07708	CAV1;APOB
regulation of smoothened signaling pathway (GO:0008589)	0.197257	0.42611	2.51168	4.07708	HERC4;TXNDC15
regulation of substrate adhesion-dependent cell spreading (GO:1900024)	0.197257	0.42611	2.51168	4.07708	NRP1;KANK1
positive regulation of actin filament bundle assembly (GO:0032233)	0.197257	0.42611	2.51168	4.07708	NRP1;CCDC88A
regulation of cell cycle (GO:0051726)	0.199643	0.42611	1.49571	2.40993	JUN;CDKN1A;CCND1;CDK4;CHEK1;HMGA2;APBB1
regulation of vesicle-mediated transport (GO:0060627)	0.200213	0.42611	1.98681	3.19554	RAB3B;NRP1;RAB3D
negative regulation of cell migration (GO:0030336)	0.201263	0.42611	1.76106	2.82324	KANK1;ADAM15;SERPINE1;SLIT2
cellular response to DNA damage stimulus (GO:0006974)	0.20223	0.42611	1.44514	2.30984	CDKN1A;CCND1;USP10;CHEK1;UBE2E2;FMN2;APBB1;BCL2L1
protein maturation by iron-sulfur cluster transfer (GO:0097428)	0.202758	0.42611	4.7274	7.54373	NFU1
activation of cysteine-type endopeptidase activity (GO:0097202)	0.202758	0.42611	4.7274	7.54373	RIPK2
aorta development (GO:0035904)	0.202758	0.42611	4.7274	7.54373	EFEMP2
branching involved in blood vessel morphogenesis (GO:0001569)	0.202758	0.42611	4.7274	7.54373	NRP1
C4-dicarboxylate transport (GO:0015740)	0.202758	0.42611	4.7274	7.54373	SLC25A22
regulation of cell projection organization (GO:0031344)	0.202758	0.42611	4.7274	7.54373	MACF1
cellular response to low-density lipoprotein particle stimulus (GO:0071404)	0.202758	0.42611	4.7274	7.54373	CD9
defense response to protozoan (GO:0042832)	0.202758	0.42611	4.7274	7.54373	LYST
dicarboxylic acid catabolic process (GO:0043649)	0.202758	0.42611	4.7274	7.54373	GLUD1
regulation of trophoblast cell migration (GO:1901163)	0.202758	0.42611	4.7274	7.54373	SMURF2
respiratory electron transport chain (GO:0022904)	0.202758	0.42611	4.7274	7.54373	SLC25A22
heterochromatin organization (GO:0070828)	0.202758	0.42611	4.7274	7.54373	HMGA2
ribonucleoside monophosphate biosynthetic process (GO:0009156)	0.202758	0.42611	4.7274	7.54373	PPAT
intestinal absorption (GO:0050892)	0.202758	0.42611	4.7274	7.54373	TJP2
sequestering of extracellular ligand from receptor (GO:0035581)	0.202758	0.42611	4.7274	7.54373	FBN2
low-density lipoprotein particle remodeling (GO:0034374)	0.202758	0.42611	4.7274	7.54373	APOB
substrate-dependent cell migration (GO:0006929)	0.202758	0.42611	4.7274	7.54373	NRP1
T cell differentiation in thymus (GO:0033077)	0.202758	0.42611	4.7274	7.54373	ZFP36L2
vascular endothelial growth factor signaling pathway (GO:0038084)	0.202758	0.42611	4.7274	7.54373	NRP1
vasodilation (GO:0042311)	0.202758	0.42611	4.7274	7.54373	KCNMA1
monoacylglycerol metabolic process (GO:0046462)	0.202758	0.42611	4.7274	7.54373	ABHD12
negative regulation of coagulation (GO:0050819)	0.202758	0.42611	4.7274	7.54373	SERPINE1
negative regulation of interleukin-12 production (GO:0032695)	0.202758	0.42611	4.7274	7.54373	PIBF1
negative regulation of translational initiation (GO:0045947)	0.202758	0.42611	4.7274	7.54373	EIF2AK4
nuclear membrane disassembly (GO:0051081)	0.202758	0.42611	4.7274	7.54373	LPIN1
positive regulation of long-term synaptic potentiation (GO:1900273)	0.202758	0.42611	4.7274	7.54373	EIF2AK4
positive regulation of mitochondrial translation (GO:0070131)	0.202758	0.42611	4.7274	7.54373	COA3
positive regulation of superoxide anion generation (GO:0032930)	0.202758	0.42611	4.7274	7.54373	PRKCD
amide biosynthetic process (GO:0043604)	0.203112	0.42611	2.46132	3.92333	SPTLC2;PAM
cartilage development (GO:0051216)	0.203112	0.42611	2.46132	3.92333	WNT5B;HMGA2
regulation of intrinsic apoptotic signaling pathway (GO:2001242)	0.203112	0.42611	2.46132	3.92333	CAV1;BCL2L1
endocytic recycling (GO:0032456)	0.203112	0.42611	2.46132	3.92333	EHD1;EHD2
fatty acid beta-oxidation (GO:0006635)	0.203112	0.42611	2.46132	3.92333	ACAD11;ACAT2
signal transduction in response to DNA damage (GO:0042770)	0.203112	0.42611	2.46132	3.92333	USP10;CHEK1
sprouting angiogenesis (GO:0002040)	0.203112	0.42611	2.46132	3.92333	NRP1;SLIT2
negative regulation of BMP signaling pathway (GO:0030514)	0.203112	0.42611	2.46132	3.92333	SMURF2;CRIM1
calcium ion homeostasis (GO:0055074)	0.204338	0.428254	1.96558	3.12129	CAV1;NPTN;ATP2B1
positive regulation of cellular process (GO:0048522)	0.206848	0.433081	1.31499	2.07213	N6AMT1;RIPK2;CAV1;PRKCD;HMGA2;NAP1L1;EGFR;FOSL1;CCND1;CDK4;FASN;CHEK1;CDK2
regulation of peptidyl-serine phosphorylation (GO:0033135)	0.208483	0.43607	1.94479	3.04923	RIPK2;CAV1;EGFR
negative regulation of intracellular signal transduction (GO:1902532)	0.21353	0.436529	1.59753	2.46655	DEPTOR;USP10;CAV1;SLIT2;BCL2L1
cellular protein modification process (GO:0006464)	0.213844	0.436529	1.23462	1.90442	PRKCD;UBE2E2;EIF2AK4;PPP2R3A;PTPN14;LOXL1;SRPK1;BCKDK;MSRA;STK10;CDK8;LOX;UBE2S;CDK4;CHEK1;CDK2;FAM20B;SGK3;APOB;B4GALT7
gene expression (GO:0010467)	0.214744	0.436529	1.41978	2.18406	MRPL41;MRPL18;RPLP1;MRPL28;MRPL9;MRPL24;MRPS6;MRPL32
regulation of cyclin-dependent protein kinase activity (GO:1904029)	0.214879	0.436529	2.36641	3.63878	CDKN1A;CCND1
regulation of focal adhesion assembly (GO:0051893)	0.214879	0.436529	2.36641	3.63878	NRP1;MACF1
regulation of potassium ion transmembrane transport (GO:1901379)	0.214879	0.436529	2.36641	3.63878	CAV1;KCNMA1
regulation of proteasomal protein catabolic process (GO:0061136)	0.214879	0.436529	2.36641	3.63878	GABARAPL2;NUDT15
acetyl-CoA metabolic process (GO:0006084)	0.215562	0.436529	4.38951	6.73573	HMGCS1
pyrimidine nucleoside metabolic process (GO:0006213)	0.215562	0.436529	4.38951	6.73573	NT5E
regulation of aerobic respiration (GO:1903715)	0.215562	0.436529	4.38951	6.73573	COX7A2
regulation of cytoplasmic translation (GO:2000765)	0.215562	0.436529	4.38951	6.73573	CPEB4
regulation of establishment of protein localization (GO:0070201)	0.215562	0.436529	4.38951	6.73573	CORO2B
cellular response to estrogen stimulus (GO:0071391)	0.215562	0.436529	4.38951	6.73573	NCOA4
regulation of extracellular matrix organization (GO:1903053)	0.215562	0.436529	4.38951	6.73573	EFEMP2
regulation of neuron projection arborization (GO:0150011)	0.215562	0.436529	4.38951	6.73573	MACF1
regulation of non-canonical Wnt signaling pathway (GO:2000050)	0.215562	0.436529	4.38951	6.73573	WNT5B
regulation of nuclear-transcribed mRNA catabolic process, deadenylation-dependent decay (GO:1900151)	0.215562	0.436529	4.38951	6.73573	ZFP36L2
regulation of secretion (GO:0051046)	0.215562	0.436529	4.38951	6.73573	SCIN
regulation of superoxide anion generation (GO:0032928)	0.215562	0.436529	4.38951	6.73573	PRKCD
regulation of synaptic transmission, GABAergic (GO:0032228)	0.215562	0.436529	4.38951	6.73573	ZDHHC3
fibrinolysis (GO:0042730)	0.215562	0.436529	4.38951	6.73573	SERPINE1
GTP metabolic process (GO:0046039)	0.215562	0.436529	4.38951	6.73573	AK3
integrated stress response signaling (GO:0140467)	0.215562	0.436529	4.38951	6.73573	EIF2AK4
mitotic intra-S DNA damage checkpoint signaling (GO:0031573)	0.215562	0.436529	4.38951	6.73573	MDC1
modulation by host of viral genome replication (GO:0044827)	0.215562	0.436529	4.38951	6.73573	EIF2AK4
myoblast fusion (GO:0007520)	0.215562	0.436529	4.38951	6.73573	CD9
negative regulation of cellular component movement (GO:0051271)	0.215562	0.436529	4.38951	6.73573	CD9
negative regulation of single stranded viral RNA replication via double stranded DNA intermediate (GO:0045869)	0.215562	0.436529	4.38951	6.73573	HMGA2
peptidyl-tyrosine autophosphorylation (GO:0038083)	0.215562	0.436529	4.38951	6.73573	EGFR
positive regulation of membrane protein ectodomain proteolysis (GO:0051044)	0.215562	0.436529	4.38951	6.73573	ADAM9
positive regulation of natural killer cell activation (GO:0032816)	0.215562	0.436529	4.38951	6.73573	AXL
positive regulation of nuclear-transcribed mRNA catabolic process, deadenylation-dependent decay (GO:1900153)	0.215562	0.436529	4.38951	6.73573	ZFP36L2
positive regulation of secretion (GO:0051047)	0.215562	0.436529	4.38951	6.73573	SCIN
cell-matrix adhesion (GO:0007160)	0.216828	0.438669	1.90449	2.91131	MKLN1;ADAM15;ADAM9
regulation of macromolecule metabolic process (GO:0060255)	0.21929	0.441604	1.58098	2.39892	MKLN1;CDK4;CDK2;UBAP2;BMI1
protein targeting to mitochondrion (GO:0006626)	0.220787	0.441604	2.32164	3.50697	TOMM34;TIMM23
pyruvate metabolic process (GO:0006090)	0.220787	0.441604	2.32164	3.50697	PC;ME2
regulation of cardiac conduction (GO:1903779)	0.220787	0.441604	2.32164	3.50697	ITPR3;ATP2B1
response to cytokine (GO:0034097)	0.221348	0.441604	1.68817	2.5458	ADAM9;TIMP3;PTPN14;BCL2L1
modification-dependent protein catabolic process (GO:0019941)	0.222188	0.441604	1.57283	2.36591	SMURF2;RNF13;KCTD10;UBE2S;MIB1
intrinsic apoptotic signaling pathway (GO:0097193)	0.225241	0.441604	1.86583	2.78117	CDKN1A;PRKCD;BCL2L1
positive regulation of cell growth (GO:0030307)	0.225241	0.441604	1.86583	2.78117	N6AMT1;MACF1;EGFR
regulation of ATP metabolic process (GO:1903578)	0.226707	0.441604	2.27853	3.38156	ATP5IF1;COX7A2
glycosaminoglycan catabolic process (GO:0006027)	0.226707	0.441604	2.27853	3.38156	GPC1;CSPG4
positive regulation of establishment of protein localization to mitochondrion (GO:1903749)	0.226707	0.441604	2.27853	3.38156	ABLIM3;UBE2J2
axon guidance (GO:0007411)	0.228018	0.441604	1.55679	2.30144	NRP1;GPC1;FEZ2;NPTN;SLIT2
3'-UTR-mediated mRNA destabilization (GO:0061158)	0.228162	0.441604	4.09667	6.05364	ZFP36L2
purine ribonucleoside monophosphate biosynthetic process (GO:0009168)	0.228162	0.441604	4.09667	6.05364	PPAT
regulation of amyloid-beta clearance (GO:1900221)	0.228162	0.441604	4.09667	6.05364	CYP51A1
regulation of cellular carbohydrate metabolic process (GO:0010675)	0.228162	0.441604	4.09667	6.05364	BCKDK
regulation of ceramide biosynthetic process (GO:2000303)	0.228162	0.441604	4.09667	6.05364	PRKCD
regulation of chromatin silencing (GO:0031935)	0.228162	0.441604	4.09667	6.05364	HMGA1
regulation of ERBB signaling pathway (GO:1901184)	0.228162	0.441604	4.09667	6.05364	EGFR
regulation of establishment of cell polarity (GO:2000114)	0.228162	0.441604	4.09667	6.05364	KANK1
cellular response to corticosteroid stimulus (GO:0071384)	0.228162	0.441604	4.09667	6.05364	ZFP36L2
regulation of fatty acid oxidation (GO:0046320)	0.228162	0.441604	4.09667	6.05364	FABP3
regulation of intrinsic apoptotic signaling pathway in response to DNA damage (GO:1902229)	0.228162	0.441604	4.09667	6.05364	BCL2L1
regulation of leukocyte activation (GO:0002694)	0.228162	0.441604	4.09667	6.05364	PJA2
dendrite self-avoidance (GO:0070593)	0.228162	0.441604	4.09667	6.05364	NPTN
DNA unwinding involved in DNA replication (GO:0006268)	0.228162	0.441604	4.09667	6.05364	HMGA1
regulation of oxidative phosphorylation (GO:0002082)	0.228162	0.441604	4.09667	6.05364	COX7A2
regulation of systemic arterial blood pressure (GO:0003073)	0.228162	0.441604	4.09667	6.05364	DDAH1
Golgi to endosome transport (GO:0006895)	0.228162	0.441604	4.09667	6.05364	DOP1B
response to organophosphorus (GO:0046683)	0.228162	0.441604	4.09667	6.05364	TYMS
retrograde axonal transport (GO:0008090)	0.228162	0.441604	4.09667	6.05364	DST
sympathetic nervous system development (GO:0048485)	0.228162	0.441604	4.09667	6.05364	NRP1
mesenchyme development (GO:0060485)	0.228162	0.441604	4.09667	6.05364	HMGA2
motor neuron axon guidance (GO:0008045)	0.228162	0.441604	4.09667	6.05364	SLIT2
negative regulation of anoikis (GO:2000811)	0.228162	0.441604	4.09667	6.05364	CAV1
negative regulation of epithelial cell differentiation (GO:0030857)	0.228162	0.441604	4.09667	6.05364	CAV1
negative regulation of release of cytochrome c from mitochondria (GO:0090201)	0.228162	0.441604	4.09667	6.05364	BCL2L1
neutrophil activation (GO:0042119)	0.228162	0.441604	4.09667	6.05364	PRKCD
nuclear transport (GO:0051169)	0.228162	0.441604	4.09667	6.05364	HMGA1
oogenesis (GO:0048477)	0.228162	0.441604	4.09667	6.05364	FMN2
platelet-derived growth factor receptor signaling pathway (GO:0048008)	0.228162	0.441604	4.09667	6.05364	NRP1
positive regulation by host of viral transcription (GO:0043923)	0.228162	0.441604	4.09667	6.05364	JUN
positive regulation of collagen biosynthetic process (GO:0032967)	0.228162	0.441604	4.09667	6.05364	CREB3L1
positive regulation of myeloid leukocyte cytokine production involved in immune response (GO:0061081)	0.228162	0.441604	4.09667	6.05364	MAVS
positive regulation of vasoconstriction (GO:0045907)	0.228162	0.441604	4.09667	6.05364	CAV1
protein localization to endoplasmic reticulum (GO:0070972)	0.228162	0.441604	4.09667	6.05364	GABARAPL2
protein localization to microtubule organizing center (GO:1905508)	0.228162	0.441604	4.09667	6.05364	PIBF1
chromatin remodeling (GO:0006338)	0.229471	0.443729	1.84708	2.71885	MBD3;HMGA2;BAZ1A
positive regulation of apoptotic process (GO:0043065)	0.231833	0.446157	1.42557	2.08382	JUN;SCIN;KCNMA1;HMGA2;ARHGEF18;APBB1;SLIT2
arachidonic acid metabolic process (GO:0019369)	0.232639	0.446157	2.23699	3.26213	DAGLB;PTGS1
regulation of bone mineralization (GO:0030500)	0.232639	0.446157	2.23699	3.26213	FBN2;ATP2B1
cellular response to peptide (GO:1901653)	0.232639	0.446157	2.23699	3.26213	RIPK2;CAV1
dicarboxylic acid metabolic process (GO:0043648)	0.232639	0.446157	2.23699	3.26213	DHFR;ME2
icosanoid metabolic process (GO:0006690)	0.232639	0.446157	2.23699	3.26213	DAGLB;PTGS1
positive regulation of cell junction assembly (GO:1901890)	0.232639	0.446157	2.23699	3.26213	NRP1;CAV1
positive regulation of gene expression, epigenetic (GO:0045815)	0.232639	0.446157	2.23699	3.26213	CHEK1;HMGA1
positive regulation of proteolysis (GO:0045862)	0.232639	0.446157	2.23699	3.26213	ATP5IF1;ADAM9
organelle organization (GO:0006996)	0.234827	0.448646	1.35233	1.9594	RAB43;DST;ATP8B1;CAV2;DOP1B;CAV1;TFB2M;TFB1M;CAMSAP1
regulation of JNK cascade (GO:0046328)	0.237976	0.448646	1.81067	2.59938	SH3RF3;PJA2;EGFR
receptor metabolic process (GO:0043112)	0.23858	0.448646	2.19693	3.14831	CAV1;CD9
regulation of calcium ion transport (GO:0051924)	0.23858	0.448646	2.19693	3.14831	HOMER3;ATP2B1
fat cell differentiation (GO:0045444)	0.23858	0.448646	2.19693	3.14831	WNT5B;HMGA2
negative regulation of neuron projection development (GO:0010977)	0.23858	0.448646	2.19693	3.14831	KANK1;ITM2C
positive regulation of protein binding (GO:0032092)	0.23858	0.448646	2.19693	3.14831	RIPK2;CAV1
pulmonary valve morphogenesis (GO:0003184)	0.24056	0.448646	3.84043	5.47179	SLIT2
pyrimidine-containing compound catabolic process (GO:0072529)	0.24056	0.448646	3.84043	5.47179	NT5E
aorta morphogenesis (GO:0035909)	0.24056	0.448646	3.84043	5.47179	EFEMP2
regulation of cellular respiration (GO:0043457)	0.24056	0.448646	3.84043	5.47179	NOA1
regulation of cellular response to growth factor stimulus (GO:0090287)	0.24056	0.448646	3.84043	5.47179	SLIT2
cellular biogenic amine biosynthetic process (GO:0042401)	0.24056	0.448646	3.84043	5.47179	MOXD1
regulation of Golgi organization (GO:1903358)	0.24056	0.448646	3.84043	5.47179	MYO5A
DNA biosynthetic process (GO:0071897)	0.24056	0.448646	3.84043	5.47179	TYMS
epithelial cell morphogenesis (GO:0003382)	0.24056	0.448646	3.84043	5.47179	COL18A1
regulation of stem cell proliferation (GO:0072091)	0.24056	0.448646	3.84043	5.47179	HMGA2
gliogenesis (GO:0042063)	0.24056	0.448646	3.84043	5.47179	CD9
histone H2A monoubiquitination (GO:0035518)	0.24056	0.448646	3.84043	5.47179	BMI1
mesonephric tubule development (GO:0072164)	0.24056	0.448646	3.84043	5.47179	SLIT2
muscle tissue morphogenesis (GO:0060415)	0.24056	0.448646	3.84043	5.47179	EFEMP2
negative regulation of ATPase activity (GO:0032780)	0.24056	0.448646	3.84043	5.47179	ATP5IF1
negative regulation of cell aging (GO:0090344)	0.24056	0.448646	3.84043	5.47179	HMGA2
negative regulation of execution phase of apoptosis (GO:1900118)	0.24056	0.448646	3.84043	5.47179	BCL2L1
negative regulation of interleukin-10 production (GO:0032693)	0.24056	0.448646	3.84043	5.47179	PDCD1LG2
positive regulation of blood coagulation (GO:0030194)	0.24056	0.448646	3.84043	5.47179	SERPINE1
positive regulation of collagen metabolic process (GO:0010714)	0.24056	0.448646	3.84043	5.47179	CREB3L1
positive regulation of DNA replication (GO:0045740)	0.24056	0.448646	3.84043	5.47179	EGFR
positive regulation of regulated secretory pathway (GO:1903307)	0.24056	0.448646	3.84043	5.47179	RAB3D
positive regulation of smooth muscle cell migration (GO:0014911)	0.24056	0.448646	3.84043	5.47179	NRP1
positive regulation of stem cell proliferation (GO:2000648)	0.24056	0.448646	3.84043	5.47179	HMGA2
regulation of signal transduction by p53 class mediator (GO:1901796)	0.241934	0.450809	1.62104	2.30039	MBD3;EHMT2;CHEK1;CDK2
protein transport (GO:0015031)	0.242821	0.452061	1.36773	1.93593	EHD1;RAB3B;RAB43;MACF1;STEAP3;TBC1D4;RAB3D;APOB
protein polymerization (GO:0051258)	0.244529	0.452896	2.15828	3.03977	UBE2S;MSRB2
regulation of secretion by cell (GO:1903530)	0.244529	0.452896	2.15828	3.03977	RAB3B;RAB3D
fatty acid oxidation (GO:0019395)	0.244529	0.452896	2.15828	3.03977	ACAD11;ACAT2
positive regulation of apoptotic signaling pathway (GO:2001235)	0.244529	0.452896	2.15828	3.03977	CAV1;BCL2L1
organonitrogen compound biosynthetic process (GO:1901566)	0.248893	0.452896	1.59982	2.22492	SPTLC2;LPCAT2;LPIN1;PAM
homophilic cell adhesion via plasma membrane adhesion molecules (GO:0007156)	0.250483	0.452896	2.12096	2.93618	NPTN;NECTIN3
peptidyl-threonine phosphorylation (GO:0018107)	0.250483	0.452896	2.12096	2.93618	CHEK1;PRKCD
acidic amino acid transport (GO:0015800)	0.252759	0.452896	3.61434	4.97086	SLC25A22
protein O-linked mannosylation (GO:0035269)	0.252759	0.452896	3.61434	4.97086	FKRP
pulmonary valve development (GO:0003177)	0.252759	0.452896	3.61434	4.97086	SLIT2
regulation of adaptive immune response (GO:0002819)	0.252759	0.452896	3.61434	4.97086	EIF2AK4
regulation of B cell differentiation (GO:0045577)	0.252759	0.452896	3.61434	4.97086	ZFP36L2
regulation of cartilage development (GO:0061035)	0.252759	0.452896	3.61434	4.97086	SCIN
regulation of establishment or maintenance of cell polarity (GO:0032878)	0.252759	0.452896	3.61434	4.97086	KANK1
cellular response to glucocorticoid stimulus (GO:0071385)	0.252759	0.452896	3.61434	4.97086	ZFP36L2
chromatin disassembly (GO:0031498)	0.252759	0.452896	3.61434	4.97086	HMGA1
regulation of production of miRNAs involved in gene silencing by miRNA (GO:1903798)	0.252759	0.452896	3.61434	4.97086	EGFR
regulation of single stranded viral RNA replication via double stranded DNA intermediate (GO:0045091)	0.252759	0.452896	3.61434	4.97086	HMGA2
G protein-coupled acetylcholine receptor signaling pathway (GO:0007213)	0.252759	0.452896	3.61434	4.97086	RGS10
release of cytochrome c from mitochondria (GO:0001836)	0.252759	0.452896	3.61434	4.97086	BCL2L1
response to axon injury (GO:0048678)	0.252759	0.452896	3.61434	4.97086	DHFR
response to interferon-alpha (GO:0035455)	0.252759	0.452896	3.61434	4.97086	AXL
intracellular estrogen receptor signaling pathway (GO:0030520)	0.252759	0.452896	3.61434	4.97086	NCOA4
sodium ion import across plasma membrane (GO:0098719)	0.252759	0.452896	3.61434	4.97086	SLC9A7
melanosome transport (GO:0032402)	0.252759	0.452896	3.61434	4.97086	MYO5A
triglyceride biosynthetic process (GO:0019432)	0.252759	0.452896	3.61434	4.97086	LPIN1
tRNA metabolic process (GO:0006399)	0.252759	0.452896	3.61434	4.97086	FARS2
mitochondrial fission (GO:0000266)	0.252759	0.452896	3.61434	4.97086	MIEF1
mitochondrial fusion (GO:0008053)	0.252759	0.452896	3.61434	4.97086	MIEF1
negative regulation of cation transmembrane transport (GO:1904063)	0.252759	0.452896	3.61434	4.97086	CAV1
negative regulation of fibroblast proliferation (GO:0048147)	0.252759	0.452896	3.61434	4.97086	B4GALT7
nitric oxide mediated signal transduction (GO:0007263)	0.252759	0.452896	3.61434	4.97086	DDAH1
nucleosome disassembly (GO:0006337)	0.252759	0.452896	3.61434	4.97086	HMGA1
nucleotide biosynthetic process (GO:0009165)	0.252759	0.452896	3.61434	4.97086	PPAT
phosphatidylglycerol acyl-chain remodeling (GO:0036148)	0.252759	0.452896	3.61434	4.97086	LPCAT4
pigment granule transport (GO:0051904)	0.252759	0.452896	3.61434	4.97086	MYO5A
positive chemotaxis (GO:0050918)	0.252759	0.452896	3.61434	4.97086	NRP1
positive regulation of cell adhesion mediated by integrin (GO:0033630)	0.252759	0.452896	3.61434	4.97086	ADAM9
positive regulation of extracellular matrix organization (GO:1903055)	0.252759	0.452896	3.61434	4.97086	EFEMP2
positive regulation of macrophage derived foam cell differentiation (GO:0010744)	0.252759	0.452896	3.61434	4.97086	APOB
positive regulation of nitric-oxide synthase activity (GO:0051000)	0.252759	0.452896	3.61434	4.97086	DHFR
positive regulation of stress-activated protein kinase signaling cascade (GO:0070304)	0.252759	0.452896	3.61434	4.97086	RNF13
prostanoid metabolic process (GO:0006692)	0.252759	0.452896	3.61434	4.97086	PTGS1
protein localization to centrosome (GO:0071539)	0.252759	0.452896	3.61434	4.97086	PIBF1
negative regulation of apoptotic process (GO:0043066)	0.253955	0.45465	1.29998	1.78176	RIPK2;AXL;CAV1;PRKCD;TAX1BP1;HMGA2;FMN2;EGFR;CPEB4;BCL2L1
lipid transport (GO:0006869)	0.255139	0.456381	1.74199	2.37947	FABP3;ATP8B1;NME4
regulation of protein phosphorylation (GO:0001932)	0.256424	0.457932	1.42264	1.9361	CCDC88A;MAVS;CCND1;NPTN;SLIT2;EGFR
positive regulation of interleukin-8 production (GO:0032757)	0.256442	0.457932	2.08491	2.83725	MAVS;SERPINE1
regulation of protein kinase activity (GO:0045859)	0.259457	0.459886	1.72562	2.32814	CDKN1A;DEPTOR;UBASH3B
response to tumor necrosis factor (GO:0034612)	0.259457	0.459886	1.72562	2.32814	ERBIN;ADAM9;ZFP36L2
positive regulation of protein modification process (GO:0031401)	0.26083	0.459886	1.47402	1.98091	MAVS;CCND1;PRKCD;NPTN;EGFR
glucose metabolic process (GO:0006006)	0.262403	0.459886	2.05005	2.74271	SLC25A1;PC
negative regulation of kinase activity (GO:0033673)	0.262403	0.459886	2.05005	2.74271	DEPTOR;UBASH3B
cellular divalent inorganic cation homeostasis (GO:0072503)	0.263785	0.459886	1.70956	2.27819	CAV1;NPTN;ATP2B1
regulation of Wnt signaling pathway (GO:0030111)	0.263785	0.459886	1.70956	2.27819	MACF1;KANK1;ATP6AP2
positive regulation of cell migration (GO:0030335)	0.264515	0.459886	1.40619	1.87004	NRP1;WNT5B;SMURF2;CAV1;ADAM9;EGFR
regulation of collagen biosynthetic process (GO:0032965)	0.264763	0.459886	3.41337	4.53609	CREB3L1
regulation of epithelial cell differentiation (GO:0030856)	0.264763	0.459886	3.41337	4.53609	CAV1
regulation of insulin-like growth factor receptor signaling pathway (GO:0043567)	0.264763	0.459886	3.41337	4.53609	IGFBP6
regulation of leukocyte chemotaxis (GO:0002688)	0.264763	0.459886	3.41337	4.53609	SLIT2
regulation of mitochondrial membrane permeability (GO:0046902)	0.264763	0.459886	3.41337	4.53609	BCL2L1
regulation of mitotic spindle assembly (GO:1901673)	0.264763	0.459886	3.41337	4.53609	CEP97
dopamine metabolic process (GO:0042417)	0.264763	0.459886	3.41337	4.53609	MOXD1
establishment of melanosome localization (GO:0032401)	0.264763	0.459886	3.41337	4.53609	MYO5A
establishment or maintenance of apical/basal cell polarity (GO:0035088)	0.264763	0.459886	3.41337	4.53609	ERBIN
regulation of stem cell population maintenance (GO:2000036)	0.264763	0.459886	3.41337	4.53609	HMGA2
folic acid metabolic process (GO:0046655)	0.264763	0.459886	3.41337	4.53609	DHFR
glycerolipid catabolic process (GO:0046503)	0.264763	0.459886	3.41337	4.53609	ABHD12
sphingosine metabolic process (GO:0006670)	0.264763	0.459886	3.41337	4.53609	SPTLC2
ureteric bud development (GO:0001657)	0.264763	0.459886	3.41337	4.53609	SLIT2
vesicle transport along actin filament (GO:0030050)	0.264763	0.459886	3.41337	4.53609	MYO5A
nucleotide-sugar biosynthetic process (GO:0009226)	0.264763	0.459886	3.41337	4.53609	UAP1
peptidyl-lysine dimethylation (GO:0018027)	0.264763	0.459886	3.41337	4.53609	EHMT2
pore complex assembly (GO:0046931)	0.264763	0.459886	3.41337	4.53609	PDZD11
positive regulation of cellular protein catabolic process (GO:1903364)	0.264763	0.459886	3.41337	4.53609	ATP5IF1
positive regulation of establishment of protein localization (GO:1904951)	0.264763	0.459886	3.41337	4.53609	CORO2B
positive regulation of focal adhesion assembly (GO:0051894)	0.264763	0.459886	3.41337	4.53609	NRP1
positive regulation of mitochondrial fission (GO:0090141)	0.264763	0.459886	3.41337	4.53609	MIEF1
positive regulation of monocyte chemotaxis (GO:0090026)	0.264763	0.459886	3.41337	4.53609	SERPINE1
positive regulation of triglyceride metabolic process (GO:0090208)	0.264763	0.459886	3.41337	4.53609	DAGLB
protein import into mitochondrial matrix (GO:0030150)	0.264763	0.459886	3.41337	4.53609	TIMM23
actin cytoskeleton reorganization (GO:0031532)	0.268364	0.464605	2.01634	2.65232	NRP1;MKLN1
negative regulation of endopeptidase activity (GO:0010951)	0.268364	0.464605	2.01634	2.65232	SERPINE1;TIMP3
negative regulation of peptidase activity (GO:0010466)	0.268364	0.464605	2.01634	2.65232	SERPINE1;TIMP3
organonitrogen compound catabolic process (GO:1901565)	0.268364	0.464605	2.01634	2.65232	BCKDK;ANPEP
positive regulation of metabolic process (GO:0009893)	0.272468	0.468431	1.6783	2.18219	CAV1;FASN;LPIN1
regulation of cilium assembly (GO:1902017)	0.274325	0.468431	1.98372	2.56582	CCDC88A;CEP97
regulation of extrinsic apoptotic signaling pathway (GO:2001236)	0.274325	0.468431	1.98372	2.56582	DEPTOR;CAV1
diterpenoid metabolic process (GO:0016101)	0.274325	0.468431	1.98372	2.56582	GPC1;APOB
tRNA processing (GO:0008033)	0.274325	0.468431	1.98372	2.56582	AARS2;FARS2
negative regulation of intrinsic apoptotic signaling pathway (GO:2001243)	0.274325	0.468431	1.98372	2.56582	CREB3L1;BCL2L1
plasma membrane organization (GO:0007009)	0.274325	0.468431	1.98372	2.56582	EHD2;BIN3
protein targeting to lysosome (GO:0006622)	0.276575	0.468431	3.23355	4.156	NCOA4
protein-DNA complex disassembly (GO:0032986)	0.276575	0.468431	3.23355	4.156	HMGA1
cellular modified amino acid biosynthetic process (GO:0042398)	0.276575	0.468431	3.23355	4.156	GAMT
cellular monovalent inorganic cation homeostasis (GO:0030004)	0.276575	0.468431	3.23355	4.156	KCNMA1
regulation of lymphocyte differentiation (GO:0045619)	0.276575	0.468431	3.23355	4.156	ZFP36L2
regulation of nuclear division (GO:0051783)	0.276575	0.468431	3.23355	4.156	CAV2
regulation of protein kinase A signaling (GO:0010738)	0.276575	0.468431	3.23355	4.156	PJA2
eye morphogenesis (GO:0048592)	0.276575	0.468431	3.23355	4.156	FBN2
fatty acid transport (GO:0015908)	0.276575	0.468431	3.23355	4.156	FABP3
folic acid-containing compound metabolic process (GO:0006760)	0.276575	0.468431	3.23355	4.156	DHFR
mesoderm formation (GO:0001707)	0.276575	0.468431	3.23355	4.156	HMGA2
mitochondrial cytochrome c oxidase assembly (GO:0033617)	0.276575	0.468431	3.23355	4.156	COA3
modulation by symbiont of entry into host (GO:0052372)	0.276575	0.468431	3.23355	4.156	CAV1
natural killer cell mediated immunity (GO:0002228)	0.276575	0.468431	3.23355	4.156	LYST
neuromuscular synaptic transmission (GO:0007274)	0.276575	0.468431	3.23355	4.156	KIF1B
nucleobase-containing compound biosynthetic process (GO:0034654)	0.276575	0.468431	3.23355	4.156	TYMS
positive regulation of alpha-beta T cell activation (GO:0046635)	0.276575	0.468431	3.23355	4.156	HSPH1
positive regulation of lymphocyte differentiation (GO:0045621)	0.276575	0.468431	3.23355	4.156	AXL
activation of protein kinase activity (GO:0032147)	0.276821	0.468431	1.6631	2.13606	CCDC88A;PRKCD;PIBF1
histone modification (GO:0016570)	0.276821	0.468431	1.6631	2.13606	EHMT2;PRKCD;CDK2
positive regulation of kinase activity (GO:0033674)	0.276821	0.468431	1.6631	2.13606	CDKN1A;AXL;EGFR
regulation of MAPK cascade (GO:0043408)	0.277122	0.468565	1.52019	1.95086	CAV2;CAV1;ATP6AP2;EGFR
regulation of cell-matrix adhesion (GO:0001952)	0.280284	0.472824	1.95213	2.48302	MACF1;ADAM15
protein autoubiquitination (GO:0051865)	0.280284	0.472824	1.95213	2.48302	SH3RF3;RNF13
cellular amide metabolic process (GO:0043603)	0.28118	0.472824	1.64816	2.09112	DHFR;PC;PDZD11
DNA-templated transcription, initiation (GO:0006352)	0.284263	0.472824	1.5015	1.88867	TFB2M;GTF2F1;TFB1M;GTF2F2
ERBB signaling pathway (GO:0038127)	0.286239	0.472824	1.92153	2.4037	ERBIN;EGFR
DNA metabolic process (GO:0006259)	0.286394	0.472824	1.36412	1.70567	NT5E;CHEK1;CDK2;MCM5;TYMS;NUDT15
acetylcholine receptor signaling pathway (GO:0095500)	0.288198	0.472824	3.07172	3.82155	RGS10
actin filament-based transport (GO:0099515)	0.288198	0.472824	3.07172	3.82155	MYO5A
actin nucleation (GO:0045010)	0.288198	0.472824	3.07172	3.82155	SCIN
purinergic nucleotide receptor signaling pathway (GO:0035590)	0.288198	0.472824	3.07172	3.82155	NT5E
regulation of anoikis (GO:2000209)	0.288198	0.472824	3.07172	3.82155	CAV1
autonomic nervous system development (GO:0048483)	0.288198	0.472824	3.07172	3.82155	NRP1
beta-catenin destruction complex disassembly (GO:1904886)	0.288198	0.472824	3.07172	3.82155	CAV1
calcium ion transport into cytosol (GO:0060402)	0.288198	0.472824	3.07172	3.82155	ITPR3
regulation of cell-substrate junction assembly (GO:0090109)	0.288198	0.472824	3.07172	3.82155	MACF1
cellular response to estradiol stimulus (GO:0071392)	0.288198	0.472824	3.07172	3.82155	EGFR
cellular response to inorganic substance (GO:0071241)	0.288198	0.472824	3.07172	3.82155	CDK2
chondroitin sulfate biosynthetic process (GO:0030206)	0.288198	0.472824	3.07172	3.82155	CSPG4
regulation of mitochondrial translation (GO:0070129)	0.288198	0.472824	3.07172	3.82155	COA3
epithelial cell development (GO:0002064)	0.288198	0.472824	3.07172	3.82155	WNT5B
extrinsic apoptotic signaling pathway in absence of ligand (GO:0097192)	0.288198	0.472824	3.07172	3.82155	BCL2L1
regulation of ubiquitin protein ligase activity (GO:1904666)	0.288198	0.472824	3.07172	3.82155	UBE2S
response to progesterone (GO:0032570)	0.288198	0.472824	3.07172	3.82155	CAV1
intracellular lipid transport (GO:0032365)	0.288198	0.472824	3.07172	3.82155	FABP3
spindle assembly checkpoint signaling (GO:0071173)	0.288198	0.472824	3.07172	3.82155	KNTC1
long-term synaptic potentiation (GO:0060291)	0.288198	0.472824	3.07172	3.82155	NPTN
melanosome localization (GO:0032400)	0.288198	0.472824	3.07172	3.82155	MYO5A
mitochondrial calcium ion transmembrane transport (GO:0006851)	0.288198	0.472824	3.07172	3.82155	SMDT1
vacuolar acidification (GO:0007035)	0.288198	0.472824	3.07172	3.82155	ATP6AP2
mitotic spindle assembly checkpoint signaling (GO:0007094)	0.288198	0.472824	3.07172	3.82155	KNTC1
mitotic spindle checkpoint signaling (GO:0071174)	0.288198	0.472824	3.07172	3.82155	KNTC1
negative regulation of cell communication (GO:0010648)	0.288198	0.472824	3.07172	3.82155	UBASH3B
negative regulation of microtubule depolymerization (GO:0007026)	0.288198	0.472824	3.07172	3.82155	CAMSAP1
negative regulation of peptidyl-serine phosphorylation (GO:0033137)	0.288198	0.472824	3.07172	3.82155	CAV1
negative regulation of small GTPase mediated signal transduction (GO:0051058)	0.288198	0.472824	3.07172	3.82155	SLIT2
nuclear-transcribed mRNA poly(A) tail shortening (GO:0000289)	0.288198	0.472824	3.07172	3.82155	SAMD4A
positive regulation of smoothened signaling pathway (GO:0045880)	0.288198	0.472824	3.07172	3.82155	TXNDC15
positive regulation of vascular associated smooth muscle cell proliferation (GO:1904707)	0.288198	0.472824	3.07172	3.82155	JUN
nervous system development (GO:0007399)	0.291719	0.477506	1.26719	1.56113	SCIN;AXL;FEZ2;SCD5;BTBD2;CYP51A1;CRIM1;DAGLB;NES
anion transmembrane transport (GO:0098656)	0.292188	0.477506	1.89187	2.32768	SLC25A1;SLC25A22
regulation of viral genome replication (GO:0045069)	0.292188	0.477506	1.89187	2.32768	MAVS;SRPK1
transcription elongation from RNA polymerase II promoter (GO:0006368)	0.292188	0.477506	1.89187	2.32768	GTF2F1;GTF2F2
peptidyl-threonine modification (GO:0018210)	0.292188	0.477506	1.89187	2.32768	CHEK1;PRKCD
negative regulation of response to external stimulus (GO:0032102)	0.294294	0.480574	1.60492	1.9631	CD109;SERPINE1;PRKCD
canonical Wnt signaling pathway (GO:0060070)	0.298132	0.480696	1.86311	2.25478	WNT5B;CAV1
positive regulation of protein localization to nucleus (GO:1900182)	0.298132	0.480696	1.86311	2.25478	MAVS;PRKCD
protein mannosylation (GO:0035268)	0.299634	0.480696	2.9253	3.52555	FKRP
cell projection assembly (GO:0030031)	0.299634	0.480696	2.9253	3.52555	SCIN
regulation of execution phase of apoptosis (GO:1900117)	0.299634	0.480696	2.9253	3.52555	BCL2L1
cellular response to nerve growth factor stimulus (GO:1990090)	0.299634	0.480696	2.9253	3.52555	EHD1
regulation of lipid storage (GO:0010883)	0.299634	0.480696	2.9253	3.52555	APOB
regulation of response to cytokine stimulus (GO:0060759)	0.299634	0.480696	2.9253	3.52555	MAVS
exogenous drug catabolic process (GO:0042738)	0.299634	0.480696	2.9253	3.52555	NUDT15
glutamate metabolic process (GO:0006536)	0.299634	0.480696	2.9253	3.52555	GLUD1
homologous chromosome segregation (GO:0045143)	0.299634	0.480696	2.9253	3.52555	FMN2
maturation of 5.8S rRNA from tricistronic rRNA transcript (SSU-rRNA, 5.8S rRNA, LSU-rRNA) (GO:0000466)	0.299634	0.480696	2.9253	3.52555	NOP14
membrane protein intracellular domain proteolysis (GO:0031293)	0.299634	0.480696	2.9253	3.52555	ADAM9
mitochondrial calcium ion homeostasis (GO:0051560)	0.299634	0.480696	2.9253	3.52555	SMDT1
natural killer cell mediated cytotoxicity (GO:0042267)	0.299634	0.480696	2.9253	3.52555	LYST
negative regulation of cyclin-dependent protein kinase activity (GO:1904030)	0.299634	0.480696	2.9253	3.52555	CDKN1A
negative regulation of interleukin-2 production (GO:0032703)	0.299634	0.480696	2.9253	3.52555	HOMER3
negative regulation of lymphocyte activation (GO:0051250)	0.299634	0.480696	2.9253	3.52555	PIBF1
negative regulation of mitotic metaphase/anaphase transition (GO:0045841)	0.299634	0.480696	2.9253	3.52555	KNTC1
negative regulation of phosphate metabolic process (GO:0045936)	0.299634	0.480696	2.9253	3.52555	CDKN1A
negative regulation of small molecule metabolic process (GO:0062014)	0.299634	0.480696	2.9253	3.52555	BCKDK
organelle fusion (GO:0048284)	0.299634	0.480696	2.9253	3.52555	MIEF1
phosphatidylserine acyl-chain remodeling (GO:0036150)	0.299634	0.480696	2.9253	3.52555	LPCAT4
cytoskeleton organization (GO:0007010)	0.303059	0.485213	1.57733	1.88306	DST;RND3;CAMSAP1
cilium organization (GO:0044782)	0.304018	0.485213	1.38048	1.6437	EHD1;EHD2;ABLIM3;TXNDC15;PIBF1
cell chemotaxis (GO:0060326)	0.304067	0.485213	1.83521	2.18483	NRP1;PRKCD
cellular response to decreased oxygen levels (GO:0036294)	0.304067	0.485213	1.83521	2.18483	FMN2;CPEB4
DNA-templated transcription, elongation (GO:0006354)	0.304067	0.485213	1.83521	2.18483	GTF2F1;GTF2F2
peptidyl-tyrosine phosphorylation (GO:0018108)	0.304067	0.485213	1.83521	2.18483	PIBF1;EGFR
positive regulation of protein polymerization (GO:0032273)	0.304067	0.485213	1.83521	2.18483	BAIAP2L1;BAIAP2
regulation of apoptotic process (GO:0042981)	0.305735	0.487505	1.18711	1.40677	JUN;STEAP3;RIPK2;HMGA2;ARHGEF18;FMN2;EGFR;SCIN;AXL;KCNMA1;TAX1BP1;APBB1;SLIT2;BCL2L1
cellular response to light stimulus (GO:0071482)	0.309993	0.48794	1.80813	2.11769	PRKCD;EIF2AK4
snRNA transcription by RNA polymerase II (GO:0042795)	0.309993	0.48794	1.80813	2.11769	GTF2F1;GTF2F2
negative regulation of viral process (GO:0048525)	0.309993	0.48794	1.80813	2.11769	MAVS;SRPK1
acylglycerol biosynthetic process (GO:0046463)	0.310887	0.48794	2.79219	3.26218	LPIN1
regulation of calcium ion transmembrane transport (GO:1903169)	0.310887	0.48794	2.79219	3.26218	UBASH3B
regulation of peptidase activity (GO:0052547)	0.310887	0.48794	2.79219	3.26218	CAV1
drug catabolic process (GO:0042737)	0.310887	0.48794	2.79219	3.26218	NUDT15
regulation of protein export from nucleus (GO:0046825)	0.310887	0.48794	2.79219	3.26218	PTPN14
ERK1 and ERK2 cascade (GO:0070371)	0.310887	0.48794	2.79219	3.26218	ZFP36L2
membrane protein ectodomain proteolysis (GO:0006509)	0.310887	0.48794	2.79219	3.26218	ADAM9
triglyceride catabolic process (GO:0019433)	0.310887	0.48794	2.79219	3.26218	FABP3
mitotic cell cycle checkpoint signaling (GO:0007093)	0.310887	0.48794	2.79219	3.26218	CHEK1
negative regulation of extrinsic apoptotic signaling pathway in absence of ligand (GO:2001240)	0.310887	0.48794	2.79219	3.26218	BCL2L1
negative regulation of signal transduction in absence of ligand (GO:1901099)	0.310887	0.48794	2.79219	3.26218	BCL2L1
negative regulation of smoothened signaling pathway (GO:0045879)	0.310887	0.48794	2.79219	3.26218	HERC4
nucleotide metabolic process (GO:0009117)	0.310887	0.48794	2.79219	3.26218	AK5
peptidyl-L-cysteine S-palmitoylation (GO:0018230)	0.310887	0.48794	2.79219	3.26218	ZDHHC3
peptidyl-S-diacylglycerol-L-cysteine biosynthetic process from peptidyl-cysteine (GO:0018231)	0.310887	0.48794	2.79219	3.26218	ZDHHC3
positive regulation of cholesterol efflux (GO:0010875)	0.310887	0.48794	2.79219	3.26218	CAV1
positive regulation of morphogenesis of an epithelium (GO:1905332)	0.310887	0.48794	2.79219	3.26218	WNT5B
protein deacylation (GO:0035601)	0.310887	0.48794	2.79219	3.26218	ABHD17B
regulation of mRNA catabolic process (GO:0061013)	0.311836	0.489063	1.55066	1.80695	PRKCD;SAMD4A;ZFP36L2
defense response to bacterium (GO:0042742)	0.31307	0.490632	1.43108	1.66195	MAVS;SERPINE1;PRKCD;LYST
regulation of endopeptidase activity (GO:0052548)	0.315909	0.493156	1.78184	2.05321	SERPINE1;TIMP3
regulation of glycolytic process (GO:0006110)	0.315909	0.493156	1.78184	2.05321	PRXL2C;SLC4A4
gland development (GO:0048732)	0.315909	0.493156	1.78184	2.05321	CAV1;DKK3
snRNA transcription (GO:0009301)	0.315909	0.493156	1.78184	2.05321	GTF2F1;GTF2F2
regulation of translation (GO:0006417)	0.320318	0.493156	1.41448	1.61031	DHFR;SAMD4A;EIF2AK4;TYMS
defense response to symbiont (GO:0140546)	0.32062	0.493156	1.52487	1.73454	MAVS;LYST;BCL2L1
cell junction organization (GO:0034330)	0.321814	0.493156	1.75629	1.99125	PPFIBP1;TJP2
positive regulation of secretion by cell (GO:1903532)	0.321814	0.493156	1.75629	1.99125	ADAM9;APBB1
purine ribonucleotide catabolic process (GO:0009154)	0.32196	0.493156	2.67065	3.02672	NT5E
regulation of axon extension involved in axon guidance (GO:0048841)	0.32196	0.493156	2.67065	3.02672	NRP1
regulation of cell size (GO:0008361)	0.32196	0.493156	2.67065	3.02672	DEPTOR
dendritic cell differentiation (GO:0097028)	0.32196	0.493156	2.67065	3.02672	AXL
endocrine system development (GO:0035270)	0.32196	0.493156	2.67065	3.02672	DKK3
extracellular matrix assembly (GO:0085029)	0.32196	0.493156	2.67065	3.02672	EFEMP2
lipid translocation (GO:0034204)	0.32196	0.493156	2.67065	3.02672	ATP8B1
long-chain fatty-acyl-CoA metabolic process (GO:0035336)	0.32196	0.493156	2.67065	3.02672	FAR1
lymphocyte activation involved in immune response (GO:0002285)	0.32196	0.493156	2.67065	3.02672	EIF2AK4
mammary gland development (GO:0030879)	0.32196	0.493156	2.67065	3.02672	CAV1
negative regulation of neuron differentiation (GO:0045665)	0.32196	0.493156	2.67065	3.02672	EIF2AK4
negative regulation of protein depolymerization (GO:1901880)	0.32196	0.493156	2.67065	3.02672	CAMSAP1
negative regulation of protein tyrosine kinase activity (GO:0061099)	0.32196	0.493156	2.67065	3.02672	CAV1
negative regulation of stress fiber assembly (GO:0051497)	0.32196	0.493156	2.67065	3.02672	ARHGEF18
neuromuscular junction development (GO:0007528)	0.32196	0.493156	2.67065	3.02672	PPFIBP1
nucleotide-binding domain, leucine rich repeat containing receptor signaling pathway (GO:0035872)	0.32196	0.493156	2.67065	3.02672	RIPK2
phospholipid catabolic process (GO:0009395)	0.32196	0.493156	2.67065	3.02672	ABHD12
positive regulation of cell-substrate junction organization (GO:0150117)	0.32196	0.493156	2.67065	3.02672	NRP1
positive regulation of p38MAPK cascade (GO:1900745)	0.32196	0.493156	2.67065	3.02672	PJA2
positive regulation of protein targeting to membrane (GO:0090314)	0.32196	0.493156	2.67065	3.02672	MIEF1
positive regulation of transcription from RNA polymerase II promoter in response to stress (GO:0036003)	0.32196	0.493156	2.67065	3.02672	CREB3L1
positive regulation of viral life cycle (GO:1903902)	0.32196	0.493156	2.67065	3.02672	AXL
potassium ion homeostasis (GO:0055075)	0.32196	0.493156	2.67065	3.02672	KCNMA1
transmembrane receptor protein tyrosine kinase signaling pathway (GO:0007169)	0.323509	0.495167	1.24459	1.40455	NRP1;UBASH3B;AXL;CAV2;GTF2F1;BAIAP2;GTF2F2;EGFR
positive regulation of cellular biosynthetic process (GO:0031328)	0.327578	0.499406	1.39826	1.5605	FABP3;DDAH1;SAMD4A;EGFR
regulation of hydrolase activity (GO:0051336)	0.327705	0.499406	1.73147	1.93169	ATP5IF1;CAV1
chromatin assembly (GO:0031497)	0.327705	0.499406	1.73147	1.93169	HMGA2;NAP1L1
insulin receptor signaling pathway (GO:0008286)	0.327705	0.499406	1.73147	1.93169	CAV2;BAIAP2
negative regulation of cell adhesion (GO:0007162)	0.327705	0.499406	1.73147	1.93169	SERPINE1;CORO2B
positive regulation of JNK cascade (GO:0046330)	0.327705	0.499406	1.73147	1.93169	SH3RF3;PJA2
negative regulation of nucleic acid-templated transcription (GO:1903507)	0.329244	0.500375	1.21877	1.35399	JUN;SMURF2;ATP8B1;CREB3L1;ZNF318;HMGA1;HMGA2;DKK3;GATAD2A
regulation of cardiac muscle cell action potential (GO:0098901)	0.332856	0.500375	2.55924	2.81529	CAV1
regulation of microtubule depolymerization (GO:0031114)	0.332856	0.500375	2.55924	2.81529	CAMSAP1
regulation of mitochondrial fission (GO:0090140)	0.332856	0.500375	2.55924	2.81529	MIEF1
divalent inorganic cation homeostasis (GO:0072507)	0.332856	0.500375	2.55924	2.81529	CAV1
regulation of neutrophil chemotaxis (GO:0090022)	0.332856	0.500375	2.55924	2.81529	SLIT2
endosome transport via multivesicular body sorting pathway (GO:0032509)	0.332856	0.500375	2.55924	2.81529	LYST
regulation of protein processing (GO:0070613)	0.332856	0.500375	2.55924	2.81529	TMEM59
regulation of rhodopsin mediated signaling pathway (GO:0022400)	0.332856	0.500375	2.55924	2.81529	NMT2
regulation of spindle assembly (GO:0090169)	0.332856	0.500375	2.55924	2.81529	CEP97
negative regulation of endocytosis (GO:0045806)	0.332856	0.500375	2.55924	2.81529	CAV1
negative regulation of sequestering of calcium ion (GO:0051283)	0.332856	0.500375	2.55924	2.81529	ITPR3
negative regulation of signaling (GO:0023057)	0.332856	0.500375	2.55924	2.81529	UBASH3B
outflow tract septum morphogenesis (GO:0003148)	0.332856	0.500375	2.55924	2.81529	NRP1
peptide catabolic process (GO:0043171)	0.332856	0.500375	2.55924	2.81529	ANPEP
peripheral nervous system development (GO:0007422)	0.332856	0.500375	2.55924	2.81529	GPC1
phosphatidylglycerol metabolic process (GO:0046471)	0.332856	0.500375	2.55924	2.81529	LPCAT4
positive regulation of peptidyl-threonine phosphorylation (GO:0010800)	0.332856	0.500375	2.55924	2.81529	RIPK2
regulation of cytokine-mediated signaling pathway (GO:0001959)	0.333583	0.500375	1.70733	1.87442	AXL;TAX1BP1
cellular response to amino acid starvation (GO:0034198)	0.333583	0.500375	1.70733	1.87442	CDKN1A;EIF2AK4
DNA damage response, signal transduction by p53 class mediator (GO:0030330)	0.333583	0.500375	1.70733	1.87442	CDKN1A;USP10
mitotic nuclear division (GO:0140014)	0.333583	0.500375	1.70733	1.87442	UBE2S;PIBF1
microtubule cytoskeleton organization involved in mitosis (GO:1902850)	0.33819	0.506923	1.47577	1.59996	KNTC1;SPC24;SPC25
fibroblast growth factor receptor signaling pathway (GO:0008543)	0.339446	0.508081	1.68386	1.81931	GTF2F1;GTF2F2
response to amino acid starvation (GO:1990928)	0.339446	0.508081	1.68386	1.81931	CDKN1A;EIF2AK4
positive regulation of macromolecule biosynthetic process (GO:0010557)	0.34258	0.508107	1.46399	1.5683	HSPH1;SAMD4A;EGFR
purine-containing compound biosynthetic process (GO:0072522)	0.343577	0.508107	2.45675	2.62466	PPAT
regulation of chondrocyte differentiation (GO:0032330)	0.343577	0.508107	2.45675	2.62466	SCIN
chaperone cofactor-dependent protein refolding (GO:0051085)	0.343577	0.508107	2.45675	2.62466	DNAJB4
endothelial cell development (GO:0001885)	0.343577	0.508107	2.45675	2.62466	COL18A1
regulation of synapse organization (GO:0050807)	0.343577	0.508107	2.45675	2.62466	ABHD17B
regulation of viral life cycle (GO:1903900)	0.343577	0.508107	2.45675	2.62466	AXL
hippo signaling (GO:0035329)	0.343577	0.508107	2.45675	2.62466	TJP2
mononuclear cell differentiation (GO:1903131)	0.343577	0.508107	2.45675	2.62466	AXL
negative regulation of intrinsic apoptotic signaling pathway in response to DNA damage (GO:1902230)	0.343577	0.508107	2.45675	2.62466	BCL2L1
negative regulation of macroautophagy (GO:0016242)	0.343577	0.508107	2.45675	2.62466	FEZ2
negative regulation of protein transport (GO:0051224)	0.343577	0.508107	2.45675	2.62466	CYP51A1
negative regulation of proteolysis involved in cellular protein catabolic process (GO:1903051)	0.343577	0.508107	2.45675	2.62466	GABARAPL2
negative regulation of receptor-mediated endocytosis (GO:0048261)	0.343577	0.508107	2.45675	2.62466	ANKRD13A
organelle fission (GO:0048285)	0.343577	0.508107	2.45675	2.62466	MIEF1
phosphatidylethanolamine acyl-chain remodeling (GO:0036152)	0.343577	0.508107	2.45675	2.62466	LPCAT4
positive regulation of filopodium assembly (GO:0051491)	0.343577	0.508107	2.45675	2.62466	NRP1
regulation of BMP signaling pathway (GO:0030510)	0.345293	0.509569	1.66102	1.76626	SMURF2;CRIM1
cell morphogenesis involved in neuron differentiation (GO:0048667)	0.345293	0.509569	1.66102	1.76626	APBB1;BAIAP2
positive regulation of growth (GO:0045927)	0.345293	0.509569	1.66102	1.76626	N6AMT1;EGFR
regulation of response to external stimulus (GO:0032101)	0.346967	0.51132	1.45238	1.53738	CAV1;NMT2;DAGLB
G2/M transition of mitotic cell cycle (GO:0000086)	0.346967	0.51132	1.45238	1.53738	CDKN1A;CDK2;NES
positive regulation of protein modification by small protein conjugation or removal (GO:1903322)	0.351124	0.516434	1.63879	1.71518	RIPK2;CAV1
cell cycle G2/M phase transition (GO:0044839)	0.351352	0.516434	1.44096	1.5072	CDKN1A;CDK2;NES
positive regulation of cell population proliferation (GO:0008284)	0.351735	0.516434	1.19194	1.24543	FOSL1;CDKN1A;CDK4;CDK2;HMGA2;NAP1L1;BMI1;NES;EGFR
regulation of cardiac muscle cell contraction (GO:0086004)	0.354126	0.516434	2.36214	2.45214	CAV1
calcium-ion regulated exocytosis (GO:0017156)	0.354126	0.516434	2.36214	2.45214	SCIN
cytoplasmic pattern recognition receptor signaling pathway (GO:0002753)	0.354126	0.516434	2.36214	2.45214	RIPK2
release of sequestered calcium ion into cytosol (GO:0051209)	0.354126	0.516434	2.36214	2.45214	ITPR3
L-alpha-amino acid transmembrane transport (GO:1902475)	0.354126	0.516434	2.36214	2.45214	SLC25A22
melanosome organization (GO:0032438)	0.354126	0.516434	2.36214	2.45214	LYST
monocarboxylic acid catabolic process (GO:0072329)	0.354126	0.516434	2.36214	2.45214	LPIN1
monovalent inorganic cation homeostasis (GO:0055067)	0.354126	0.516434	2.36214	2.45214	SLC9A7
negative regulation of actin filament bundle assembly (GO:0032232)	0.354126	0.516434	2.36214	2.45214	ARHGEF18
negative regulation of endothelial cell apoptotic process (GO:2000352)	0.354126	0.516434	2.36214	2.45214	SERPINE1
positive regulation of gene silencing by miRNA (GO:2000637)	0.354126	0.516434	2.36214	2.45214	EGFR
positive regulation of nitric oxide biosynthetic process (GO:0045429)	0.354126	0.516434	2.36214	2.45214	DDAH1
regulation of mitotic cell cycle phase transition (GO:1901990)	0.356692	0.519815	1.33692	1.37821	UBE2S;CDK2;KNTC1;ZFP36L2
defense response to virus (GO:0051607)	0.360111	0.523215	1.41865	1.44893	MAVS;LYST;BCL2L1
negative regulation of NF-kappaB transcription factor activity (GO:0032088)	0.36273	0.523215	1.59606	1.61856	TAX1BP1;ERBIN
regulation of B cell activation (GO:0050864)	0.364506	0.523215	2.27454	2.29549	ZFP36L2
regulation of calcineurin-NFAT signaling cascade (GO:0070884)	0.364506	0.523215	2.27454	2.29549	HOMER3
bile acid and bile salt transport (GO:0015721)	0.364506	0.523215	2.27454	2.29549	ATP8B1
calcium ion import (GO:0070509)	0.364506	0.523215	2.27454	2.29549	SMDT1
cellular response to acid chemical (GO:0071229)	0.364506	0.523215	2.27454	2.29549	CPEB4
regulation of extrinsic apoptotic signaling pathway in absence of ligand (GO:2001239)	0.364506	0.523215	2.27454	2.29549	BCL2L1
regulation of microtubule polymerization or depolymerization (GO:0031110)	0.364506	0.523215	2.27454	2.29549	CAMSAP1
regulation of muscle contraction (GO:0006937)	0.364506	0.523215	2.27454	2.29549	CAV1
regulation of postsynapse organization (GO:0099175)	0.364506	0.523215	2.27454	2.29549	ABHD17B
regulation of small molecule metabolic process (GO:0062012)	0.364506	0.523215	2.27454	2.29549	BCKDK
glycerophospholipid catabolic process (GO:0046475)	0.364506	0.523215	2.27454	2.29549	ABHD12
L-amino acid transport (GO:0015807)	0.364506	0.523215	2.27454	2.29549	SLC25A22
leukocyte cell-cell adhesion (GO:0007159)	0.364506	0.523215	2.27454	2.29549	NT5E
T cell activation involved in immune response (GO:0002286)	0.364506	0.523215	2.27454	2.29549	EIF2AK4
ventricular septum morphogenesis (GO:0060412)	0.364506	0.523215	2.27454	2.29549	SLIT2
nucleotide-binding oligomerization domain containing signaling pathway (GO:0070423)	0.364506	0.523215	2.27454	2.29549	RIPK2
positive regulation of monooxygenase activity (GO:0032770)	0.364506	0.523215	2.27454	2.29549	DHFR
positive regulation of nitric oxide metabolic process (GO:1904407)	0.364506	0.523215	2.27454	2.29549	DDAH1
positive regulation of response to wounding (GO:1903036)	0.364506	0.523215	2.27454	2.29549	KANK1
protein localization to lysosome (GO:0061462)	0.364506	0.523215	2.27454	2.29549	NCOA4
regulation of organelle organization (GO:0033043)	0.368503	0.52787	1.57552	1.57285	MAVS;MYO5A
glycerophospholipid metabolic process (GO:0006650)	0.368503	0.52787	1.57552	1.57285	ABHD12;FAR1
negative regulation of extrinsic apoptotic signaling pathway (GO:2001237)	0.368503	0.52787	1.57552	1.57285	SERPINE1;BCL2L1
organelle assembly (GO:0070925)	0.374131	0.530622	1.18062	1.16073	EHD1;RAB43;GABARAPL2;EHD2;ABLIM3;MAP1LC3B2;TXNDC15;PIBF1
regulation of interleukin-8 production (GO:0032677)	0.374257	0.530622	1.55549	1.52876	MAVS;SERPINE1
positive regulation of cellular amide metabolic process (GO:0034250)	0.374257	0.530622	1.55549	1.52876	PRKCD;SAMD4A
actin filament polymerization (GO:0030041)	0.37472	0.530622	2.19319	2.15278	MSRB2
regulation of actin polymerization or depolymerization (GO:0008064)	0.37472	0.530622	2.19319	2.15278	ARHGAP18
regulation of DNA biosynthetic process (GO:2000278)	0.37472	0.530622	2.19319	2.15278	CDKN1A
regulation of double-strand break repair via nonhomologous end joining (GO:2001032)	0.37472	0.530622	2.19319	2.15278	HMGA2
dicarboxylic acid transport (GO:0006835)	0.37472	0.530622	2.19319	2.15278	SLC25A22
regulation of protein targeting to membrane (GO:0090313)	0.37472	0.530622	2.19319	2.15278	MIEF1
establishment of endothelial barrier (GO:0061028)	0.37472	0.530622	2.19319	2.15278	TJP2
glial cell differentiation (GO:0010001)	0.37472	0.530622	2.19319	2.15278	GPC1
regulation of ubiquitin-protein transferase activity (GO:0051438)	0.37472	0.530622	2.19319	2.15278	BMI1
response to zinc ion (GO:0010043)	0.37472	0.530622	2.19319	2.15278	PAM
telomere maintenance via telomerase (GO:0007004)	0.37472	0.530622	2.19319	2.15278	CDK2
positive regulation of dephosphorylation (GO:0035306)	0.37472	0.530622	2.19319	2.15278	PRKCD
positive regulation of extrinsic apoptotic signaling pathway (GO:2001238)	0.37472	0.530622	2.19319	2.15278	CAV1
positive regulation of viral genome replication (GO:0045070)	0.37472	0.530622	2.19319	2.15278	SRPK1
cell-cell junction organization (GO:0045216)	0.379989	0.53772	1.53597	1.48623	NECTIN3;TJP2
artery morphogenesis (GO:0048844)	0.384771	0.537962	2.11746	2.0224	NRP1
cell projection organization (GO:0030030)	0.384771	0.537962	2.11746	2.0224	SCIN
chondroitin sulfate metabolic process (GO:0030204)	0.384771	0.537962	2.11746	2.0224	CSPG4
regulation of long-term synaptic potentiation (GO:1900271)	0.384771	0.537962	2.11746	2.0224	EIF2AK4
regulation of macrophage activation (GO:0043030)	0.384771	0.537962	2.11746	2.0224	PJA2
regulation of protein localization to membrane (GO:1905475)	0.384771	0.537962	2.11746	2.0224	GPC1
extrinsic apoptotic signaling pathway via death domain receptors (GO:0008625)	0.384771	0.537962	2.11746	2.0224	ZDHHC3
regulation of type I interferon-mediated signaling pathway (GO:0060338)	0.384771	0.537962	2.11746	2.0224	MAVS
response to alcohol (GO:0097305)	0.384771	0.537962	2.11746	2.0224	SLIT2
Golgi to plasma membrane protein transport (GO:0043001)	0.384771	0.537962	2.11746	2.0224	MACF1
RNA-dependent DNA biosynthetic process (GO:0006278)	0.384771	0.537962	2.11746	2.0224	CDK2
ion homeostasis (GO:0050801)	0.384771	0.537962	2.11746	2.0224	SLC4A4
maintenance of blood-brain barrier (GO:0035633)	0.384771	0.537962	2.11746	2.0224	TJP2
maturation of SSU-rRNA from tricistronic rRNA transcript (SSU-rRNA, 5.8S rRNA, LSU-rRNA) (GO:0000462)	0.384771	0.537962	2.11746	2.0224	NOP14
negative regulation of gene expression, epigenetic (GO:0045814)	0.384771	0.537962	2.11746	2.0224	BMI1
negative regulation of Notch signaling pathway (GO:0045746)	0.384771	0.537962	2.11746	2.0224	EGFR
non-motile cilium assembly (GO:1905515)	0.384771	0.537962	2.11746	2.0224	PIBF1
positive regulation of small GTPase mediated signal transduction (GO:0051057)	0.384771	0.537962	2.11746	2.0224	ERBIN
regulation of osteoblast differentiation (GO:0045667)	0.385698	0.538542	1.51693	1.44518	FBN2;CRIM1
positive regulation of plasma membrane bounded cell projection assembly (GO:0120034)	0.385698	0.538542	1.51693	1.44518	NRP1;CCDC88A
protein dephosphorylation (GO:0006470)	0.38627	0.538981	1.35565	1.28952	UBASH3B;PPP2R3A;PTPN14
neuron projection morphogenesis (GO:0048812)	0.390607	0.544671	1.34568	1.26501	EIF2AK4;APBB1;BAIAP2
cilium assembly (GO:0060271)	0.391086	0.544895	1.19796	1.12468	EHD1;EHD2;ABLIM3;CEP97;TXNDC15;PIBF1
anaphase-promoting complex-dependent catabolic process (GO:0031145)	0.391385	0.544895	1.49836	1.40555	UBE2S;CDK2
regulation of signal transduction (GO:0009966)	0.393053	0.544895	1.26736	1.18347	UBASH3B;RGS12;IGFBP6;ZDHHC3
'de novo' posttranslational protein folding (GO:0051084)	0.39466	0.544895	2.04677	1.90295	DNAJB4
protein palmitoylation (GO:0018345)	0.39466	0.544895	2.04677	1.90295	ZDHHC3
activation of protein kinase B activity (GO:0032148)	0.39466	0.544895	2.04677	1.90295	CCDC88A
aminoglycan catabolic process (GO:0006026)	0.39466	0.544895	2.04677	1.90295	GPC1
regulation of cellular component size (GO:0032535)	0.39466	0.544895	2.04677	1.90295	RAB3B
cellular nitrogen compound biosynthetic process (GO:0044271)	0.39466	0.544895	2.04677	1.90295	SPTLC2
regulation of macrophage derived foam cell differentiation (GO:0010743)	0.39466	0.544895	2.04677	1.90295	APOB
negative regulation of osteoblast differentiation (GO:0045668)	0.39466	0.544895	2.04677	1.90295	CRIM1
negative regulation of response to DNA damage stimulus (GO:2001021)	0.39466	0.544895	2.04677	1.90295	BCL2L1
phospholipid translocation (GO:0045332)	0.39466	0.544895	2.04677	1.90295	ATP8B1
positive regulation of mononuclear cell migration (GO:0071677)	0.39466	0.544895	2.04677	1.90295	SERPINE1
positive regulation of proteolysis involved in cellular protein catabolic process (GO:1903052)	0.39466	0.544895	2.04677	1.90295	ATP5IF1
endomembrane system organization (GO:0010256)	0.396677	0.547114	1.26079	1.16577	RAB43;ATP8B1;CAV2;DOP1B
retrograde vesicle-mediated transport, Golgi to endoplasmic reticulum (GO:0006890)	0.397049	0.547114	1.48023	1.36728	KIF23;ERGIC1
positive regulation of protein catabolic process (GO:0045732)	0.397049	0.547114	1.48023	1.36728	SMURF2;ADAM9
protein localization to organelle (GO:0033365)	0.399259	0.549657	1.32618	1.21763	EHD1;GABARAPL2;UBE2J2
regulation of interferon-gamma production (GO:0032649)	0.402687	0.549657	1.46253	1.33031	AXL;PDCD1LG2
negative regulation of phosphorylation (GO:0042326)	0.402687	0.549657	1.46253	1.33031	CDKN1A;SLIT2
negative regulation of DNA-binding transcription factor activity (GO:0043433)	0.403572	0.549657	1.31664	1.19472	TAX1BP1;ERBIN;EIF2AK4
activation of phospholipase C activity (GO:0007202)	0.404391	0.549657	1.98065	1.79322	EGFR
protein transmembrane import into intracellular organelle (GO:0044743)	0.404391	0.549657	1.98065	1.79322	TIMM23
aortic valve morphogenesis (GO:0003180)	0.404391	0.549657	1.98065	1.79322	SLIT2
regulation of cellular amide metabolic process (GO:0034248)	0.404391	0.549657	1.98065	1.79322	PRKCD
DNA damage checkpoint signaling (GO:0000077)	0.404391	0.549657	1.98065	1.79322	CHEK1
endodermal cell differentiation (GO:0035987)	0.404391	0.549657	1.98065	1.79322	HMGA2
response to amino acid (GO:0043200)	0.404391	0.549657	1.98065	1.79322	CPEB4
intra-Golgi vesicle-mediated transport (GO:0006891)	0.404391	0.549657	1.98065	1.79322	GABARAPL2
long-chain fatty acid transport (GO:0015909)	0.404391	0.549657	1.98065	1.79322	FABP3
metal ion export (GO:0070839)	0.404391	0.549657	1.98065	1.79322	SLC4A4
mitochondrial membrane organization (GO:0007006)	0.404391	0.549657	1.98065	1.79322	BCL2L1
negative regulation of chemotaxis (GO:0050922)	0.404391	0.549657	1.98065	1.79322	SLIT2
negative regulation of developmental growth (GO:0048640)	0.404391	0.549657	1.98065	1.79322	CDKN1A
negative regulation of DNA biosynthetic process (GO:2000279)	0.404391	0.549657	1.98065	1.79322	CDKN1A
negative regulation of double-strand break repair (GO:2000780)	0.404391	0.549657	1.98065	1.79322	HMGA2
negative regulation of microtubule polymerization or depolymerization (GO:0031111)	0.404391	0.549657	1.98065	1.79322	CAMSAP1
positive regulation of interleukin-10 production (GO:0032733)	0.404391	0.549657	1.98065	1.79322	PIBF1
calcium ion transmembrane transport (GO:0070588)	0.408301	0.553897	1.44525	1.29458	SMDT1;ATP2B1
sodium ion transmembrane transport (GO:0035725)	0.408301	0.553897	1.44525	1.29458	SLC9A7;SLC4A4
negative regulation of angiogenesis (GO:0016525)	0.408301	0.553897	1.44525	1.29458	CREB3L1;SERPINE1
negative regulation of programmed cell death (GO:0043069)	0.412465	0.557261	1.15071	1.01907	RIPK2;AXL;TAX1BP1;HMGA2;FMN2;EGFR;BCL2L1
apoptotic mitochondrial changes (GO:0008637)	0.413965	0.557261	1.91865	1.6922	BCL2L1
regulation of cholesterol efflux (GO:0010874)	0.413965	0.557261	1.91865	1.6922	CAV1
regulation of histone acetylation (GO:0035065)	0.413965	0.557261	1.91865	1.6922	CHEK1
regulation of sprouting angiogenesis (GO:1903670)	0.413965	0.557261	1.91865	1.6922	CREB3L1
signal transduction by p53 class mediator (GO:0072331)	0.413965	0.557261	1.91865	1.6922	USP10
vasculogenesis (GO:0001570)	0.413965	0.557261	1.91865	1.6922	CAV1
muscle cell development (GO:0055001)	0.413965	0.557261	1.91865	1.6922	EFEMP2
negative chemotaxis (GO:0050919)	0.413965	0.557261	1.91865	1.6922	SLIT2
phosphatidylcholine biosynthetic process (GO:0006656)	0.413965	0.557261	1.91865	1.6922	LPIN1
positive regulation of cholesterol transport (GO:0032376)	0.413965	0.557261	1.91865	1.6922	CAV1
positive regulation of receptor signaling pathway via JAK-STAT (GO:0046427)	0.413965	0.557261	1.91865	1.6922	PIBF1
regulation of mRNA stability (GO:0043488)	0.416457	0.560256	1.28882	1.12897	PRKCD;SAMD4A;ZFP36L2
regulation of endothelial cell migration (GO:0010594)	0.419451	0.563443	1.41188	1.22666	NRP1;SLIT2
positive regulation of cytosolic calcium ion concentration (GO:0007204)	0.420733	0.563443	1.27981	1.108	CAV1;NPTN;ITPR3
regulation of activated T cell proliferation (GO:0046006)	0.423387	0.563443	1.86042	1.59897	PDCD1LG2
cell-substrate junction assembly (GO:0007044)	0.423387	0.563443	1.86042	1.59897	DST
cellular response to amino acid stimulus (GO:0071230)	0.423387	0.563443	1.86042	1.59897	CPEB4
regulation of glucose metabolic process (GO:0010906)	0.423387	0.563443	1.86042	1.59897	BCKDK
cellular response to vascular endothelial growth factor stimulus (GO:0035924)	0.423387	0.563443	1.86042	1.59897	NRP1
regulation of lamellipodium assembly (GO:0010591)	0.423387	0.563443	1.86042	1.59897	SLIT2
epithelial tube morphogenesis (GO:0060562)	0.423387	0.563443	1.86042	1.59897	SLIT2
female gamete generation (GO:0007292)	0.423387	0.563443	1.86042	1.59897	FMN2
response to steroid hormone (GO:0048545)	0.423387	0.563443	1.86042	1.59897	CAV1
negative regulation of mitochondrion organization (GO:0010823)	0.423387	0.563443	1.86042	1.59897	BCL2L1
organelle disassembly (GO:1903008)	0.423387	0.563443	1.86042	1.59897	GFM2
organic cyclic compound biosynthetic process (GO:1901362)	0.423387	0.563443	1.86042	1.59897	CYP51A1
positive regulation of calcium ion transport into cytosol (GO:0010524)	0.423387	0.563443	1.86042	1.59897	CAV1
positive regulation of interleukin-12 production (GO:0032735)	0.423387	0.563443	1.86042	1.59897	RIPK2
positive regulation of protein dephosphorylation (GO:0035307)	0.423387	0.563443	1.86042	1.59897	PRKCD
positive regulation of autophagy (GO:0010508)	0.424986	0.564513	1.39577	1.19436	TMEM59;EIF2AK4
positive regulation of binding (GO:0051099)	0.424986	0.564513	1.39577	1.19436	RIPK2;CAV1
positive regulation of transferase activity (GO:0051347)	0.424998	0.564513	1.27092	1.08749	AXL;BMI1;EGFR
regulation of G2/M transition of mitotic cell cycle (GO:0010389)	0.429252	0.567863	1.26215	1.06741	CCND1;CDK4;CDK2
regulation of stem cell differentiation (GO:2000736)	0.430493	0.567863	1.38001	1.16311	TCF12;ZFP36L2
toll-like receptor signaling pathway (GO:0002224)	0.430493	0.567863	1.38001	1.16311	RIPK2;APOB
regulation of autophagosome assembly (GO:2000785)	0.432657	0.567863	1.80561	1.51275	FEZ2
regulation of blood circulation (GO:1903522)	0.432657	0.567863	1.80561	1.51275	HSPB7
bicarbonate transport (GO:0015701)	0.432657	0.567863	1.80561	1.51275	SLC4A4
cellular response to hydrogen peroxide (GO:0070301)	0.432657	0.567863	1.80561	1.51275	PRKCD
regulation of mitotic spindle organization (GO:0060236)	0.432657	0.567863	1.80561	1.51275	CEP97
embryonic skeletal system development (GO:0048706)	0.432657	0.567863	1.80561	1.51275	KIAA1217
regulation of regulated secretory pathway (GO:1903305)	0.432657	0.567863	1.80561	1.51275	RAB3D
semaphorin-plexin signaling pathway (GO:0071526)	0.432657	0.567863	1.80561	1.51275	NRP1
maturation of SSU-rRNA (GO:0030490)	0.432657	0.567863	1.80561	1.51275	NOP14
muscle cell differentiation (GO:0042692)	0.432657	0.567863	1.80561	1.51275	WNT5B
negative regulation of epithelial cell migration (GO:0010633)	0.432657	0.567863	1.80561	1.51275	SLIT2
negative regulation of T cell proliferation (GO:0042130)	0.432657	0.567863	1.80561	1.51275	PDCD1LG2
peptidyl-tyrosine dephosphorylation (GO:0035335)	0.432657	0.567863	1.80561	1.51275	UBASH3B
positive regulation of lipid biosynthetic process (GO:0046889)	0.432657	0.567863	1.80561	1.51275	FABP3
positive regulation of reproductive process (GO:2000243)	0.432657	0.567863	1.80561	1.51275	SMURF2
protein localization to cilium (GO:0061512)	0.432657	0.567863	1.80561	1.51275	EHD1
retinoid metabolic process (GO:0001523)	0.435972	0.571856	1.36461	1.13287	GPC1;APOB
cytoplasmic translation (GO:0002181)	0.441423	0.574449	1.34955	1.10359	RPLP1;RPL22L1
aortic valve development (GO:0003176)	0.441779	0.574449	1.75393	1.43286	SLIT2
regulation of cell cycle G1/S phase transition (GO:1902806)	0.441779	0.574449	1.75393	1.43286	CDKN1A
regulation of microtubule-based process (GO:0032886)	0.441779	0.574449	1.75393	1.43286	MACF1
regulation of mRNA processing (GO:0050684)	0.441779	0.574449	1.75393	1.43286	SRPK1
regulation of osteoclast differentiation (GO:0045670)	0.441779	0.574449	1.75393	1.43286	UBASH3B
endoderm formation (GO:0001706)	0.441779	0.574449	1.75393	1.43286	HMGA2
telomere maintenance via telomere lengthening (GO:0010833)	0.441779	0.574449	1.75393	1.43286	CDK2
transferrin transport (GO:0033572)	0.441779	0.574449	1.75393	1.43286	STEAP3
negative regulation of cellular protein localization (GO:1903828)	0.441779	0.574449	1.75393	1.43286	ANKRD13A
negative regulation of DNA metabolic process (GO:0051053)	0.441779	0.574449	1.75393	1.43286	CDKN1A
platelet aggregation (GO:0070527)	0.441779	0.574449	1.75393	1.43286	UBASH3B
positive regulation of innate immune response (GO:0045089)	0.441779	0.574449	1.75393	1.43286	MAVS
positive regulation of substrate adhesion-dependent cell spreading (GO:1900026)	0.441779	0.574449	1.75393	1.43286	NRP1
regulation of kinase activity (GO:0043549)	0.446845	0.579601	1.33481	1.07525	AXL;EGFR
hemopoiesis (GO:0030097)	0.446845	0.579601	1.33481	1.07525	BMI1;ZFP36L2
nucleosome organization (GO:0034728)	0.446845	0.579601	1.33481	1.07525	HMGA1;NAP1L1
positive regulation of epithelial cell migration (GO:0010634)	0.446845	0.579601	1.33481	1.07525	NRP1;ADAM9
negative regulation of multicellular organismal process (GO:0051241)	0.45047	0.57966	1.16984	0.932902	CYP51A1;NPTN;ATP2B1;EGFR
positive regulation of GTPase activity (GO:0043547)	0.45047	0.57966	1.16984	0.932902	TBC1D4;CAV2;RGS10;ARHGAP29
acyl-CoA metabolic process (GO:0006637)	0.450755	0.57966	1.70512	1.3587	HMGCS1
proton transmembrane transport (GO:1902600)	0.450755	0.57966	1.70512	1.3587	COX15
anterograde axonal transport (GO:0008089)	0.450755	0.57966	1.70512	1.3587	KIF1B
regulation of p38MAPK cascade (GO:1900744)	0.450755	0.57966	1.70512	1.3587	PJA2
regulation of transport (GO:0051049)	0.450755	0.57966	1.70512	1.3587	NRP1
negative regulation of epithelial cell apoptotic process (GO:1904036)	0.450755	0.57966	1.70512	1.3587	SERPINE1
neural crest cell migration (GO:0001755)	0.450755	0.57966	1.70512	1.3587	NRP1
phagosome maturation (GO:0090382)	0.450755	0.57966	1.70512	1.3587	RAB43
positive regulation of exocytosis (GO:0045921)	0.450755	0.57966	1.70512	1.3587	RAB3D
positive regulation of myeloid cell differentiation (GO:0045639)	0.450755	0.57966	1.70512	1.3587	SCIN
positive regulation of signaling receptor activity (GO:2000273)	0.450755	0.57966	1.70512	1.3587	NRP1
protein insertion into ER membrane (GO:0045048)	0.450755	0.57966	1.70512	1.3587	UBE2J2
regulation of cell cycle phase transition (GO:1901987)	0.452237	0.58121	1.32039	1.04779	CDKN1A;UBE2S
negative regulation of transcription, DNA-templated (GO:0045892)	0.454625	0.583921	1.0552	0.831799	ZNF133;JUN;SMURF2;ATP8B1;EHMT2;CAV1;HMGA1;HMGA2;BMI1;DKK3;GATAD2A;CCND1;CREB3L1;ZNF318;APBB1;LRRFIP1
peptidyl-serine phosphorylation (GO:0018105)	0.458698	0.585638	1.20397	0.938332	PRKCD;CDK2;SGK3
regulation of apoptotic signaling pathway (GO:2001233)	0.459586	0.585638	1.65895	1.28972	DEPTOR
regulation of axon extension (GO:0030516)	0.459586	0.585638	1.65895	1.28972	MACF1
connective tissue development (GO:0061448)	0.459586	0.585638	1.65895	1.28972	SPTLC2
response to estradiol (GO:0032355)	0.459586	0.585638	1.65895	1.28972	EGFR
ventricular septum development (GO:0003281)	0.459586	0.585638	1.65895	1.28972	SLIT2
mRNA destabilization (GO:0061157)	0.459586	0.585638	1.65895	1.28972	ZFP36L2
negative regulation of endothelial cell migration (GO:0010596)	0.459586	0.585638	1.65895	1.28972	SLIT2
negative regulation of proteasomal protein catabolic process (GO:1901799)	0.459586	0.585638	1.65895	1.28972	GABARAPL2
negative regulation of TOR signaling (GO:0032007)	0.459586	0.585638	1.65895	1.28972	DEPTOR
positive regulation of cell development (GO:0010720)	0.459586	0.585638	1.65895	1.28972	NAP1L1
positive regulation of insulin secretion (GO:0032024)	0.459586	0.585638	1.65895	1.28972	GLUD1
positive regulation of potassium ion transport (GO:0043268)	0.459586	0.585638	1.65895	1.28972	KCNMA1
regulation of MAP kinase activity (GO:0043405)	0.462931	0.589185	1.29246	0.995423	PRKCD;EGFR
positive regulation of cold-induced thermogenesis (GO:0120162)	0.462931	0.589185	1.29246	0.995423	CAV1;LPIN1
protein ubiquitination (GO:0016567)	0.467963	0.590619	1.07128	0.813491	SH3RF3;SMURF2;RNF13;KCTD10;UBE2S;UBE2E2;UBE2J2;PJA2;MIB1
antigen processing and presentation of exogenous peptide antigen via MHC class II (GO:0019886)	0.468232	0.590619	1.27893	0.970442	AP1S2;KIF23
regulation of heart rate by cardiac conduction (GO:0086091)	0.468276	0.590619	1.61521	1.22546	CAV1
DNA integrity checkpoint signaling (GO:0031570)	0.468276	0.590619	1.61521	1.22546	CHEK1
regulation of peptidyl-threonine phosphorylation (GO:0010799)	0.468276	0.590619	1.61521	1.22546	RIPK2
endothelial cell migration (GO:0043542)	0.468276	0.590619	1.61521	1.22546	NRP1
regulation of protein tyrosine kinase activity (GO:0061097)	0.468276	0.590619	1.61521	1.22546	CAV1
response to peptide (GO:1901652)	0.468276	0.590619	1.61521	1.22546	ERBIN
membrane protein proteolysis (GO:0033619)	0.468276	0.590619	1.61521	1.22546	ADAM9
vesicle cytoskeletal trafficking (GO:0099518)	0.468276	0.590619	1.61521	1.22546	MYO5A
negative regulation of cellular metabolic process (GO:0031324)	0.468276	0.590619	1.61521	1.22546	ANKRD13A
negative regulation of lymphocyte proliferation (GO:0050672)	0.468276	0.590619	1.61521	1.22546	PDCD1LG2
negative regulation of protein secretion (GO:0050709)	0.468276	0.590619	1.61521	1.22546	CYP51A1
organophosphate biosynthetic process (GO:0090407)	0.468276	0.590619	1.61521	1.22546	PCYT2
protein acylation (GO:0043543)	0.468276	0.590619	1.61521	1.22546	ZDHHC3
protein autophosphorylation (GO:0046777)	0.471121	0.59385	1.18064	0.888595	STK10;EIF2AK4;EGFR
positive regulation of stress-activated MAPK cascade (GO:0032874)	0.473502	0.596389	1.26568	0.946223	SH3RF3;PJA2
positive regulation of cell motility (GO:2000147)	0.475069	0.596389	1.13169	0.842314	WNT5B;CAV1;ADAM9;EGFR
carboxylic acid metabolic process (GO:0019752)	0.476827	0.596389	1.57372	1.1655	GLUD1
regulation of microtubule polymerization (GO:0031113)	0.476827	0.596389	1.57372	1.1655	CAMSAP1
response to organonitrogen compound (GO:0010243)	0.476827	0.596389	1.57372	1.1655	DHFR
ribosomal small subunit biogenesis (GO:0042274)	0.476827	0.596389	1.57372	1.1655	NOP14
stem cell differentiation (GO:0048863)	0.476827	0.596389	1.57372	1.1655	HMGA2
sulfur compound catabolic process (GO:0044273)	0.476827	0.596389	1.57372	1.1655	CSPG4
negative regulation of blood coagulation (GO:0030195)	0.476827	0.596389	1.57372	1.1655	SERPINE1
negative regulation of ERBB signaling pathway (GO:1901185)	0.476827	0.596389	1.57372	1.1655	EGFR
negative regulation of I-kappaB kinase/NF-kappaB signaling (GO:0043124)	0.476827	0.596389	1.57372	1.1655	USP10
organic hydroxy compound transport (GO:0015850)	0.476827	0.596389	1.57372	1.1655	ATP8B1
positive regulation of double-strand break repair (GO:2000781)	0.476827	0.596389	1.57372	1.1655	FMN2
antigen processing and presentation of peptide antigen via MHC class II (GO:0002495)	0.47874	0.598069	1.2527	0.922738	AP1S2;KIF23
positive regulation of translation (GO:0045727)	0.47874	0.598069	1.2527	0.922738	COA3;SAMD4A
cellular response to chemical stress (GO:0062197)	0.483946	0.602553	1.23999	0.899959	MSRA;CAV1
positive regulation of cell cycle process (GO:0090068)	0.483946	0.602553	1.23999	0.899959	SVIL;KIF23
positive regulation of protein localization to membrane (GO:1905477)	0.483946	0.602553	1.23999	0.899959	MIEF1;EGFR
cortical cytoskeleton organization (GO:0030865)	0.485241	0.602553	1.5343	1.10946	RND3
regulation of protein dephosphorylation (GO:0035304)	0.485241	0.602553	1.5343	1.10946	PRKCD
regulation of release of cytochrome c from mitochondria (GO:0090199)	0.485241	0.602553	1.5343	1.10946	BCL2L1
JNK cascade (GO:0007254)	0.485241	0.602553	1.5343	1.10946	RIPK2
keratinocyte differentiation (GO:0030216)	0.485241	0.602553	1.5343	1.10946	ADAM9
T cell differentiation (GO:0030217)	0.485241	0.602553	1.5343	1.10946	ZFP36L2
positive regulation of cation transmembrane transport (GO:1904064)	0.485241	0.602553	1.5343	1.10946	KCNMA1
regulation of I-kappaB kinase/NF-kappaB signaling (GO:0043122)	0.485485	0.602553	1.11609	0.806492	MAVS;CANT1;RIPK2;USP10
protein O-linked glycosylation (GO:0006493)	0.48912	0.605633	1.22752	0.877859	GALNT6;FKRP
regulation of cell death (GO:0010941)	0.48912	0.605633	1.22752	0.877859	RIPK2;NOA1
mitotic sister chromatid segregation (GO:0000070)	0.48912	0.605633	1.22752	0.877859	KIF23;PIBF1
positive regulation of vasculature development (GO:1904018)	0.48912	0.605633	1.22752	0.877859	SERPINE1;HMGA2
ATP-dependent chromatin remodeling (GO:0043044)	0.49352	0.608568	1.4968	1.05703	MBD3
calcium ion transmembrane import into cytosol (GO:0097553)	0.49352	0.608568	1.4968	1.05703	ITPR3
regulation of DNA recombination (GO:0000018)	0.49352	0.608568	1.4968	1.05703	CHEK1
ceramide biosynthetic process (GO:0046513)	0.49352	0.608568	1.4968	1.05703	SPTLC2
heterophilic cell-cell adhesion via plasma membrane cell adhesion molecules (GO:0007157)	0.49352	0.608568	1.4968	1.05703	NECTIN3
skeletal system morphogenesis (GO:0048705)	0.49352	0.608568	1.4968	1.05703	FBN2
translesion synthesis (GO:0019985)	0.49352	0.608568	1.4968	1.05703	USP10
antigen processing and presentation of exogenous peptide antigen (GO:0002478)	0.494262	0.608768	1.21531	0.856415	AP1S2;KIF23
cellular response to organonitrogen compound (GO:0071417)	0.494262	0.608768	1.21531	0.856415	SLIT2;CPEB4
negative regulation of canonical Wnt signaling pathway (GO:0090090)	0.495571	0.610023	1.13656	0.797916	CAV1;IGFBP6;DKK3
regulation of insulin secretion (GO:0050796)	0.499371	0.612855	1.20333	0.835601	GLUD1;ITPR3
steroid metabolic process (GO:0008202)	0.499371	0.612855	1.20333	0.835601	CYP51A1;MSMO1
regulation of cell-substrate adhesion (GO:0010810)	0.501666	0.612855	1.46109	1.00789	CORO2B
cellular response to glucose starvation (GO:0042149)	0.501666	0.612855	1.46109	1.00789	CPEB4
cellular response to retinoic acid (GO:0071300)	0.501666	0.612855	1.46109	1.00789	WNT5B
development of primary male sexual characteristics (GO:0046546)	0.501666	0.612855	1.46109	1.00789	NCOA4
DNA synthesis involved in DNA repair (GO:0000731)	0.501666	0.612855	1.46109	1.00789	USP10
glutathione metabolic process (GO:0006749)	0.501666	0.612855	1.46109	1.00789	ETHE1
signal release from synapse (GO:0099643)	0.501666	0.612855	1.46109	1.00789	PDZD11
male gonad development (GO:0008584)	0.501666	0.612855	1.46109	1.00789	NCOA4
natural killer cell activation (GO:0030101)	0.501666	0.612855	1.46109	1.00789	AXL
positive regulation of peptide hormone secretion (GO:0090277)	0.501666	0.612855	1.46109	1.00789	GLUD1
positive regulation of phospholipase C activity (GO:0010863)	0.501666	0.612855	1.46109	1.00789	EGFR
activation of GTPase activity (GO:0090630)	0.504446	0.615536	1.19159	0.815396	TBC1D4;ARHGAP29
positive regulation of cellular metabolic process (GO:0031325)	0.504446	0.615536	1.19159	0.815396	CDKN1A;FASN
apoptotic process (GO:0006915)	0.509458	0.61655	1.08128	0.729226	ADAM15;CHEK1;PRKCD;BCL2L1
peptidyl-lysine modification (GO:0018205)	0.509489	0.61655	1.18007	0.795777	LOX;LOXL1
regulation of endothelial cell apoptotic process (GO:2000351)	0.509681	0.61655	1.42703	0.961778	SERPINE1
embryonic organ morphogenesis (GO:0048562)	0.509681	0.61655	1.42703	0.961778	FBN2
intracellular protein transmembrane transport (GO:0065002)	0.509681	0.61655	1.42703	0.961778	TIMM23
intracellular steroid hormone receptor signaling pathway (GO:0030518)	0.509681	0.61655	1.42703	0.961778	NCOA4
metal ion homeostasis (GO:0055065)	0.509681	0.61655	1.42703	0.961778	CAV1
mRNA catabolic process (GO:0006402)	0.509681	0.61655	1.42703	0.961778	ZFP36L2
negative regulation of epidermal growth factor receptor signaling pathway (GO:0042059)	0.509681	0.61655	1.42703	0.961778	EGFR
neurotransmitter secretion (GO:0007269)	0.509681	0.61655	1.42703	0.961778	PDZD11
positive regulation of biosynthetic process (GO:0009891)	0.509681	0.61655	1.42703	0.961778	CREB3L1
positive regulation of mRNA catabolic process (GO:0061014)	0.509681	0.61655	1.42703	0.961778	ZFP36L2
positive regulation of osteoblast differentiation (GO:0045669)	0.509681	0.61655	1.42703	0.961778	FBN2
positive regulation of potassium ion transmembrane transport (GO:1901381)	0.509681	0.61655	1.42703	0.961778	KCNMA1
positive regulation of receptor-mediated endocytosis (GO:0048260)	0.509681	0.61655	1.42703	0.961778	SERPINE1
peptidyl-serine modification (GO:0018209)	0.511555	0.618358	1.10895	0.743327	PRKCD;CDK2;SGK3
cellular response to cytokine stimulus (GO:0071345)	0.511764	0.618358	1.03558	0.693722	CDKN1A;CCND1;AXL;USP10;ERBIN;PTPN14;ZFP36L2;BCL2L1
positive regulation of intracellular signal transduction (GO:1902533)	0.515016	0.621793	1.02826	0.682306	MAVS;CANT1;RNF13;RIPK2;AXL;CAV2;CAV1;EGFR;BCL2L1
amino acid transmembrane transport (GO:0003333)	0.517568	0.621793	1.39453	0.918457	SLC25A22
regulation of DNA repair (GO:0006282)	0.517568	0.621793	1.39453	0.918457	EGFR
cellular response to radiation (GO:0071478)	0.517568	0.621793	1.39453	0.918457	CDKN1A
regulation of receptor signaling pathway via JAK-STAT (GO:0046425)	0.517568	0.621793	1.39453	0.918457	CAV1
zymogen activation (GO:0031638)	0.517568	0.621793	1.39453	0.918457	RIPK2
negative regulation of T cell activation (GO:0050868)	0.517568	0.621793	1.39453	0.918457	PDCD1LG2
positive regulation of chemotaxis (GO:0050921)	0.517568	0.621793	1.39453	0.918457	NRP1
positive regulation of nervous system development (GO:0051962)	0.517568	0.621793	1.39453	0.918457	NAP1L1
positive regulation of RNA metabolic process (GO:0051254)	0.517568	0.621793	1.39453	0.918457	EGFR
positive regulation of I-kappaB kinase/NF-kappaB signaling (GO:0043123)	0.519446	0.623692	1.09563	0.71763	MAVS;CANT1;RIPK2
DNA repair (GO:0006281)	0.522839	0.626813	1.0469	0.678892	MDC1;MGME1;CHEK1;HMGA2;APBB1
positive regulation of ERK1 and ERK2 cascade (GO:0070374)	0.523366	0.626813	1.08909	0.705159	NRP1;PRXL2C;EGFR
regulation of protein ubiquitination (GO:0031396)	0.524413	0.626813	1.14681	0.740237	RIPK2;CAV1
regulation of cellular protein localization (GO:1903827)	0.525329	0.626813	1.36347	0.877709	GPC1
regulation of double-strand break repair via homologous recombination (GO:0010569)	0.525329	0.626813	1.36347	0.877709	CHEK1
erythrocyte differentiation (GO:0030218)	0.525329	0.626813	1.36347	0.877709	ATP5IF1
regulation of synaptic transmission, glutamatergic (GO:0051966)	0.525329	0.626813	1.36347	0.877709	TPRG1L
spliceosomal complex assembly (GO:0000245)	0.525329	0.626813	1.36347	0.877709	SRPK1
positive regulation of organelle assembly (GO:1902117)	0.525329	0.626813	1.36347	0.877709	CCDC88A
positive regulation of smooth muscle cell proliferation (GO:0048661)	0.525329	0.626813	1.36347	0.877709	JUN
postreplication repair (GO:0006301)	0.525329	0.626813	1.36347	0.877709	USP10
rRNA processing (GO:0006364)	0.527268	0.62877	1.08263	0.692933	NOP14;RPLP1;TFB1M
response to endoplasmic reticulum stress (GO:0034976)	0.52932	0.630858	1.13613	0.722765	JUN;CREB3L1
regulation of ERK1 and ERK2 cascade (GO:0070372)	0.532917	0.634122	1.04856	0.659951	NRP1;PRXL2C;TIMP3;EGFR
epithelial to mesenchymal transition (GO:0001837)	0.532965	0.634122	1.33376	0.839337	HMGA2
polyol metabolic process (GO:0019751)	0.532965	0.634122	1.33376	0.839337	INPP4B
innate immune response (GO:0045087)	0.534669	0.63579	1.03258	0.646507	MAVS;ADAM15;RIPK2;PJA2;SRPK1
negative regulation of transcription by RNA polymerase II (GO:0000122)	0.540476	0.638001	1.00209	0.616592	ZNF133;JUN;CCND1;SMURF2;EHMT2;CAV1;HMGA2;APBB1;LRRFIP1;BMI1;GATAD2A
purine ribonucleotide biosynthetic process (GO:0009152)	0.540478	0.638001	1.30532	0.803164	AK5
base-excision repair (GO:0006284)	0.540478	0.638001	1.30532	0.803164	HMGA2
cellular response to alcohol (GO:0097306)	0.540478	0.638001	1.30532	0.803164	ADAM15
cellular response to ionizing radiation (GO:0071479)	0.540478	0.638001	1.30532	0.803164	CDKN1A
regulation of interleukin-2 production (GO:0032663)	0.540478	0.638001	1.30532	0.803164	HOMER3
cognition (GO:0050890)	0.540478	0.638001	1.30532	0.803164	DOP1B
histone H4 acetylation (GO:0043967)	0.540478	0.638001	1.30532	0.803164	APBB1
inositol phosphate metabolic process (GO:0043647)	0.540478	0.638001	1.30532	0.803164	INPP4B
substrate adhesion-dependent cell spreading (GO:0034446)	0.540478	0.638001	1.30532	0.803164	NRP1
myelination (GO:0042552)	0.540478	0.638001	1.30532	0.803164	GPC1
negative regulation of MAP kinase activity (GO:0043407)	0.540478	0.638001	1.30532	0.803164	PRKCD
phosphatidic acid biosynthetic process (GO:0006654)	0.540478	0.638001	1.30532	0.803164	LPCAT4
sulfur compound biosynthetic process (GO:0044272)	0.543832	0.6416	1.10526	0.673227	GLCE;CSPG4
membrane organization (GO:0061024)	0.546072	0.643833	1.03072	0.623592	CCDC88A;LPCAT2;APOB;EGFR
adherens junction organization (GO:0034332)	0.547871	0.643833	1.27806	0.769027	NECTIN3
cellular defense response (GO:0006968)	0.547871	0.643833	1.27806	0.769027	FOSL1
cellular response to mechanical stimulus (GO:0071260)	0.547871	0.643833	1.27806	0.769027	CHEK1
regulation of stress-activated MAPK cascade (GO:0032872)	0.547871	0.643833	1.27806	0.769027	EGFR
RNA catabolic process (GO:0006401)	0.547871	0.643833	1.27806	0.769027	ZFP36L2
mitotic cytokinesis (GO:0000281)	0.547871	0.643833	1.27806	0.769027	KIF23
regulation of generation of precursor metabolites and energy (GO:0043467)	0.555146	0.650199	1.25191	0.736781	NOA1
iron ion transport (GO:0006826)	0.555146	0.650199	1.25191	0.736781	STEAP3
negative regulation of ERK1 and ERK2 cascade (GO:0070373)	0.555146	0.650199	1.25191	0.736781	TIMP3
neuron migration (GO:0001764)	0.555146	0.650199	1.25191	0.736781	NRP1
phosphatidic acid metabolic process (GO:0046473)	0.555146	0.650199	1.25191	0.736781	LPCAT4
positive regulation of cell morphogenesis involved in differentiation (GO:0010770)	0.555146	0.650199	1.25191	0.736781	NRP1
ion transport (GO:0006811)	0.558031	0.65285	1.07601	0.627677	SLC9A7;SLC25A22
positive regulation of angiogenesis (GO:0045766)	0.558031	0.65285	1.07601	0.627677	SERPINE1;HMGA2
regulation of axonogenesis (GO:0050770)	0.562304	0.654204	1.22681	0.706292	SLIT2
regulation of epithelial cell migration (GO:0010632)	0.562304	0.654204	1.22681	0.706292	MACF1
DNA duplex unwinding (GO:0032508)	0.562304	0.654204	1.22681	0.706292	HMGA1
regulation of protein modification process (GO:0031399)	0.562304	0.654204	1.22681	0.706292	CCDC88A
gonad development (GO:0008406)	0.562304	0.654204	1.22681	0.706292	NCOA4
intrinsic apoptotic signaling pathway in response to DNA damage (GO:0008630)	0.562304	0.654204	1.22681	0.706292	BCL2L1
mesenchymal cell differentiation (GO:0048762)	0.562304	0.654204	1.22681	0.706292	HMGA2
mitotic metaphase plate congression (GO:0007080)	0.562304	0.654204	1.22681	0.706292	PIBF1
negative regulation of protein ubiquitination (GO:0031397)	0.562304	0.654204	1.22681	0.706292	CAV1
positive regulation of fat cell differentiation (GO:0045600)	0.562304	0.654204	1.22681	0.706292	SYAP1
positive regulation of cell projection organization (GO:0031346)	0.562694	0.654296	1.06659	0.613312	NPTN;SLIT2
regulation of cellular response to stress (GO:0080135)	0.567322	0.659111	1.05735	0.599333	HSPH1;CORO2B
regulation of release of sequestered calcium ion into cytosol (GO:0051279)	0.569347	0.659111	1.2027	0.677438	UBASH3B
response to peptide hormone (GO:0043434)	0.569347	0.659111	1.2027	0.677438	CAV1
myeloid cell differentiation (GO:0030099)	0.569347	0.659111	1.2027	0.677438	ATP5IF1
negative regulation of cellular biosynthetic process (GO:0031327)	0.569347	0.659111	1.2027	0.677438	CAV1
positive regulation of developmental growth (GO:0048639)	0.569347	0.659111	1.2027	0.677438	MACF1
positive regulation of protein localization to cell periphery (GO:1904377)	0.569347	0.659111	1.2027	0.677438	EGFR
positive regulation of protein localization to plasma membrane (GO:1903078)	0.569347	0.659111	1.2027	0.677438	EGFR
epidermal cell differentiation (GO:0009913)	0.576277	0.665524	1.17951	0.650106	ADAM9
positive regulation of chemokine production (GO:0032722)	0.576277	0.665524	1.17951	0.650106	MAVS
positive regulation of macroautophagy (GO:0016239)	0.576277	0.665524	1.17951	0.650106	SPTLC2
positive regulation of NIK/NF-kappaB signaling (GO:1901224)	0.576277	0.665524	1.17951	0.650106	EGFR
macroautophagy (GO:0016236)	0.576471	0.665524	1.03932	0.572488	GABARAPL2;MAP1LC3B2
regulation of cellular amino acid metabolic process (GO:0006521)	0.583095	0.671695	1.15719	0.624195	BCKDK
regulation of megakaryocyte differentiation (GO:0045652)	0.583095	0.671695	1.15719	0.624195	SCIN
regulation of proteolysis (GO:0030162)	0.583095	0.671695	1.15719	0.624195	CAV1
positive regulation of leukocyte chemotaxis (GO:0002690)	0.583095	0.671695	1.15719	0.624195	SERPINE1
potassium ion transport (GO:0006813)	0.585478	0.67407	1.02189	0.547045	SLC9A7;KCNMA1
proteasome-mediated ubiquitin-dependent protein catabolic process (GO:0043161)	0.588928	0.676598	0.969546	0.513328	SMURF2;KCTD10;UBE2S;CDK2;UBE2J2
ceramide metabolic process (GO:0006672)	0.589805	0.676598	1.13571	0.599611	SPTLC2
glycoprotein metabolic process (GO:0009100)	0.589805	0.676598	1.13571	0.599611	B4GALT7
negative regulation of cytokine-mediated signaling pathway (GO:0001960)	0.589805	0.676598	1.13571	0.599611	SLIT2
negative regulation of protein modification by small protein conjugation or removal (GO:1903321)	0.589805	0.676598	1.13571	0.599611	CAV1
cellular response to organic substance (GO:0071310)	0.589929	0.676598	1.01339	0.534822	SLIT2;PTPN14
positive regulation of epithelial cell proliferation (GO:0050679)	0.589929	0.676598	1.01339	0.534822	NRP1;EGFR
negative regulation of Wnt signaling pathway (GO:0030178)	0.594335	0.681279	0.978071	0.508903	CAV1;IGFBP6;DKK3
DNA damage response, signal transduction by p53 class mediator resulting in cell cycle arrest (GO:0006977)	0.596407	0.681741	1.115	0.576268	CDKN1A
Rho protein signal transduction (GO:0007266)	0.596407	0.681741	1.115	0.576268	ARHGAP29
nuclear-transcribed mRNA catabolic process, deadenylation-dependent decay (GO:0000288)	0.596407	0.681741	1.115	0.576268	SAMD4A
peptidyl-tyrosine modification (GO:0018212)	0.596407	0.681741	1.115	0.576268	EGFR
positive regulation of interleukin-1 beta production (GO:0032731)	0.596407	0.681741	1.115	0.576268	RIPK2
positive regulation of cell differentiation (GO:0045597)	0.596685	0.681741	0.965002	0.498294	FBN2;GPC1;SYAP1;APOB
regulation of reactive oxygen species metabolic process (GO:2000377)	0.602902	0.687721	1.09503	0.554087	CDKN1A
monocarboxylic acid transport (GO:0015718)	0.602902	0.687721	1.09503	0.554087	ATP8B1
protein K48-linked ubiquitination (GO:0070936)	0.602902	0.687721	1.09503	0.554087	UBE2E2
negative regulation of macromolecule metabolic process (GO:0010605)	0.604897	0.689622	0.962561	0.483876	PC;CREB3L1;ANKRD13A
cellular component assembly (GO:0022607)	0.605795	0.690271	0.95359	0.477952	BAIAP2L1;SCIN;KNTC1;BAIAP2
chordate embryonic development (GO:0043009)	0.609294	0.691257	1.07577	0.532994	KIAA1217
eye development (GO:0001654)	0.609294	0.691257	1.07577	0.532994	FBN2
regulation of tumor necrosis factor-mediated signaling pathway (GO:0010803)	0.609294	0.691257	1.07577	0.532994	TAX1BP1
membrane lipid biosynthetic process (GO:0046467)	0.609294	0.691257	1.07577	0.532994	SPTLC2
muscle organ development (GO:0007517)	0.609294	0.691257	1.07577	0.532994	TCF12
negative regulation of hydrolase activity (GO:0051346)	0.609294	0.691257	1.07577	0.532994	ATP5IF1
nucleosome assembly (GO:0006334)	0.609294	0.691257	1.07577	0.532994	NAP1L1
positive regulation of mitochondrion organization (GO:0010822)	0.609294	0.691257	1.07577	0.532994	MIEF1
cellular protein localization (GO:0034613)	0.610718	0.692498	0.945216	0.466106	EHD1;RAB43;TBC1D4;SEPTIN9;EGFR
plasma membrane bounded cell projection organization (GO:0120036)	0.611648	0.693179	0.972931	0.478292	EHD1;CAMSAP1
phospholipid transport (GO:0015914)	0.615583	0.696887	1.05717	0.512921	ATP8B1
positive regulation of tyrosine phosphorylation of STAT protein (GO:0042531)	0.615583	0.696887	1.05717	0.512921	PIBF1
Golgi organization (GO:0007030)	0.620087	0.701229	0.957631	0.457648	RAB43;ATP8B1
protein glycosylation (GO:0006486)	0.620087	0.701229	0.957631	0.457648	GALNT6;B4GALT7
cellular protein catabolic process (GO:0044257)	0.621771	0.701623	1.03919	0.493808	RSPRY1
response to organic cyclic compound (GO:0014070)	0.621771	0.701623	1.03919	0.493808	DHFR
ribonucleoprotein complex biogenesis (GO:0022613)	0.621771	0.701623	1.03919	0.493808	NOP14
Notch signaling pathway (GO:0007219)	0.621771	0.701623	1.03919	0.493808	MIB1
cellular response to metal ion (GO:0071248)	0.624253	0.704045	0.950159	0.447714	JUN;EGFR
positive regulation of cytokine production (GO:0001819)	0.626616	0.70633	0.927743	0.433647	MAVS;RIPK2;SERPINE1;LRRFIP1;PIBF1
O-glycan processing (GO:0016266)	0.62786	0.706595	1.02182	0.475595	GALNT6
pattern recognition receptor signaling pathway (GO:0002221)	0.62786	0.706595	1.02182	0.475595	APOB
protein lipidation (GO:0006497)	0.62786	0.706595	1.02182	0.475595	ZDHHC3
ncRNA processing (GO:0034470)	0.628828	0.707305	0.928197	0.430588	NOP14;RPLP1;FARS2
generation of neurons (GO:0048699)	0.632164	0.709535	0.923485	0.423516	NRP1;WNT5B;ITM2C
RNA metabolic process (GO:0016070)	0.63248	0.709535	0.935557	0.428585	GTF2F1;GTF2F2
regulation of neurogenesis (GO:0050767)	0.633851	0.709535	1.00502	0.45823	NAP1L1
double-strand break repair via nonhomologous end joining (GO:0006303)	0.633851	0.709535	1.00502	0.45823	MDC1
response to retinoic acid (GO:0032526)	0.633851	0.709535	1.00502	0.45823	WNT5B
I-kappaB kinase/NF-kappaB signaling (GO:0007249)	0.633851	0.709535	1.00502	0.45823	RIPK2
stress-activated MAPK cascade (GO:0051403)	0.633851	0.709535	1.00502	0.45823	RIPK2
positive regulation of cysteine-type endopeptidase activity (GO:2001056)	0.633851	0.709535	1.00502	0.45823	RIPK2
positive regulation of interleukin-1 production (GO:0032732)	0.633851	0.709535	1.00502	0.45823	RIPK2
anterior/posterior pattern specification (GO:0009952)	0.639746	0.71461	0.98876	0.441663	ATP6AP2
monocarboxylic acid biosynthetic process (GO:0072330)	0.639746	0.71461	0.98876	0.441663	GAMT
positive regulation of DNA metabolic process (GO:0051054)	0.639746	0.71461	0.98876	0.441663	EGFR
positive regulation of Ras protein signal transduction (GO:0046579)	0.639746	0.71461	0.98876	0.441663	ERBIN
positive regulation of MAPK cascade (GO:0043410)	0.643798	0.718754	0.907069	0.399446	NRP1;CAV2;PRXL2C;EGFR
protein modification by small protein conjugation (GO:0032446)	0.64438	0.718795	0.911072	0.400386	SMURF2;KCTD10;UBE2S;UBE2J2;PJA2;MIB1
regulation of inflammatory response (GO:0050727)	0.645301	0.718795	0.905103	0.39647	SERPINE1;PRKCD;DAGLB
regulation of cellular ketone metabolic process (GO:0010565)	0.645546	0.718795	0.973016	0.425848	CAV1
lipid homeostasis (GO:0055088)	0.645546	0.718795	0.973016	0.425848	FABP3
pre-replicative complex assembly (GO:0036388)	0.645546	0.718795	0.973016	0.425848	MCM5
regulation of cellular catabolic process (GO:0031329)	0.651254	0.723998	0.957764	0.410743	USP10
chemical homeostasis (GO:0048878)	0.651254	0.723998	0.957764	0.410743	SLC4A4
tRNA modification (GO:0006400)	0.651254	0.723998	0.957764	0.410743	AARS2
cell-cell junction assembly (GO:0007043)	0.656869	0.727162	0.942981	0.396307	CD9
cellular component disassembly (GO:0022411)	0.656869	0.727162	0.942981	0.396307	ADAM15
cellular response to nutrient levels (GO:0031669)	0.656869	0.727162	0.942981	0.396307	EHMT2
embryonic organ development (GO:0048568)	0.656869	0.727162	0.942981	0.396307	NES
extracellular matrix disassembly (GO:0022617)	0.656869	0.727162	0.942981	0.396307	ADAM15
negative regulation of G2/M transition of mitotic cell cycle (GO:0010972)	0.656869	0.727162	0.942981	0.396307	CHEK1
positive regulation of cell death (GO:0010942)	0.656869	0.727162	0.942981	0.396307	RIPK2
positive regulation of T cell proliferation (GO:0042102)	0.656869	0.727162	0.942981	0.396307	PDCD1LG2
enzyme linked receptor protein signaling pathway (GO:0007167)	0.660169	0.730044	0.887783	0.368661	AXL;EGFR
transcription initiation from RNA polymerase II promoter (GO:0006367)	0.660169	0.730044	0.887783	0.368661	GTF2F1;GTF2F2
protein N-linked glycosylation (GO:0006487)	0.662395	0.731735	0.928646	0.382503	B4GALT7
positive regulation of catabolic process (GO:0009896)	0.662395	0.731735	0.928646	0.382503	SMURF2
phosphate-containing compound metabolic process (GO:0006796)	0.66438	0.733542	0.878848	0.359362	BCKDK;INPP4B;LPCAT4
chromatin organization (GO:0006325)	0.667767	0.735806	0.875011	0.353344	HMGA2;BAZ1A
regulation of translational initiation (GO:0006446)	0.667831	0.735806	0.914739	0.369298	EIF2AK4
regulation of tyrosine phosphorylation of STAT protein (GO:0042509)	0.667831	0.735806	0.914739	0.369298	PIBF1
interferon-gamma-mediated signaling pathway (GO:0060333)	0.667831	0.735806	0.914739	0.369298	PRKCD
protein-DNA complex assembly (GO:0065004)	0.671514	0.739088	0.868761	0.345958	MCM5;NAP1L1
neuron development (GO:0048666)	0.671514	0.739088	0.868761	0.345958	EHD1;CAMSAP1
negative regulation of cellular catabolic process (GO:0031330)	0.673181	0.740147	0.901241	0.356658	TIMP3
positive regulation of MAP kinase activity (GO:0043406)	0.673181	0.740147	0.901241	0.356658	EGFR
ubiquitin-dependent protein catabolic process (GO:0006511)	0.674313	0.741004	0.876374	0.345344	SMURF2;RNF13;KCTD10;UBE2S;MIB1
positive regulation of cell-substrate adhesion (GO:0010811)	0.678445	0.745154	0.888134	0.344554	NRP1
regulation of hematopoietic stem cell differentiation (GO:1902036)	0.683624	0.748493	0.875402	0.332957	TCF12
fatty acid biosynthetic process (GO:0006633)	0.683624	0.748493	0.875402	0.332957	SCD5
regulation of TOR signaling (GO:0032006)	0.683624	0.748493	0.875402	0.332957	DEPTOR
histone acetylation (GO:0016573)	0.683624	0.748493	0.875402	0.332957	APBB1
negative regulation of neuron apoptotic process (GO:0043524)	0.683624	0.748493	0.875402	0.332957	CPEB4
positive regulation of cellular protein localization (GO:1903829)	0.683624	0.748493	0.875402	0.332957	CCDC88A
cell morphogenesis involved in differentiation (GO:0000904)	0.68872	0.752895	0.863028	0.321841	NRP1
extrinsic apoptotic signaling pathway (GO:0097191)	0.68872	0.752895	0.863028	0.321841	BCL2L1
response to ionizing radiation (GO:0010212)	0.68872	0.752895	0.863028	0.321841	CDKN1A
transcription, DNA-templated (GO:0006351)	0.691584	0.755633	0.842176	0.310569	TFB2M;GTF2F1;GTF2F2
positive regulation of hydrolase activity (GO:0051345)	0.693284	0.756015	0.833045	0.305157	CAV2;RGS10
defense response to Gram-negative bacterium (GO:0050829)	0.693734	0.756015	0.850998	0.311182	SERPINE1
response to molecule of bacterial origin (GO:0002237)	0.693734	0.756015	0.850998	0.311182	ERBIN
ubiquitin-dependent ERAD pathway (GO:0030433)	0.693734	0.756015	0.850998	0.311182	UBE2J2
neurotransmitter transport (GO:0006836)	0.693734	0.756015	0.850998	0.311182	PDZD11
regulation of cytokine production (GO:0001817)	0.696795	0.758564	0.827374	0.2989	NPTN;ATP2B1
cellular response to organic cyclic compound (GO:0071407)	0.696795	0.758564	0.827374	0.2989	NCOA4;EGFR
proteolysis involved in cellular protein catabolic process (GO:0051603)	0.698667	0.759421	0.839298	0.300956	RSPRY1
regulation of peptide hormone secretion (GO:0090276)	0.698667	0.759421	0.839298	0.300956	ITPR3
sphingolipid biosynthetic process (GO:0030148)	0.698667	0.759421	0.839298	0.300956	SPTLC2
positive regulation of transcription by RNA polymerase II (GO:0045944)	0.702803	0.762723	0.885845	0.312418	JUN;RIPK2;SERPINE1;TCF12;HMGA1;HMGA2;GTF2F1;EGFR;FOSL1;CDK8;MAVS;APBB1;LPIN1
regulation of hematopoietic progenitor cell differentiation (GO:1901532)	0.703521	0.762723	0.827914	0.291142	TCF12
positive regulation of immune response (GO:0050778)	0.703521	0.762723	0.827914	0.291142	EIF2AK4
positive regulation of lymphocyte proliferation (GO:0050671)	0.703521	0.762723	0.827914	0.291142	PDCD1LG2
positive regulation of T cell activation (GO:0050870)	0.703521	0.762723	0.827914	0.291142	PDCD1LG2
dephosphorylation (GO:0016311)	0.707128	0.765925	0.810812	0.280981	PPP2R3A;PTPN14
regulation of cell division (GO:0051302)	0.708298	0.765925	0.816833	0.281718	BCL2L1
regulation of RNA splicing (GO:0043484)	0.708298	0.765925	0.816833	0.281718	SRPK1
regulation of T cell proliferation (GO:0042129)	0.708298	0.765925	0.816833	0.281718	PDCD1LG2
positive regulation of interleukin-6 production (GO:0032755)	0.708298	0.765925	0.816833	0.281718	MAVS
purine ribonucleotide metabolic process (GO:0009150)	0.712998	0.769027	0.806044	0.272667	AK3
inorganic cation import across plasma membrane (GO:0098659)	0.712998	0.769027	0.806044	0.272667	SLC9A7
negative regulation of developmental process (GO:0051093)	0.712998	0.769027	0.806044	0.272667	KANK1
positive regulation of endothelial cell proliferation (GO:0001938)	0.712998	0.769027	0.806044	0.272667	NRP1
positive regulation of tumor necrosis factor production (GO:0032760)	0.712998	0.769027	0.806044	0.272667	MAVS
cellular response to interleukin-1 (GO:0071347)	0.713853	0.769159	0.800131	0.269707	RIPK2;USP10
positive regulation of NF-kappaB transcription factor activity (GO:0051092)	0.713853	0.769159	0.800131	0.269707	RIPK2;CAV1
negative regulation of apoptotic signaling pathway (GO:2001234)	0.717622	0.772427	0.795536	0.263969	BCL2L1
negative regulation of protein serine/threonine kinase activity (GO:0071901)	0.717622	0.772427	0.795536	0.263969	PRKCD
MAPK cascade (GO:0000165)	0.719565	0.774122	0.817868	0.269167	ABHD17B;EGFR;ZFP36L2;BCL2L1
regulation of cellular response to heat (GO:1900034)	0.722172	0.775734	0.785296	0.255608	HSPH1
regulation of neuron differentiation (GO:0045664)	0.722172	0.775734	0.785296	0.255608	EIF2AK4
positive regulation of proteasomal ubiquitin-dependent protein catabolic process (GO:0032436)	0.722172	0.775734	0.785296	0.255608	CAV1
skeletal system development (GO:0001501)	0.723698	0.776976	0.784623	0.253733	KIAA1217;EBP
regulation of NIK/NF-kappaB signaling (GO:1901222)	0.726648	0.778949	0.775316	0.247568	EGFR
skin development (GO:0043588)	0.726648	0.778949	0.775316	0.247568	ADAM9
positive regulation of cell adhesion (GO:0045785)	0.726648	0.778949	0.775316	0.247568	ADAM9
negative regulation of protein modification process (GO:0031400)	0.731053	0.782872	0.765586	0.239834	SLIT2
positive regulation of tumor necrosis factor superfamily cytokine production (GO:1903557)	0.731053	0.782872	0.765586	0.239834	MAVS
positive regulation of protein kinase B signaling (GO:0051897)	0.733255	0.78483	0.769701	0.238808	AXL;EGFR
regulation of gene expression, epigenetic (GO:0040029)	0.735387	0.786711	0.756096	0.232392	BMI1
rRNA metabolic process (GO:0016072)	0.736378	0.78737	0.764851	0.234053	NOP14;RPLP1
regulation of defense response (GO:0031347)	0.739652	0.789263	0.746837	0.225228	DAGLB
regulation of interleukin-1 beta production (GO:0032651)	0.739652	0.789263	0.746837	0.225228	RIPK2
regulation of Notch signaling pathway (GO:0008593)	0.739652	0.789263	0.746837	0.225228	EGFR
long-chain fatty acid metabolic process (GO:0001676)	0.739652	0.789263	0.746837	0.225228	DAGLB
double-strand break repair (GO:0006302)	0.742531	0.791933	0.755331	0.224855	MDC1;APBB1
spindle assembly (GO:0051225)	0.743848	0.79213	0.737801	0.218329	PIBF1
lymphocyte differentiation (GO:0030098)	0.743848	0.79213	0.737801	0.218329	AXL
vascular transport (GO:0010232)	0.743848	0.79213	0.737801	0.218329	SLC4A4
protein polyubiquitination (GO:0000209)	0.745	0.792955	0.788399	0.232082	SMURF2;UBE2S;UBE2E2;UBE2J2
regulation of cell cycle G2/M phase transition (GO:1902749)	0.747976	0.794914	0.728981	0.211684	CDK2
Wnt signaling pathway, planar cell polarity pathway (GO:0060071)	0.747976	0.794914	0.728981	0.211684	SMURF2
negative regulation of defense response (GO:0031348)	0.747976	0.794914	0.728981	0.211684	PRKCD
response to interleukin-1 (GO:0070555)	0.752039	0.79802	0.720368	0.205281	USP10
transport across blood-brain barrier (GO:0150104)	0.752039	0.79802	0.720368	0.205281	SLC4A4
positive regulation of endothelial cell migration (GO:0010595)	0.752039	0.79802	0.720368	0.205281	NRP1
cellular protein-containing complex assembly (GO:0034622)	0.75447	0.800195	0.736979	0.207637	COX7A2;STXBP6
protein targeting to membrane (GO:0006612)	0.756036	0.800643	0.711955	0.19911	ZDHHC3
ERAD pathway (GO:0036503)	0.756036	0.800643	0.711955	0.19911	UBE2J2
regulation of transcription from RNA polymerase II promoter in response to stress (GO:0043618)	0.756036	0.800643	0.711955	0.19911	CHEK1
positive regulation of DNA-binding transcription factor activity (GO:0051091)	0.758392	0.802733	0.754562	0.208678	MAVS;RIPK2;CAV1
regulation of establishment of planar polarity (GO:0090175)	0.759968	0.80309	0.703736	0.19316	SMURF2
metal ion transport (GO:0030001)	0.759968	0.80309	0.703736	0.19316	CAV1
positive regulation of neuron projection development (GO:0010976)	0.759968	0.80309	0.703736	0.19316	NPTN
cell-cell adhesion via plasma-membrane adhesion molecules (GO:0098742)	0.760258	0.80309	0.728131	0.199579	NPTN;NECTIN3
neuron projection development (GO:0031175)	0.763108	0.805251	0.723785	0.19568	EHD1;CAMSAP1
nuclear-transcribed mRNA catabolic process (GO:0000956)	0.763108	0.805251	0.723785	0.19568	RPLP1;SAMD4A
second-messenger-mediated signaling (GO:0019932)	0.763838	0.805251	0.695703	0.187422	DDAH1
positive regulation of inflammatory response (GO:0050729)	0.763838	0.805251	0.695703	0.187422	SERPINE1
regulation of cellular macromolecule biosynthetic process (GO:2000112)	0.765248	0.806332	0.79229	0.211982	CCDC88A;EHMT2;HMGA1;HMGA2;APBB1;MLF2
regulation of mRNA splicing, via spliceosome (GO:0048024)	0.767645	0.807238	0.687851	0.181887	SRPK1
sodium ion transport (GO:0006814)	0.767645	0.807238	0.687851	0.181887	SLC4A4
SRP-dependent cotranslational protein targeting to membrane (GO:0006614)	0.767645	0.807238	0.687851	0.181887	RPLP1
protein complex oligomerization (GO:0051259)	0.767645	0.807238	0.687851	0.181887	EHD1
positive regulation of transport (GO:0051050)	0.771391	0.810056	0.680174	0.176546	SCIN
cation transport (GO:0006812)	0.771482	0.810056	0.711052	0.184477	KCNMA1;SLC4A4
[truncated: 101 more rows]

## Sheet: BP Increased Abundance Proteins
Term	P-value	Adjusted P-value	Odds Ratio	Combined Score	Proteins
integrin-mediated signaling pathway (GO:0007229)	2.00041e-07	0.00029166	14.9382	230.418	SEMA7A;COL3A1;ITGB5;RCC2;ITGA11;ABL1;THY1;PLPP3
neutrophil mediated immunity (GO:0002446)	1.43026e-05	0.0100501	4.06613	45.3579	ARSA;ASAH1;GAA;COMMD3;CNN2;BST1;ADAM17;COMMD9;CREG1;ALDOC;AGA;GUSB;CTSD;CD55;LTF
regulation of cell-substrate adhesion (GO:0010810)	2.76589e-05	0.0100501	16.1785	169.802	BST1;FZD7;RAC2;MYADM;THY1
glycosphingolipid metabolic process (GO:0006687)	4.29117e-05	0.0100501	14.6347	147.172	GALC;ARSA;ASAH1;GBA;HEXA
regulation of cellular extravasation (GO:0002691)	4.54679e-05	0.0100501	60.8221	608.13	BST1;THY1;ICAM1
neutrophil degranulation (GO:0043312)	5.04512e-05	0.0100501	3.81971	37.7941	ARSA;ASAH1;GAA;COMMD3;CNN2;BST1;COMMD9;CREG1;ALDOC;AGA;GUSB;CTSD;CD55;LTF
sphingolipid metabolic process (GO:0006665)	5.22022e-05	0.0100501	7.96694	78.5571	GALC;ARSA;ASAH1;HEXA;GBA;PPT1;PLPP3
neutrophil activation involved in immune response (GO:0002283)	5.51445e-05	0.0100501	3.78648	37.1286	ARSA;ASAH1;GAA;COMMD3;CNN2;BST1;COMMD9;CREG1;ALDOC;AGA;GUSB;CTSD;CD55;LTF
glycolipid metabolic process (GO:0006664)	7.03155e-05	0.0113712	13.0745	125.025	GALC;ARSA;ASAH1;HEXA;GBA
extracellular structure organization (GO:0043062)	8.28136e-05	0.0113712	5.43534	51.0863	MMP14;COL3A1;ITGB5;MMP2;ITGA11;TNC;BGN;TGFBI;ICAM1
external encapsulating structure organization (GO:0045229)	8.57908e-05	0.0113712	5.40893	50.647	MMP14;COL3A1;ITGB5;MMP2;ITGA11;TNC;BGN;TGFBI;ICAM1
chondroitin sulfate metabolic process (GO:0030204)	0.000105983	0.012877	18.811	172.163	IDUA;HEXA;DSE;BGN
chondroitin sulfate catabolic process (GO:0030207)	0.000151068	0.0150867	36.4859	320.995	IDUA;HEXA;BGN
dermatan sulfate metabolic process (GO:0030205)	0.000151068	0.0150867	36.4859	320.995	IDUA;DSE;BGN
negative regulation of smooth muscle cell proliferation (GO:0048662)	0.000155213	0.0150867	16.8625	147.896	CNN1;TPM1;HMOX1;SOD2
extracellular matrix organization (GO:0030198)	0.000210552	0.0191866	4.32007	36.5728	MMP14;COL3A1;ITGB5;CTSK;MMP2;ITGA11;TNC;BGN;TGFBI;ICAM1
membrane raft organization (GO:0031579)	0.000237419	0.0197744	30.4018	253.724	RFTN1;MYADM;PPT1
regulation of vascular associated smooth muscle cell proliferation (GO:1904705)	0.000244129	0.0197744	14.8156	123.233	CNN1;MMP2;TPM1;SOD2
sulfur compound catabolic process (GO:0044273)	0.000331341	0.0232299	13.5789	108.799	IDUA;CTH;HEXA;BGN
regulation of cell killing (GO:0031341)	0.00035052	0.0232299	26.0561	207.305	FZD7;CD55;ICAM1
negative regulation of vascular associated smooth muscle cell proliferation (GO:1904706)	0.00035052	0.0232299	26.0561	207.305	CNN1;TPM1;SOD2
regulation of leukocyte migration (GO:0002685)	0.00035052	0.0232299	26.0561	207.305	BST1;RAC2;HMOX1
sphingosine metabolic process (GO:0006670)	0.000493436	0.0312796	22.7968	173.577	ASAH1;GBA;PLPP3
cellular response to oxidative stress (GO:0034599)	0.000620738	0.0377099	6.21271	45.8784	TPM1;ABL1;HMOX1;CYCS;GPX7;SOD2
receptor-mediated virion attachment to host cell (GO:0046813)	0.000673604	0.0378425	80.6138	588.712	LRRC15;ICAM1
vascular transport (GO:0010232)	0.000674833	0.0378425	7.76594	56.6995	ABCC1;SLC16A1;TFRC;SLC2A1;SLC1A3
transport across blood-brain barrier (GO:0150104)	0.000751219	0.0405658	7.57342	54.4818	ABCC1;SLC16A1;TFRC;SLC2A1;SLC1A3
regulation of substrate adhesion-dependent cell spreading (GO:1900024)	0.000844089	0.0432083	10.3951	73.5685	RCC2;MYADM;ABL1;LIMS2
regulation of cell adhesion (GO:0030155)	0.000859424	0.0432083	5.819	41.0777	TPM1;MYADM;ABL1;RAC2;TGFBI;EPHB3
cellular lipid biosynthetic process (GO:0097384)	0.00100489	0.0443981	60.4573	417.329	DHRS7B;AGPS
glycerol ether biosynthetic process (GO:0046504)	0.00100489	0.0443981	60.4573	417.329	DHRS7B;AGPS
glycosylceramide catabolic process (GO:0046477)	0.00100489	0.0443981	60.4573	417.329	GALC;GBA
positive regulation of osteoblast proliferation (GO:0033690)	0.00100489	0.0443981	60.4573	417.329	TMEM119;LTF
glycosaminoglycan catabolic process (GO:0006027)	0.00120138	0.0510003	9.39316	63.1623	IDUA;HEXA;BGN;GUSB
cellular transition metal ion homeostasis (GO:0046916)	0.0012338	0.0510003	6.73777	45.1273	TFRC;ABCB6;SLC31A1;HMOX1;CYBRD1
positive regulation of cell junction assembly (GO:1901890)	0.00128378	0.0510003	9.21547	61.3561	ABL1;IL1RAP;THY1;EPHB3
cellular iron ion homeostasis (GO:0006879)	0.00137005	0.0510003	9.04435	59.6286	TFRC;ABCB6;HMOX1;CYBRD1
iron coordination entity transport (GO:1901678)	0.00139918	0.0510003	48.3634	317.838	ABCB6;LTF
iron import into cell (GO:0033212)	0.00139918	0.0510003	48.3634	317.838	CYBRD1;LTF
positive regulation of vascular associated smooth muscle cell differentiation (GO:1905065)	0.00139918	0.0510003	48.3634	317.838	CTH;SOD2
response to reactive oxygen species (GO:0000302)	0.00146029	0.0513742	8.87946	57.9751	TPM1;HMOX1;HBA1;SOD2
cell-matrix adhesion (GO:0007160)	0.00147992	0.0513742	6.45276	42.0447	COL3A1;ITGB5;RCC2;ITGA11;THY1
iron ion homeostasis (GO:0055072)	0.00165305	0.05605	8.56703	54.873	TFRC;ABCB6;HMOX1;CYBRD1
positive regulation of leukocyte migration (GO:0002687)	0.00175087	0.0580175	14.0217	89.0048	ADAM17;THY1;ICAM1
organonitrogen compound catabolic process (GO:1901565)	0.00186282	0.0603552	8.27579	52.0189	CTH;PPT1;GGACT;CLN5
regulation of innate immune response (GO:0045088)	0.00197431	0.0625771	8.13745	50.6763	IFI16;IFI35;NMI;PARP9
negative regulation of response to biotic stimulus (GO:0002832)	0.00212786	0.0660089	13.0188	80.1002	IFI16;NMI;LTF
endodermal cell differentiation (GO:0035987)	0.00233378	0.0691835	12.5693	76.1732	MMP14;ITGB5;MMP2
positive regulation of chromatin binding (GO:0035563)	0.00237255	0.0691835	34.5418	208.764	DTX3L;PARP9
lysosomal lumen acidification (GO:0007042)	0.00237255	0.0691835	34.5418	208.764	PPT1;CLN5
lytic vacuole organization (GO:0080171)	0.00255164	0.0729468	12.1497	72.5461	GAA;GBA;CLN5
wound healing (GO:0042060)	0.0027417	0.0768731	7.39544	43.627	COL3A1;FZD7;TPM1;HMOX1
regulation of neutrophil migration (GO:1902622)	0.00294955	0.0781898	30.2226	176.08	BST1;RAC2
ether lipid biosynthetic process (GO:0008611)	0.00294955	0.0781898	30.2226	176.08	DHRS7B;AGPS
positive regulation of toll-like receptor 4 signaling pathway (GO:0034145)	0.00294955	0.0781898	30.2226	176.08	IFI35;LTF
regulation of actin filament-based process (GO:0032970)	0.00319278	0.0810315	7.07282	40.6465	CNN2;BST1;RAC2;ABL1
endoderm formation (GO:0001706)	0.00327905	0.0810315	11.0435	63.171	MMP14;ITGB5;MMP2
positive regulation of substrate adhesion-dependent cell spreading (GO:1900026)	0.00327905	0.0810315	11.0435	63.171	ABL1;MYADM;LIMS2
transition metal ion transport (GO:0000041)	0.00327905	0.0810315	11.0435	63.171	TFRC;SLC31A1;LTF
positive regulation of cellular extravasation (GO:0002693)	0.0035854	0.0845556	26.8631	151.263	THY1;ICAM1
lipoprotein catabolic process (GO:0042159)	0.0035854	0.0845556	26.8631	151.263	PPT1;CTSD
actomyosin structure organization (GO:0031032)	0.003692	0.0845556	6.77709	37.9625	CSRP2;ITGB5;TPM1;MYH10
actin-myosin filament sliding (GO:0033275)	0.00382762	0.0845556	10.4114	57.9447	TPM4;TPM2;TPM1
negative regulation of innate immune response (GO:0045824)	0.00382762	0.0845556	10.4114	57.9447	IFI16;SERPING1;NMI
lysosome organization (GO:0007040)	0.00382762	0.0845556	10.4114	57.9447	GAA;GBA;CLN5
muscle filament sliding (GO:0030049)	0.00382762	0.0845556	10.4114	57.9447	TPM4;TPM2;TPM1
negative regulation of complement activation (GO:0045916)	0.0042791	0.0904192	24.1756	131.854	SERPING1;CD55
regulation of chromatin binding (GO:0035561)	0.0042791	0.0904192	24.1756	131.854	DTX3L;PARP9
dermatan sulfate biosynthetic process (GO:0030208)	0.0042791	0.0904192	24.1756	131.854	DSE;BGN
skin development (GO:0043588)	0.00443654	0.0917225	6.4191	34.7779	ASAH1;COL3A1;ABCB6;TXNIP
muscle contraction (GO:0006936)	0.0044666	0.0917225	4.93639	26.7114	TPM4;ITGB5;TPM2;TPM1;SSPN
regulation of lysosomal lumen pH (GO:0035751)	0.00502965	0.0975382	21.9767	116.31	PPT1;CLN5
sphingoid biosynthetic process (GO:0046520)	0.00502965	0.0975382	21.9767	116.31	ASAH1;GBA
sphingosine biosynthetic process (GO:0046512)	0.00502965	0.0975382	21.9767	116.31	ASAH1;GBA
macrophage activation involved in immune response (GO:0002281)	0.00502965	0.0975382	21.9767	116.31	IFI35;NMI
heterophilic cell-cell adhesion via plasma membrane cell adhesion molecules (GO:0007157)	0.0050843	0.0975382	9.34167	49.339	TENM3;FAT4;ICAM1
response to amyloid-beta (GO:1904645)	0.00579513	0.105049	8.88508	45.7647	ABCC1;MMP2;ICAM1
cellular copper ion homeostasis (GO:0006878)	0.00583608	0.105049	20.1443	103.616	ABCB6;SLC31A1
regulation of integrin-mediated signaling pathway (GO:2001044)	0.00583608	0.105049	20.1443	103.616	BST1;LIMS2
ether lipid metabolic process (GO:0046485)	0.00583608	0.105049	20.1443	103.616	DHRS7B;AGPS
NAD biosynthesis via nicotinamide riboside salvage pathway (GO:0034356)	0.00583608	0.105049	20.1443	103.616	NNMT;PARP9
zymogen activation (GO:0031638)	0.0061717	0.109512	8.67309	44.1268	MMP14;IFI16;C1R
cellular component assembly (GO:0022607)	0.0062342	0.109512	3.39375	17.2325	FZD1;ARL6IP1;SLC2A1;RAC2;PAWR;IL1RAP;LIMS2
negative regulation of ubiquitin-protein transferase activity (GO:0051444)	0.00669742	0.109894	18.5938	93.0812	DTX3L;ABL1
dermatan sulfate proteoglycan biosynthetic process (GO:0050651)	0.00669742	0.109894	18.5938	93.0812	DSE;BGN
glucan catabolic process (GO:0009251)	0.00669742	0.109894	18.5938	93.0812	GAA;PGM2L1
glycogen catabolic process (GO:0005980)	0.00669742	0.109894	18.5938	93.0812	GAA;PGM2L1
regulation of protein phosphorylation (GO:0001932)	0.00689163	0.109894	3.32738	16.5619	BST1;ADAM17;TFRC;MYADM;ABL1;TMEM119;PLPP3
regulation of protein localization to nucleus (GO:1900180)	0.00696788	0.109894	8.27803	41.1124	TFRC;DTX3L;PARP9
epidermal growth factor receptor signaling pathway (GO:0007173)	0.00696788	0.109894	8.27803	41.1124	ADAM17;EFEMP1;GAB1
regulation of cell migration (GO:0030334)	0.00716084	0.109894	2.79225	13.7913	LRRC15;ADAM17;SEMA7A;MMP14;RCC2;TPM1;MYADM;THY1;SOD2
positive regulation of cell migration (GO:0030335)	0.00731005	0.109894	3.28878	16.1759	LRRC15;ADAM17;SEMA7A;MMP14;MYADM;GAB1;SOD2
regulation of inflammatory response (GO:0050727)	0.00755289	0.109894	3.68138	17.9866	BST1;SEMA7A;ABCC1;GBA;IFI35;NMI
cellular polysaccharide catabolic process (GO:0044247)	0.00761271	0.109894	17.2648	84.2166	GAA;PGM2L1
ceramide catabolic process (GO:0046514)	0.00761271	0.109894	17.2648	84.2166	ASAH1;HEXA
porphyrin-containing compound catabolic process (GO:0006787)	0.00761271	0.109894	17.2648	84.2166	ABCC1;HMOX1
positive regulation of double-strand break repair via nonhomologous end joining (GO:2001034)	0.00761271	0.109894	17.2648	84.2166	DTX3L;PARP9
heme catabolic process (GO:0042167)	0.00761271	0.109894	17.2648	84.2166	ABCC1;HMOX1
serine family amino acid metabolic process (GO:0009069)	0.00761271	0.109894	17.2648	84.2166	SARS1;CTH
sphingolipid catabolic process (GO:0030149)	0.00761271	0.109894	17.2648	84.2166	ASAH1;PPT1
transepithelial transport (GO:0070633)	0.00761271	0.109894	17.2648	84.2166	ABCC1;SLC1A3
response to hydrogen peroxide (GO:0042542)	0.00782227	0.111812	7.91731	38.4051	ABL1;HMOX1;HBA1
cellular protein metabolic process (GO:0044267)	0.00820172	0.114781	2.72939	13.1104	ADAM17;SARS1;UBA7;MMP2;ADPRH;TNC;ABL1;LMCD1;CLN5
regulation of complement activation (GO:0030449)	0.00827159	0.114781	7.74847	37.1533	C1R;SERPING1;CD55
positive regulation of cell morphogenesis involved in differentiation (GO:0010770)	0.00827159	0.114781	7.74847	37.1533	MYADM;ABL1;LIMS2
copper ion homeostasis (GO:0055070)	0.008581	0.114781	16.113	76.669	ABCB6;SLC31A1
diol biosynthetic process (GO:0034312)	0.008581	0.114781	16.113	76.669	ASAH1;GBA
regulation of osteoblast proliferation (GO:0033688)	0.008581	0.114781	16.113	76.669	TMEM119;LTF
histone H2A ubiquitination (GO:0033522)	0.008581	0.114781	16.113	76.669	RYBP;DTX3L
actin filament organization (GO:0007015)	0.00882604	0.116985	4.15917	19.6731	MYO1E;TPM4;TPM2;TPM1;RAC2
positive regulation of protein modification process (GO:0031401)	0.00902169	0.118501	3.53834	16.6589	ADAM17;NNMT;TFRC;GBA;ABL1;TMEM119
supramolecular fiber organization (GO:0097435)	0.00914709	0.119076	2.87722	13.5066	MYO1E;COL3A1;TPM4;TPM2;TPM1;RAC2;TGFBI;LTF
hyaluronan catabolic process (GO:0030214)	0.00960137	0.120494	15.1052	70.1764	HEXA;GUSB
negative regulation of cysteine-type endopeptidase activity (GO:2000117)	0.00970935	0.120494	7.28245	33.7517	ARL6IP1;IFI16;LTF
regulation of immune effector process (GO:0002697)	0.00970935	0.120494	7.28245	33.7517	C1R;SERPING1;CD55
positive regulation of B cell activation (GO:0050871)	0.00970935	0.120494	7.28245	33.7517	BST1;MMP14;TFRC
cellular response to chemical stress (GO:0062197)	0.0100207	0.120494	5.02405	23.1262	ABL1;CYCS;GPX7;SOD2
regulation of focal adhesion assembly (GO:0051893)	0.0102189	0.120494	7.1393	32.7231	RCC2;ABL1;THY1
regulation of humoral immune response (GO:0002920)	0.0102189	0.120494	7.1393	32.7231	C1R;SERPING1;CD55
negative regulation of viral genome replication (GO:0045071)	0.0102189	0.120494	7.1393	32.7231	IFI16;BANF1;LTF
glycosaminoglycan metabolic process (GO:0030203)	0.0102189	0.120494	7.1393	32.7231	IDUA;HEXA;GUSB
proteolysis (GO:0006508)	0.010227	0.120494	3.07453	14.0897	ADAM17;MMP14;FAP;CTSK;MMP2;CTSF;CTSD
positive regulation of cell motility (GO:2000147)	0.0104657	0.120494	3.42192	15.6027	LRRC15;ADAM17;SEMA7A;MMP14;MYADM;SOD2
negative regulation of immune system process (GO:0002683)	0.0106729	0.120494	14.2159	64.541	COL3A1;HMOX1
negative regulation of striated muscle cell differentiation (GO:0051154)	0.0106729	0.120494	14.2159	64.541	FZD7;TMEM119
regulation of glucose transmembrane transport (GO:0010827)	0.0106729	0.120494	14.2159	64.541	RTN2;SLC2A1
positive regulation of cellular protein catabolic process (GO:1903364)	0.0106729	0.120494	14.2159	64.541	GBA;PTTG1IP
positive regulation of focal adhesion assembly (GO:0051894)	0.0106729	0.120494	14.2159	64.541	ABL1;THY1
myeloid cell activation involved in immune response (GO:0002275)	0.0106729	0.120494	14.2159	64.541	IFI35;NMI
ceramide metabolic process (GO:0006672)	0.0107436	0.120494	7.00165	31.7416	ASAH1;GBA;PLPP3
eye morphogenesis (GO:0048592)	0.0117947	0.130467	13.4255	59.6106	TENM3;EFEMP1
protein processing (GO:0016485)	0.0118118	0.130467	4.77657	21.2015	ADAM17;MMP14;C1R;CLN5
regulation of lipopolysaccharide-mediated signaling pathway (GO:0031664)	0.0129658	0.139001	12.7182	55.2663	CD55;LTF
focal adhesion assembly (GO:0048041)	0.0129658	0.139001	12.7182	55.2663	RCC2;THY1
vacuolar acidification (GO:0007035)	0.0129658	0.139001	12.7182	55.2663	PPT1;CLN5
NAD biosynthetic process (GO:0009435)	0.0129658	0.139001	12.7182	55.2663	NNMT;PARP9
cellular protein catabolic process (GO:0044257)	0.0135992	0.144727	6.38586	27.4448	FAP;CTSK;CTSF
tetrapyrrole metabolic process (GO:0033013)	0.0141854	0.149872	12.0817	51.4142	ABCC1;ABCB6
positive regulation of cysteine-type endopeptidase activity (GO:2001056)	0.0148507	0.155773	6.16876	25.9687	IFI16;CYCS;CTSD
regulation of cysteine-type endopeptidase activity (GO:2000116)	0.0154525	0.158036	11.5058	47.979	IFI16;LTF
regulation of toll-like receptor 4 signaling pathway (GO:0034143)	0.0154525	0.158036	11.5058	47.979	IFI35;LTF
hyaluronan metabolic process (GO:0030212)	0.0154525	0.158036	11.5058	47.979	HEXA;GUSB
negative regulation of endopeptidase activity (GO:0010951)	0.0155001	0.158036	6.06564	25.275	IFI16;SERPING1;LTF
protein catabolic process (GO:0030163)	0.0161653	0.161648	5.96591	24.6087	PPT1;CTSD;CLN5
negative regulation of immune response (GO:0050777)	0.0165583	0.161648	3.52942	14.4737	ADAM17;COL3A1;IFI16;GNB1;NMI
negative regulation of NIK/NF-kappaB signaling (GO:1901223)	0.0167664	0.161648	10.9823	44.8996	IFI35;NMI
cellular response to catecholamine stimulus (GO:0071870)	0.0167664	0.161648	10.9823	44.8996	GNB1;ABL1
positive regulation of cell-substrate junction organization (GO:0150117)	0.0167664	0.161648	10.9823	44.8996	ABL1;THY1
positive regulation of cellular response to transforming growth factor beta stimulus (GO:1903846)	0.0167664	0.161648	10.9823	44.8996	ADAM17;TGFB1I1
histone monoubiquitination (GO:0010390)	0.0167664	0.161648	10.9823	44.8996	RYBP;DTX3L
positive regulation of transforming growth factor beta receptor signaling pathway (GO:0030511)	0.0167664	0.161648	10.9823	44.8996	ADAM17;TGFB1I1
negative regulation of response to external stimulus (GO:0032102)	0.0169128	0.161648	4.27117	17.425	IFI16;GBA;NMI;LTF
positive regulation of DNA-binding transcription factor activity (GO:0051091)	0.0169631	0.161648	3.06156	12.4811	FZD1;TFRC;IL1RAP;TRIM38;PLPP3;LTF
cellular component disassembly (GO:0022411)	0.0175433	0.163963	5.77593	23.3525	MMP14;CTSK;MMP2
ERBB signaling pathway (GO:0038127)	0.0175433	0.163963	5.77593	23.3525	ADAM17;EFEMP1;GAB1
extracellular matrix disassembly (GO:0022617)	0.0175433	0.163963	5.77593	23.3525	MMP14;CTSK;MMP2
cytoskeleton organization (GO:0007010)	0.0178775	0.165175	4.19711	16.89	CNN2;TPM1;RAC2;THY1
regulation of heterotypic cell-cell adhesion (GO:0034114)	0.0181262	0.165175	10.5042	42.1262	MYADM;THY1
regulation of myotube differentiation (GO:0010830)	0.0181262	0.165175	10.5042	42.1262	MMP14;TMEM119
regulation of neutrophil chemotaxis (GO:0090022)	0.0181262	0.165175	10.5042	42.1262	BST1;RAC2
regulation of viral genome replication (GO:0045069)	0.0182562	0.165326	5.68539	22.7601	IFI16;BANF1;LTF
canonical Wnt signaling pathway (GO:0060070)	0.0189849	0.16878	5.59764	22.1897	FZD1;FZD7;PLPP3
negative regulation of transforming growth factor beta receptor signaling pathway (GO:0030512)	0.0189849	0.16878	5.59764	22.1897	ADAM17;TGFB1I1;VASN
positive regulation of protein localization to nucleus (GO:1900182)	0.0189849	0.16878	5.59764	22.1897	TFRC;DTX3L;PARP9
positive regulation of phosphorylation (GO:0042327)	0.0191909	0.169578	2.97373	11.7561	ADAM17;TFRC;FZD7;ABL1;TMEM119;EPHB3
regulation of chondrocyte differentiation (GO:0032330)	0.019531	0.170516	10.0661	39.6175	EFEMP1;MBOAT2
endothelial cell development (GO:0001885)	0.019531	0.170516	10.0661	39.6175	MYADM;ICAM1
negative regulation of viral process (GO:0048525)	0.0204903	0.176774	5.43	21.1108	IFI16;BANF1;LTF
positive regulation of cell-substrate adhesion (GO:0010811)	0.0204903	0.176774	5.43	21.1108	MYADM;ABL1;LIMS2
camera-type eye development (GO:0043010)	0.02098	0.178882	9.66293	37.3394	TENM3;EFEMP1
positive regulation of toll-like receptor signaling pathway (GO:0034123)	0.02098	0.178882	9.66293	37.3394	IFI35;LTF
positive regulation of cellular protein localization (GO:1903829)	0.0212669	0.180274	5.34987	20.6002	TFRC;DTX3L;PARP9
regulation of muscle contraction (GO:0006937)	0.0224723	0.184071	9.29081	35.263	CNN1;TPM1
positive regulation of defense response to virus by host (GO:0002230)	0.0224723	0.184071	9.29081	35.263	DTX3L;PARP9
glycogen metabolic process (GO:0005977)	0.0224723	0.184071	9.29081	35.263	GAA;PGM2L1
sarcomere organization (GO:0045214)	0.0224723	0.184071	9.29081	35.263	CSRP2;TPM1
macromolecule catabolic process (GO:0009057)	0.0224723	0.184071	9.29081	35.263	PPT1;CLN5
positive regulation of synapse assembly (GO:0051965)	0.0224723	0.184071	9.29081	35.263	IL1RAP;EPHB3
proteolysis involved in cellular protein catabolic process (GO:0051603)	0.0236926	0.189203	5.12305	19.1735	FAP;CTSK;CTSF
sphingolipid biosynthetic process (GO:0030148)	0.0236926	0.189203	5.12305	19.1735	ASAH1;GBA;PLPP3
regulation of double-strand break repair via nonhomologous end joining (GO:2001032)	0.0240073	0.189203	8.94625	33.3641	DTX3L;PARP9
negative regulation of transferase activity (GO:0051348)	0.0240073	0.189203	8.94625	33.3641	DTX3L;ABL1
establishment of endothelial barrier (GO:0061028)	0.0240073	0.189203	8.94625	33.3641	MYADM;ICAM1
regulation of ubiquitin-protein transferase activity (GO:0051438)	0.0240073	0.189203	8.94625	33.3641	DTX3L;ABL1
transition metal ion homeostasis (GO:0055076)	0.0240073	0.189203	8.94625	33.3641	HMOX1;CYBRD1
transmembrane receptor protein serine/threonine kinase signaling pathway (GO:0007178)	0.0249802	0.195813	3.77165	13.9162	COL3A1;ITGB5;TGFB1I1;LRRC32
positive regulation of growth (GO:0045927)	0.0253896	0.196905	4.98218	18.3016	ADAM17;MMP14;RFTN1
water-soluble vitamin metabolic process (GO:0006767)	0.0253896	0.196905	4.98218	18.3016	ABCC1;NNMT;SLC2A1
positive regulation of B cell proliferation (GO:0030890)	0.025584	0.197362	8.62631	31.6222	BST1;TFRC
protein modification process (GO:0036211)	0.0271504	0.206536	4.84883	17.4867	UBA7;ADPRH;ABL1
aminoglycan catabolic process (GO:0006026)	0.0272016	0.206536	8.32843	30.0196	IDUA;GUSB
cellular nitrogen compound biosynthetic process (GO:0044271)	0.0272016	0.206536	8.32843	30.0196	ASAH1;GBA
axon guidance (GO:0007411)	0.0273398	0.206536	3.07987	11.0857	SEMA7A;RAC2;GAB1;PDLIM7;EPHB3
positive regulation of cellular catabolic process (GO:0031331)	0.0300876	0.226122	3.54997	12.4378	PLEKHF1;DTX3L;PTTG1IP;TRIM38
apoptotic mitochondrial changes (GO:0008637)	0.0305568	0.227832	7.79032	27.174	AIFM2;SOD2
receptor-mediated endocytosis (GO:0006898)	0.0314538	0.227832	3.49853	12.1023	TFRC;PPT1;HBA1;PDLIM7
neuron development (GO:0048666)	0.0314538	0.227832	3.49853	12.1023	TENM3;GBA;PPT1;CLN5
nitrogen compound transport (GO:0071705)	0.0314538	0.227832	3.49853	12.1023	ABCC1;ABCB6;PPT1;TXNIP
negative regulation of cell migration (GO:0030336)	0.0321504	0.227832	3.47337	11.9391	COL3A1;TPM1;HMOX1;THY1
negative regulation of extrinsic apoptotic signaling pathway via death domain receptors (GO:1902042)	0.0322927	0.227832	7.54649	25.9065	HMOX1;ICAM1
cardiac muscle contraction (GO:0060048)	0.0322927	0.227832	7.54649	25.9065	GAA;TPM1
cell-substrate junction assembly (GO:0007044)	0.0322927	0.227832	7.54649	25.9065	RCC2;THY1
regulation of keratinocyte differentiation (GO:0045616)	0.0322927	0.227832	7.54649	25.9065	VDR;CTSK
negative regulation of defense response (GO:0031348)	0.0338133	0.227832	4.43334	15.0153	IFI16;GBA;NMI
cellular response to amyloid-beta (GO:1904646)	0.0340666	0.227832	7.31744	24.7288	ABCC1;ICAM1
positive regulation of endothelial cell migration (GO:0010595)	0.0348283	0.227832	4.3797	14.7041	ADAM17;ABL1;PLPP3
regulation of defense response to virus by host (GO:0050691)	0.0358776	0.227832	7.10187	23.6325	DTX3L;PARP9
positive regulation of bone mineralization (GO:0030501)	0.0358776	0.227832	7.10187	23.6325	TMEM119;LTF
positive regulation of cytokine-mediated signaling pathway (GO:0001961)	0.0358776	0.227832	7.10187	23.6325	ADAM17;PARP9
positive regulation of innate immune response (GO:0045089)	0.0358776	0.227832	7.10187	23.6325	IFI35;NMI
retina homeostasis (GO:0001895)	0.0358776	0.227832	7.10187	23.6325	POTEJ;LTF
macrophage activation (GO:0042116)	0.0358776	0.227832	7.10187	23.6325	IFI35;NMI
regulation of cytokine production (GO:0001817)	0.0365199	0.227832	3.32961	11.0207	IFI16;BTN2A1;PLD3;LTF
positive regulation of neuron projection development (GO:0010976)	0.0369051	0.227832	4.27622	14.109	FZD1;TENM3;PTK7
regulation of cysteine-type endopeptidase activity involved in apoptotic process (GO:0043281)	0.0379669	0.227832	4.22628	13.8243	ARL6IP1;CYCS;CTSD
positive regulation of inflammatory response (GO:0050729)	0.0379669	0.227832	4.22628	13.8243	ABCC1;IFI35;NMI
transforming growth factor beta receptor signaling pathway (GO:0007179)	0.0379669	0.227832	4.22628	13.8243	COL3A1;ITGB5;LRRC32
positive regulation of autophagy (GO:0010508)	0.0390442	0.227832	4.17749	13.5479	PLEKHF1;GNAI3;TRIM38
positive regulation of binding (GO:0051099)	0.0390442	0.227832	4.17749	13.5479	DTX3L;PARP9;CLN5
negative regulation of cell population proliferation (GO:0008285)	0.0391458	0.227832	2.30327	7.46367	FAP;VDR;TGFB1I1;HMOX1;IFI35;NMI;SOD2
regulation of axon extension (GO:0030516)	0.0396083	0.227832	6.70664	21.6538	SEMA7A;ABL1
regulation of actin cytoskeleton organization (GO:0032956)	0.0401369	0.227832	4.12981	13.2792	BST1;RAC2;ABL1
toll-like receptor signaling pathway (GO:0002224)	0.0401369	0.227832	4.12981	13.2792	CTSK;RFTN1;NMI
positive regulation of NF-kappaB transcription factor activity (GO:0051092)	0.0404104	0.227832	3.21854	10.3272	TFRC;IL1RAP;TRIM38;LTF
5-phosphoribose 1-diphosphate biosynthetic process (GO:0006015)	0.0408206	0.227832	30.0455	96.1024	PRPS1
5-phosphoribose 1-diphosphate metabolic process (GO:0046391)	0.0408206	0.227832	30.0455	96.1024	PRPS1
negative regulation of blood coagulation, intrinsic pathway (GO:2000267)	0.0408206	0.227832	30.0455	96.1024	SERPING1
activation of protein kinase C activity (GO:1990051)	0.0408206	0.227832	30.0455	96.1024	ABL1
alkaloid metabolic process (GO:0009820)	0.0408206	0.227832	30.0455	96.1024	NNMT
pyridine-containing compound metabolic process (GO:0072524)	0.0408206	0.227832	30.0455	96.1024	NNMT
pyrimidine nucleotide metabolic process (GO:0006220)	0.0408206	0.227832	30.0455	96.1024	PRPS1
anion homeostasis (GO:0055081)	0.0408206	0.227832	30.0455	96.1024	CYBRD1
receptor transactivation (GO:0035624)	0.0408206	0.227832	30.0455	96.1024	ADAM17
antifungal humoral response (GO:0019732)	0.0408206	0.227832	30.0455	96.1024	LTF
regulation of blood coagulation, intrinsic pathway (GO:2000266)	0.0408206	0.227832	30.0455	96.1024	SERPING1
cell-cell adhesion mediated by integrin (GO:0033631)	0.0408206	0.227832	30.0455	96.1024	PLPP3
regulation of growth rate (GO:0040009)	0.0408206	0.227832	30.0455	96.1024	RFTN1
regulation of homophilic cell adhesion (GO:1903385)	0.0408206	0.227832	30.0455	96.1024	TENM3
cellular response to vitamin D (GO:0071305)	0.0408206	0.227832	30.0455	96.1024	VDR
non-canonical Wnt signaling pathway via MAPK cascade (GO:0038030)	0.0408206	0.227832	30.0455	96.1024	FZD7
constitutive secretory pathway (GO:0045054)	0.0408206	0.227832	30.0455	96.1024	TMEM167A
disaccharide biosynthetic process (GO:0046351)	0.0408206	0.227832	30.0455	96.1024	SLC2A1
positive regulation of action potential (GO:0045760)	0.0408206	0.227832	30.0455	96.1024	GBA
positive regulation of amino acid transport (GO:0051957)	0.0408206	0.227832	30.0455	96.1024	ARL6IP1
regulation of receptor catabolic process (GO:2000644)	0.0408206	0.227832	30.0455	96.1024	DTX3L
positive regulation of anion transmembrane transport (GO:1903961)	0.0408206	0.227832	30.0455	96.1024	ARL6IP1
positive regulation of attachment of spindle microtubules to kinetochore (GO:0051987)	0.0408206	0.227832	30.0455	96.1024	RCC2
positive regulation of CD4-positive, alpha-beta T cell proliferation (GO:2000563)	0.0408206	0.227832	30.0455	96.1024	CD55
glucose import across plasma membrane (GO:0098708)	0.0408206	0.227832	30.0455	96.1024	SLC2A1
glucosylceramide metabolic process (GO:0006678)	0.0408206	0.227832	30.0455	96.1024	GBA
glutathione transport (GO:0034635)	0.0408206	0.227832	30.0455	96.1024	ABCC1
heparin metabolic process (GO:0030202)	0.0408206	0.227832	30.0455	96.1024	IDUA
homoserine metabolic process (GO:0009092)	0.0408206	0.227832	30.0455	96.1024	CTH
L-aspartate transmembrane transport (GO:0070778)	0.0408206	0.227832	30.0455	96.1024	SLC1A3
transsulfuration (GO:0019346)	0.0408206	0.227832	30.0455	96.1024	CTH
ubiquitin-dependent SMAD protein catabolic process (GO:0030579)	0.0408206	0.227832	30.0455	96.1024	TGFB1I1
positive regulation of vascular associated smooth muscle cell apoptotic process (GO:1905461)	0.0408206	0.227832	30.0455	96.1024	SOD2
protein C-linked glycosylation via 2'-alpha-mannosyl-L-tryptophan (GO:0018406)	0.0408206	0.227832	30.0455	96.1024	DPM3
protein C-linked glycosylation via tryptophan (GO:0018317)	0.0408206	0.227832	30.0455	96.1024	DPM3
protein de-ADP-ribosylation (GO:0051725)	0.0408206	0.227832	30.0455	96.1024	ADPRH
protein localization to membrane raft (GO:1903044)	0.0408206	0.227832	30.0455	96.1024	RFTN1
Wnt signaling pathway (GO:0016055)	0.0412451	0.227832	4.0832	13.0182	FZD1;FZD7;PLPP3
cellular response to ketone (GO:1901655)	0.0415265	0.227832	6.52505	20.7589	NDOR1;GNB1
endothelial cell migration (GO:0043542)	0.0415265	0.227832	6.52505	20.7589	FAP;ABL1
negative regulation of cell-substrate adhesion (GO:0010812)	0.043479	0.227832	6.35302	19.9197	FZD7;RCC2
positive regulation of double-strand break repair (GO:2000781)	0.043479	0.227832	6.35302	19.9197	DTX3L;PARP9
regulation of autophagy (GO:0010506)	0.043787	0.227832	2.69444	8.42935	PLEKHF1;IFI16;GBA;ABL1;TRIM38
positive regulation of apoptotic process (GO:0043065)	0.0450028	0.227832	2.40913	7.47078	RYBP;FAP;AIFM2;ABL1;PAWR;CTSD
carboxylic acid transmembrane transport (GO:1905039)	0.0454651	0.227832	6.18981	19.1315	ABCC1;SLC16A1
epithelial cell migration (GO:0010631)	0.0454651	0.227832	6.18981	19.1315	FAP;ABL1
heart contraction (GO:0060047)	0.0454651	0.227832	6.18981	19.1315	GAA;TPM1
hexose metabolic process (GO:0019318)	0.0454651	0.227832	6.18981	19.1315	GAA;ALDOC
keratinocyte differentiation (GO:0030216)	0.0454651	0.227832	6.18981	19.1315	ASAH1;TXNIP
regulation of apoptotic process (GO:0042981)	0.0455203	0.227832	1.85458	5.7299	RYBP;ARL6IP1;TFRC;AIFM2;LANCL1;ABL1;PPT1;ASNS;PAWR;CTSD;LTF
glycosaminoglycan biosynthetic process (GO:0006024)	0.047015	0.227832	3.86503	11.8165	HEXA;DSE;BGN
regulation of chemokine production (GO:0032642)	0.0474842	0.227832	6.03476	18.3901	ADAM17;HMOX1
cellular respiration (GO:0045333)	0.0474842	0.227832	6.03476	18.3901	CYCS;SDHC
regulation of extrinsic apoptotic signaling pathway via death domain receptors (GO:1902041)	0.0474842	0.227832	6.03476	18.3901	HMOX1;ICAM1
ceramide biosynthetic process (GO:0046513)	0.0474842	0.227832	6.03476	18.3901	ASAH1;GBA
negative regulation of neuron death (GO:1901215)	0.0482144	0.227832	3.82415	11.5952	GBA;PPT1;SOD2
regulation of neuron apoptotic process (GO:0043523)	0.0482144	0.227832	3.82415	11.5952	LANCL1;PPT1;SOD2
positive regulation of defense response (GO:0031349)	0.0482144	0.227832	3.82415	11.5952	ABCC1;IFI35;NMI
activation of cysteine-type endopeptidase activity involved in apoptotic process by cytochrome c (GO:0008635)	0.0487838	0.227832	24.0352	72.5948	CYCS
negative regulation of cardiac muscle cell differentiation (GO:2000726)	0.0487838	0.227832	24.0352	72.5948	FZD7
purine nucleobase biosynthetic process (GO:0009113)	0.0487838	0.227832	24.0352	72.5948	PRPS1
axo-dendritic transport (GO:0008088)	0.0487838	0.227832	24.0352	72.5948	SPG11
negative regulation of neuron migration (GO:2001223)	0.0487838	0.227832	24.0352	72.5948	COL3A1
regulation of digestive system process (GO:0044058)	0.0487838	0.227832	24.0352	72.5948	TYMP
cellular carbohydrate catabolic process (GO:0044275)	0.0487838	0.227832	24.0352	72.5948	GUSB
regulation of endoplasmic reticulum tubular network organization (GO:1903371)	0.0487838	0.227832	24.0352	72.5948	ARL6IP1
regulation of hydrogen peroxide metabolic process (GO:0010310)	0.0487838	0.227832	24.0352	72.5948	RAC2
contact inhibition (GO:0060242)	0.0487838	0.227832	24.0352	72.5948	FAP
dermatan sulfate proteoglycan metabolic process (GO:0050655)	0.0487838	0.227832	24.0352	72.5948	DSE
oxygen homeostasis (GO:0032364)	0.0487838	0.227832	24.0352	72.5948	SOD2
regulation of protein lipidation (GO:1903059)	0.0487838	0.227832	24.0352	72.5948	GBA
regulation of superoxide metabolic process (GO:0090322)	0.0487838	0.227832	24.0352	72.5948	BST1
galactose catabolic process (GO:0019388)	0.0487838	0.227832	24.0352	72.5948	PGM2L1
regulation of transmission of nerve impulse (GO:0051969)	0.0487838	0.227832	24.0352	72.5948	TYMP
positive regulation of gluconeogenesis (GO:0045722)	0.0487838	0.227832	24.0352	72.5948	NNMT
response to catecholamine (GO:0071869)	0.0487838	0.227832	24.0352	72.5948	GNB1
positive regulation of heart rate by epinephrine-norepinephrine (GO:0001996)	0.0487838	0.227832	24.0352	72.5948	TPM1
hexose import across plasma membrane (GO:0140271)	0.0487838	0.227832	24.0352	72.5948	SLC2A1
retinal cone cell development (GO:0046549)	0.0487838	0.227832	24.0352	72.5948	THY1
retinal cone cell differentiation (GO:0042670)	0.0487838	0.227832	24.0352	72.5948	THY1
hydrogen sulfide metabolic process (GO:0070813)	0.0487838	0.227832	24.0352	72.5948	CTH
ISG15-protein conjugation (GO:0032020)	0.0487838	0.227832	24.0352	72.5948	UBA7
isoleucine metabolic process (GO:0006549)	0.0487838	0.227832	24.0352	72.5948	SDSL
melanosome assembly (GO:1903232)	0.0487838	0.227832	24.0352	72.5948	ABCB6
membrane raft assembly (GO:0001765)	0.0487838	0.227832	24.0352	72.5948	RFTN1
xenobiotic transport across blood-brain barrier (GO:1990962)	0.0487838	0.227832	24.0352	72.5948	ABCC1
protein geranylgeranylation (GO:0018344)	0.0487838	0.227832	24.0352	72.5948	PGGT1B
regulation of neuron projection development (GO:0010975)	0.0488726	0.227832	3.0171	9.10723	FZD1;TENM3;PTK7;EPHB3
regulation of cell-cell adhesion (GO:0022407)	0.0495354	0.227832	5.88727	17.6916	TENM3;EPHB3
cellular response to glucose starvation (GO:0042149)	0.0495354	0.227832	5.88727	17.6916	IFI16;ASNS
cellular response to retinoic acid (GO:0071300)	0.0495354	0.227832	5.88727	17.6916	PTK7;FZD7
lipid modification (GO:0030258)	0.0495354	0.227832	5.88727	17.6916	MBOAT2;PLPP3
myofibril assembly (GO:0030239)	0.0495354	0.227832	5.88727	17.6916	CSRP2;TPM1
axonogenesis (GO:0007409)	0.0501051	0.229727	2.59006	7.75369	SEMA7A;GAB1;SPG11;PDLIM7;EPHB3
regulation of transforming growth factor beta receptor signaling pathway (GO:0017015)	0.0506579	0.231533	3.74492	11.1698	ADAM17;TGFB1I1;VASN
neurogenesis (GO:0022008)	0.0516183	0.232792	5.74681	17.0328	FAT4;CLN5
positive regulation of cell-matrix adhesion (GO:0001954)	0.0516183	0.232792	5.74681	17.0328	ABL1;THY1
positive regulation of osteoblast differentiation (GO:0045669)	0.0516183	0.232792	5.74681	17.0328	TMEM119;LTF
positive regulation of stress fiber assembly (GO:0051496)	0.0516183	0.232792	5.74681	17.0328	TPM1;ABL1
positive regulation of cell growth (GO:0030307)	0.0531606	0.232792	3.6689	10.7662	ADAM17;SEMA7A;MMP14
positive regulation of nervous system development (GO:0051962)	0.0537321	0.232792	5.61288	16.4106	IL1RAP;EPHB3
positive regulation of response to biotic stimulus (GO:0002833)	0.0537321	0.232792	5.61288	16.4106	IFI35;NMI
positive regulation of I-kappaB kinase/NF-kappaB signaling (GO:0043123)	0.0543846	0.232792	2.90781	8.46661	TFRC;HMOX1;TRIM38;LTF
regulation of B cell proliferation (GO:0030888)	0.0558762	0.232792	5.48503	15.8222	BST1;TFRC
interleukin-12-mediated signaling pathway (GO:0035722)	0.0558762	0.232792	5.48503	15.8222	CNN2;SOD2
positive regulation of smooth muscle cell proliferation (GO:0048661)	0.0558762	0.232792	5.48503	15.8222	MMP2;HMOX1
negative regulation of cardiocyte differentiation (GO:1905208)	0.0566812	0.232792	20.0283	57.4874	FZD7
adenylate cyclase-activating dopamine receptor signaling pathway (GO:0007191)	0.0566812	0.232792	20.0283	57.4874	GNB1
purine-containing compound metabolic process (GO:0072521)	0.0566812	0.232792	20.0283	57.4874	PRPS1
pyrimidine-containing compound biosynthetic process (GO:0072528)	0.0566812	0.232792	20.0283	57.4874	PRPS1
regulation of calcidiol 1-monooxygenase activity (GO:0060558)	0.0566812	0.232792	20.0283	57.4874	VDR
cardiolipin acyl-chain remodeling (GO:0035965)	0.0566812	0.232792	20.0283	57.4874	LCLAT1
cellular response to monoamine stimulus (GO:0071868)	0.0566812	0.232792	20.0283	57.4874	GNB1
cellular response to prostaglandin E stimulus (GO:0071380)	0.0566812	0.232792	20.0283	57.4874	GNB1
regulation of lysosomal protein catabolic process (GO:1905165)	0.0566812	0.232792	20.0283	57.4874	GBA
regulation of microtubule binding (GO:1904526)	0.0566812	0.232792	20.0283	57.4874	ABL1
oxygen transport (GO:0015671)	0.0566812	0.232792	20.0283	57.4874	HBA1
regulation of necrotic cell death (GO:0010939)	0.0566812	0.232792	20.0283	57.4874	ASAH1
ganglioside catabolic process (GO:0006689)	0.0566812	0.232792	20.0283	57.4874	HEXA
gas homeostasis (GO:0033483)	0.0566812	0.232792	20.0283	57.4874	SOD2
regulation of transforming growth factor beta activation (GO:1901388)	0.0566812	0.232792	20.0283	57.4874	LRRC32
glomerular epithelial cell development (GO:0072310)	0.0566812	0.232792	20.0283	57.4874	MYO1E
glomerular visceral epithelial cell development (GO:0072015)	0.0566812	0.232792	20.0283	57.4874	MYO1E
regulation of vascular associated smooth muscle cell apoptotic process (GO:1905459)	0.0566812	0.232792	20.0283	57.4874	SOD2
heme transport (GO:0015886)	0.0566812	0.232792	20.0283	57.4874	ABCB6
hexose catabolic process (GO:0019320)	0.0566812	0.232792	20.0283	57.4874	PGM2L1
positive regulation of integrin-mediated signaling pathway (GO:2001046)	0.0566812	0.232792	20.0283	57.4874	LIMS2
ribose phosphate biosynthetic process (GO:0046390)	0.0566812	0.232792	20.0283	57.4874	PRPS1
leukotriene transport (GO:0071716)	0.0566812	0.232792	20.0283	57.4874	ABCC1
positive regulation of pinocytosis (GO:0048549)	0.0566812	0.232792	20.0283	57.4874	PPT1
positive regulation of receptor catabolic process (GO:2000646)	0.0566812	0.232792	20.0283	57.4874	DTX3L
neuron differentiation (GO:0030182)	0.0572619	0.23423	2.85606	8.16868	FZD1;TENM3;FZD7;PPT1
regulation of synapse assembly (GO:0051963)	0.0580499	0.23423	5.36287	15.2652	IL1RAP;EPHB3
positive regulation of cell-cell adhesion (GO:0022409)	0.0580499	0.23423	5.36287	15.2652	THY1;PLPP3
regulation of T cell activation (GO:0050863)	0.0580499	0.23423	5.36287	15.2652	ABL1;THY1
mitochondrion organization (GO:0007005)	0.0582389	0.23423	2.83922	8.07247	AIFM2;GBA;CYCS;TYMP
cellular response to interleukin-12 (GO:0071349)	0.0602526	0.23423	5.24602	14.7372	CNN2;SOD2
positive regulation of blood vessel endothelial cell migration (GO:0043536)	0.0602526	0.23423	5.24602	14.7372	ADAM17;HMOX1
negative regulation of transmembrane receptor protein serine/threonine kinase signaling pathway (GO:0090101)	0.0610179	0.23423	3.45819	9.67114	ADAM17;TGFB1I1;VASN
organelle organization (GO:0006996)	0.0613863	0.23423	2.07025	5.77717	CNN2;PLEKHF1;TPM1;GBA;CYCS;THY1;SYNE1
positive regulation of cell differentiation (GO:0045597)	0.0642718	0.23423	2.40358	6.59695	PPP1R13L;TGFB1I1;ABL1;TMEM119;LTF
negative regulation of complement activation, classical pathway (GO:0045959)	0.0645135	0.23423	17.1662	47.0506	CD55
aspartate family amino acid biosynthetic process (GO:0009067)	0.0645135	0.23423	17.1662	47.0506	ASNS
regulation of CD4-positive, alpha-beta T cell activation (GO:2000514)	0.0645135	0.23423	17.1662	47.0506	CD55
regulation of Cdc42 protein signal transduction (GO:0032489)	0.0645135	0.23423	17.1662	47.0506	ABL1
negative regulation of keratinocyte proliferation (GO:0010839)	0.0645135	0.23423	17.1662	47.0506	VDR
negative regulation of long-term synaptic potentiation (GO:1900272)	0.0645135	0.23423	17.1662	47.0506	ABL1
negative regulation of mitochondrial fusion (GO:0010637)	0.0645135	0.23423	17.1662	47.0506	TFRC
negative regulation of neuron projection regeneration (GO:0070571)	0.0645135	0.23423	17.1662	47.0506	THY1
negative regulation of phospholipase activity (GO:0010519)	0.0645135	0.23423	17.1662	47.0506	ABL1
regulation of extent of cell growth (GO:0061387)	0.0645135	0.23423	17.1662	47.0506	ABL1
regulation of intrinsic apoptotic signaling pathway by p53 class mediator (GO:1902253)	0.0645135	0.23423	17.1662	47.0506	PTTG1IP
cysteine metabolic process (GO:0006534)	0.0645135	0.23423	17.1662	47.0506	CTH
DNA damage induced protein phosphorylation (GO:0006975)	0.0645135	0.23423	17.1662	47.0506	ABL1
regulation of osteoclast development (GO:2001204)	0.0645135	0.23423	17.1662	47.0506	LTF
regulation of oxidative stress-induced neuron death (GO:1903203)	0.0645135	0.23423	17.1662	47.0506	LANCL1
regulation of protein localization to early endosome (GO:1902965)	0.0645135	0.23423	17.1662	47.0506	DTX3L
positive regulation of cell migration by vascular endothelial growth factor signaling pathway (GO:0038089)	0.0645135	0.23423	17.1662	47.0506	GAB1
fructose metabolic process (GO:0006000)	0.0645135	0.23423	17.1662	47.0506	ALDOC
positive regulation of chromosome segregation (GO:0051984)	0.0645135	0.23423	17.1662	47.0506	RCC2
galactosylceramide metabolic process (GO:0006681)	0.0645135	0.23423	17.1662	47.0506	GALC
regulation of transcription from RNA polymerase II promoter in response to oxidative stress (GO:0043619)	0.0645135	0.23423	17.1662	47.0506	HMOX1
positive regulation of epithelial cell proliferation involved in wound healing (GO:0060054)	0.0645135	0.23423	17.1662	47.0506	FZD7
positive regulation of execution phase of apoptosis (GO:1900119)	0.0645135	0.23423	17.1662	47.0506	FAP
glycoside catabolic process (GO:0016139)	0.0645135	0.23423	17.1662	47.0506	GUSB
positive regulation of myotube differentiation (GO:0010831)	0.0645135	0.23423	17.1662	47.0506	MMP14
leukocyte aggregation (GO:0070486)	0.0645135	0.23423	17.1662	47.0506	RAC2
spleen development (GO:0048536)	0.0645135	0.23423	17.1662	47.0506	ADAM17
sulfur amino acid biosynthetic process (GO:0000097)	0.0645135	0.23423	17.1662	47.0506	CTH
positive regulation of protein localization to early endosome (GO:1902966)	0.0645135	0.23423	17.1662	47.0506	DTX3L
positive regulation of protein localization to endosome (GO:1905668)	0.0645135	0.23423	17.1662	47.0506	DTX3L
macromolecule depalmitoylation (GO:0098734)	0.0645135	0.23423	17.1662	47.0506	PPT1
tubulin complex assembly (GO:0007021)	0.0645135	0.23423	17.1662	47.0506	TBCEL
wound healing, spreading of epidermal cells (GO:0035313)	0.0645135	0.23423	17.1662	47.0506	ADAM17
protein deglycosylation (GO:0006517)	0.0645135	0.23423	17.1662	47.0506	AGA
protein depalmitoylation (GO:0002084)	0.0645135	0.23423	17.1662	47.0506	PPT1
myeloid leukocyte mediated immunity (GO:0002444)	0.0645135	0.23423	17.1662	47.0506	ADAM17
regulation of cellular component movement (GO:0051270)	0.0647425	0.23423	5.02693	13.7604	ADAM17;ABL1
iron ion transport (GO:0006826)	0.0647425	0.23423	5.02693	13.7604	TFRC;LTF
regulation of protein serine/threonine kinase activity (GO:0071900)	0.0651388	0.23508	3.36162	9.18138	ABL1;THY1;LTF
regulation of cytoskeleton organization (GO:0051493)	0.0665403	0.236291	3.33061	9.02579	BST1;ABL1;RAC2
regulation of axonogenesis (GO:0050770)	0.0670285	0.236291	4.92409	13.308	THY1;EPHB3
negative regulation of protein ubiquitination (GO:0031397)	0.0670285	0.236291	4.92409	13.308	DTX3L;ABL1
positive regulation of actin filament bundle assembly (GO:0032233)	0.0670285	0.236291	4.92409	13.308	TPM1;ABL1
intrinsic apoptotic signaling pathway in response to DNA damage (GO:0008630)	0.0670285	0.236291	4.92409	13.308	IFI16;ABL1
sulfur compound biosynthetic process (GO:0044272)	0.0679556	0.236291	3.30017	8.87382	CTH;DSE;BGN
amide biosynthetic process (GO:0043604)	0.0693411	0.236291	4.82537	12.8775	ASAH1;GBA
protein homotetramerization (GO:0051289)	0.0693411	0.236291	4.82537	12.8775	CTH;SOD2
cellular response to transforming growth factor beta stimulus (GO:0071560)	0.0693846	0.236291	3.27027	8.72538	COL3A1;ITGB5;LRRC32
cellular amide metabolic process (GO:0043603)	0.0708272	0.236291	3.24091	8.58034	NNMT;ACOT1;PLPP3
epidermal cell differentiation (GO:0009913)	0.0716796	0.236291	4.73051	12.4675	ASAH1;TXNIP
positive regulation of chemokine production (GO:0032722)	0.0716796	0.236291	4.73051	12.4675	ADAM17;HMOX1
positive regulation of NIK/NF-kappaB signaling (GO:1901224)	0.0716796	0.236291	4.73051	12.4675	IFI35;NMI
negative regulation of bone resorption (GO:0045779)	0.0722811	0.236291	15.0197	39.4596	TMEM119
purine nucleobase metabolic process (GO:0006144)	0.0722811	0.236291	15.0197	39.4596	PRPS1
alpha-amino acid biosynthetic process (GO:1901607)	0.0722811	0.236291	15.0197	39.4596	SDSL
regulation of cellular response to oxidative stress (GO:1900407)	0.0722811	0.236291	15.0197	39.4596	AIFM2
regulation of complement activation, classical pathway (GO:0030450)	0.0722811	0.236291	15.0197	39.4596	CD55
regulation of complement-dependent cytotoxicity (GO:1903659)	0.0722811	0.236291	15.0197	39.4596	CD55
negative regulation of protein activation cascade (GO:2000258)	0.0722811	0.236291	15.0197	39.4596	SERPING1
negative regulation of systemic arterial blood pressure (GO:0003085)	0.0722811	0.236291	15.0197	39.4596	SOD2
regulation of leukocyte mediated cytotoxicity (GO:0001910)	0.0722811	0.236291	15.0197	39.4596	ICAM1
collagen-activated signaling pathway (GO:0038065)	0.0722811	0.236291	15.0197	39.4596	ITGA11
Notch receptor processing (GO:0007220)	0.0722811	0.236291	15.0197	39.4596	ADAM17
complement activation, classical pathway (GO:0006958)	0.0722811	0.236291	15.0197	39.4596	C1R
organic acid catabolic process (GO:0016054)	0.0722811	0.236291	15.0197	39.4596	CTH
regulation of pinocytosis (GO:0048548)	0.0722811	0.236291	15.0197	39.4596	PPT1
endochondral ossification (GO:0001958)	0.0722811	0.236291	15.0197	39.4596	TMEM119
regulation of protein deacetylation (GO:0090311)	0.0722811	0.236291	15.0197	39.4596	NNMT
regulation of respiratory burst (GO:0060263)	0.0722811	0.236291	15.0197	39.4596	RAC2
positive regulation of B cell differentiation (GO:0045579)	0.0722811	0.236291	15.0197	39.4596	MMP14
positive regulation of blood vessel endothelial cell proliferation involved in sprouting angiogenesis (GO:1903589)	0.0722811	0.236291	15.0197	39.4596	HMOX1
fructose 1,6-bisphosphate metabolic process (GO:0030388)	0.0722811	0.236291	15.0197	39.4596	ALDOC
galactose metabolic process (GO:0006012)	0.0722811	0.236291	15.0197	39.4596	PGM2L1
glomerular filtration (GO:0003094)	0.0722811	0.236291	15.0197	39.4596	MYO1E
regulation of tumor necrosis factor superfamily cytokine production (GO:1903555)	0.0722811	0.236291	15.0197	39.4596	LTF
icosanoid transport (GO:0071715)	0.0722811	0.236291	15.0197	39.4596	ABCC1
positive regulation of macrophage cytokine production (GO:0060907)	0.0722811	0.236291	15.0197	39.4596	SEMA7A
L-ascorbic acid metabolic process (GO:0019852)	0.0722811	0.236291	15.0197	39.4596	SLC2A1
lipoprotein metabolic process (GO:0042157)	0.0722811	0.236291	15.0197	39.4596	CTSD
positive regulation of smooth muscle cell apoptotic process (GO:0034393)	0.0722811	0.236291	15.0197	39.4596	SOD2
positive regulation of tumor necrosis factor-mediated signaling pathway (GO:1903265)	0.0722811	0.236291	15.0197	39.4596	ADAM17
positive regulation of cell projection organization (GO:0031346)	0.0737527	0.240563	3.18373	8.30009	FZD1;TENM3;PTK7
striated muscle contraction (GO:0006941)	0.0740434	0.240972	4.63931	12.0766	GAA;TPM1
cytokine-mediated signaling pathway (GO:0019221)	0.0745929	0.241945	1.80049	4.67354	CNN2;ADAM17;MMP2;HMOX1;IL1RAP;IFI35;TRIM38;SOD2;ICAM1
pyruvate metabolic process (GO:0006090)	0.0764321	0.241945	4.55154	11.7036	SLC16A1;ALDOC
peptidyl-tyrosine modification (GO:0018212)	0.078845	0.241945	4.46703	11.3475	EFEMP1;ABL1
protein localization to membrane (GO:0072657)	0.0796239	0.241945	2.53933	6.42563	PLEKHF1;RFTN1;MYADM;THY1
protein poly-ADP-ribosylation (GO:0070212)	0.0799846	0.241945	13.3502	33.7215	PARP9
protein prenylation (GO:0018342)	0.0799846	0.241945	13.3502	33.7215	PGGT1B
negative regulation of extracellular matrix organization (GO:1903054)	0.0799846	0.241945	13.3502	33.7215	FAP
regulation of attachment of spindle microtubules to kinetochore (GO:0051988)	0.0799846	0.241945	13.3502	33.7215	RCC2
negative regulation of heterotypic cell-cell adhesion (GO:0034115)	0.0799846	0.241945	13.3502	33.7215	MYADM
negative regulation of humoral immune response mediated by circulating immunoglobulin (GO:0002924)	0.0799846	0.241945	13.3502	33.7215	CD55
negative regulation of leukocyte migration (GO:0002686)	0.0799846	0.241945	13.3502	33.7215	HMOX1
negative regulation of lipopolysaccharide-mediated signaling pathway (GO:0031665)	0.0799846	0.241945	13.3502	33.7215	LTF
regulation of cell-cell adhesion involved in gastrulation (GO:0070587)	0.0799846	0.241945	13.3502	33.7215	MYADM
cellular response to dopamine (GO:1903351)	0.0799846	0.241945	13.3502	33.7215	ABL1
cellular response to prostaglandin stimulus (GO:0071379)	0.0799846	0.241945	13.3502	33.7215	GNB1
neuron projection fasciculation (GO:0106030)	0.0799846	0.241945	13.3502	33.7215	EPHB3
chondroitin sulfate proteoglycan metabolic process (GO:0050654)	0.0799846	0.241945	13.3502	33.7215	DSE
nucleic acid transport (GO:0050657)	0.0799846	0.241945	13.3502	33.7215	SIDT2
nucleoside metabolic process (GO:0009116)	0.0799846	0.241945	13.3502	33.7215	TYMP
pinocytosis (GO:0006907)	0.0799846	0.241945	13.3502	33.7215	PPT1
positive regulation by symbiont of entry into host (GO:0075294)	0.0799846	0.241945	13.3502	33.7215	TRIM38
removal of superoxide radicals (GO:0019430)	0.0799846	0.241945	13.3502	33.7215	SOD2
renal filtration (GO:0097205)	0.0799846	0.241945	13.3502	33.7215	MYO1E
glycosphingolipid catabolic process (GO:0046479)	0.0799846	0.241945	13.3502	33.7215	HEXA
response to dopamine (GO:1903350)	0.0799846	0.241945	13.3502	33.7215	ABL1
histone H2B ubiquitination (GO:0033523)	0.0799846	0.241945	13.3502	33.7215	DTX3L
iron ion transmembrane transport (GO:0034755)	0.0799846	0.241945	13.3502	33.7215	ABCB6
L-glutamate transmembrane transport (GO:0015813)	0.0799846	0.241945	13.3502	33.7215	SLC1A3
long-chain fatty acid import into cell (GO:0044539)	0.0799846	0.241945	13.3502	33.7215	SLC2A1
sulfur amino acid catabolic process (GO:0000098)	0.0799846	0.241945	13.3502	33.7215	CTH
membrane lipid catabolic process (GO:0046466)	0.0799846	0.241945	13.3502	33.7215	PPT1
mesenchymal to epithelial transition (GO:0060231)	0.0799846	0.241945	13.3502	33.7215	FZD7
positive regulation of viral entry into host cell (GO:0046598)	0.0799846	0.241945	13.3502	33.7215	TRIM38
Wnt signaling pathway involved in midbrain dopaminergic neuron differentiation (GO:1904953)	0.0799846	0.241945	13.3502	33.7215	FZD1
cellular response to peptide (GO:1901653)	0.0812816	0.244852	4.38559	11.0071	ABCC1;ICAM1
regulation of reactive oxygen species metabolic process (GO:2000377)	0.0812816	0.244852	4.38559	11.0071	BST1;RAC2
positive regulation of mitotic cell cycle phase transition (GO:1901992)	0.0837413	0.249525	4.30706	10.6816	ADAM17;RCC2
positive regulation of protein binding (GO:0032092)	0.0837413	0.249525	4.30706	10.6816	DTX3L;ABL1
muscle organ development (GO:0007517)	0.0837413	0.249525	4.30706	10.6816	ITGA11;FHL3
non-canonical Wnt signaling pathway (GO:0035567)	0.0844058	0.249525	2.99848	7.4126	FZD1;FZD7;GNB1
positive regulation of intracellular signal transduction (GO:1902533)	0.0854996	0.249525	1.81601	4.46601	TFRC;RAC2;GAB1;HMOX1;IFI35;NMI;TRIM38;LTF
negative regulation of bone remodeling (GO:0046851)	0.0876246	0.249525	12.0145	29.2517	TMEM119
pyrimidine nucleoside catabolic process (GO:0046135)	0.0876246	0.249525	12.0145	29.2517	TYMP
pyrimidine nucleoside salvage (GO:0043097)	0.0876246	0.249525	12.0145	29.2517	TYMP
pyrimidine-containing compound salvage (GO:0008655)	0.0876246	0.249525	12.0145	29.2517	TYMP
regulation of cardiac muscle cell differentiation (GO:2000725)	0.0876246	0.249525	12.0145	29.2517	FZD7
regulation of CD4-positive, alpha-beta T cell proliferation (GO:2000561)	0.0876246	0.249525	12.0145	29.2517	CD55
camera-type eye morphogenesis (GO:0048593)	0.0876246	0.249525	12.0145	29.2517	TENM3
cell-cell junction maintenance (GO:0045217)	0.0876246	0.249525	12.0145	29.2517	MYADM
cellular response to superoxide (GO:0071451)	0.0876246	0.249525	12.0145	29.2517	SOD2
cellular response to UV-A (GO:0071492)	0.0876246	0.249525	12.0145	29.2517	MMP2
copper ion transport (GO:0006825)	0.0876246	0.249525	12.0145	29.2517	SLC31A1
regulation of mitochondrial fusion (GO:0010635)	0.0876246	0.249525	12.0145	29.2517	TFRC
organophosphate catabolic process (GO:0046434)	0.0876246	0.249525	12.0145	29.2517	PLBD2
embryonic eye morphogenesis (GO:0048048)	0.0876246	0.249525	12.0145	29.2517	EFEMP1
positive regulation of epidermal growth factor-activated receptor activity (GO:0045741)	0.0876246	0.249525	12.0145	29.2517	ADAM17
response to prostaglandin E (GO:0034695)	0.0876246	0.249525	12.0145	29.2517	GNB1
humoral immune response mediated by circulating immunoglobulin (GO:0002455)	0.0876246	0.249525	12.0145	29.2517	C1R
rhodopsin mediated signaling pathway (GO:0016056)	0.0876246	0.249525	12.0145	29.2517	GNB1
signal peptide processing (GO:0006465)	0.0876246	0.249525	12.0145	29.2517	CLN5
synaptic vesicle transport (GO:0048489)	0.0876246	0.249525	12.0145	29.2517	SPG11
midbrain dopaminergic neuron differentiation (GO:1904948)	0.0876246	0.249525	12.0145	29.2517	FZD1
urate metabolic process (GO:0046415)	0.0876246	0.249525	12.0145	29.2517	PRPS1
monocyte differentiation (GO:0030224)	0.0876246	0.249525	12.0145	29.2517	IFI16
Notch signaling pathway (GO:0007219)	0.0887278	0.252174	4.15812	10.0717	ADAM17;DTX3L
positive regulation of programmed cell death (GO:0043068)	0.0903255	0.25283	2.16098	5.19573	RYBP;AIFM2;ABL1;PAWR;CTSD
negative regulation of response to stimulus (GO:0048585)	0.0912536	0.25283	4.08743	9.78577	COL3A1;THY1
glucose metabolic process (GO:0006006)	0.0938004	0.25283	4.01911	9.51156	GAA;ALDOC
response to retinoic acid (GO:0032526)	0.0938004	0.25283	4.01911	9.51156	PTK7;FZD7
regulation of response to external stimulus (GO:0032101)	0.0940287	0.25283	2.85595	6.75191	BST1;SEMA7A;CD55
protein mono-ADP-ribosylation (GO:0140289)	0.0952014	0.25283	10.9218	25.6854	PARP9
adipose tissue development (GO:0060612)	0.0952014	0.25283	10.9218	25.6854	PGRMC2
negative regulation of cell division (GO:0051782)	0.0952014	0.25283	10.9218	25.6854	TXNIP
purine nucleotide biosynthetic process (GO:0006164)	0.0952014	0.25283	10.9218	25.6854	PRPS1
pyrimidine-containing compound metabolic process (GO:0072527)	0.0952014	0.25283	10.9218	25.6854	TYMP
axonal fasciculation (GO:0007413)	0.0952014	0.25283	10.9218	25.6854	EPHB3
neurotransmitter uptake (GO:0001504)	0.0952014	0.25283	10.9218	25.6854	SLC1A3
nucleoside catabolic process (GO:0009164)	0.0952014	0.25283	10.9218	25.6854	TYMP
nucleoside salvage (GO:0043174)	0.0952014	0.25283	10.9218	25.6854	TYMP
regulation of muscle system process (GO:0090257)	0.0952014	0.25283	10.9218	25.6854	TPM1
regulation of oxidative stress-induced cell death (GO:1903201)	0.0952014	0.25283	10.9218	25.6854	LANCL1
endoplasmic reticulum membrane organization (GO:0090158)	0.0952014	0.25283	10.9218	25.6854	ARL6IP1
epithelial cell-cell adhesion (GO:0090136)	0.0952014	0.25283	10.9218	25.6854	ITGB5
regulation of response to oxidative stress (GO:1902882)	0.0952014	0.25283	10.9218	25.6854	AIFM2
ethanol oxidation (GO:0006069)	0.0952014	0.25283	10.9218	25.6854	ALDH2
gas transport (GO:0015669)	0.0952014	0.25283	10.9218	25.6854	HBA1
glomerular visceral epithelial cell differentiation (GO:0072112)	0.0952014	0.25283	10.9218	25.6854	MYO1E
regulation of vascular associated smooth muscle cell migration (GO:1904752)	0.0952014	0.25283	10.9218	25.6854	TPM1
glycine metabolic process (GO:0006544)	0.0952014	0.25283	10.9218	25.6854	SDSL
homocysteine metabolic process (GO:0050667)	0.0952014	0.25283	10.9218	25.6854	CTH
serine family amino acid biosynthetic process (GO:0009070)	0.0952014	0.25283	10.9218	25.6854	CTH
keratan sulfate catabolic process (GO:0042340)	0.0952014	0.25283	10.9218	25.6854	HEXA
sphingoid metabolic process (GO:0046519)	0.0952014	0.25283	10.9218	25.6854	PLPP3
thyroid hormone generation (GO:0006590)	0.0952014	0.25283	10.9218	25.6854	CTSK
toll-like receptor 3 signaling pathway (GO:0034138)	0.0952014	0.25283	10.9218	25.6854	RFTN1
mitochondrial electron transport, ubiquinol to cytochrome c (GO:0006122)	0.0952014	0.25283	10.9218	25.6854	CYCS
mitochondrial genome maintenance (GO:0000002)	0.0952014	0.25283	10.9218	25.6854	TYMP
urogenital system development (GO:0001655)	0.0952014	0.25283	10.9218	25.6854	EPHB3
modulation by host of viral process (GO:0044788)	0.0952014	0.25283	10.9218	25.6854	LTF
presynapse organization (GO:0099172)	0.0952014	0.25283	10.9218	25.6854	FZD1
negative regulation by host of viral process (GO:0044793)	0.0952014	0.25283	10.9218	25.6854	LTF
actin cytoskeleton reorganization (GO:0031532)	0.0963676	0.254536	3.95302	9.24842	PTK7;GAB1
amyloid fibril formation (GO:1990000)	0.0963676	0.254536	3.95302	9.24842	TGFBI;LTF
cellular response to reactive oxygen species (GO:0034614)	0.0963676	0.254536	3.95302	9.24842	TPM1;ABL1
negative regulation of programmed cell death (GO:0043069)	0.0983197	0.2591	1.9459	4.51358	ARL6IP1;TFRC;AIFM2;PPT1;ASNS;LTF
negative regulation of intrinsic apoptotic signaling pathway (GO:2001243)	0.0989548	0.2591	3.88906	8.99576	PTTG1IP;SOD2
negative regulation of cellular process (GO:0048523)	0.0998599	0.2591	1.7491	4.02991	VDR;TGFB1I1;PPT1;TXNIP;IFI35;NMI;TGFBI;SOD2
regulation of cell-matrix adhesion (GO:0001952)	0.101561	0.2591	3.82714	8.75302	BST1;THY1
regulation of cellular catabolic process (GO:0031329)	0.101561	0.2591	3.82714	8.75302	IFI16;ABL1
negative regulation of cell morphogenesis involved in differentiation (GO:0010771)	0.102716	0.2591	10.0111	22.7832	RCC2
purine ribonucleoside triphosphate metabolic process (GO:0009205)	0.102716	0.2591	10.0111	22.7832	GNAI3
negative regulation of myotube differentiation (GO:0010832)	0.102716	0.2591	10.0111	22.7832	TMEM119
regulation of fibrinolysis (GO:0051917)	0.102716	0.2591	10.0111	22.7832	FAP
negative regulation of substrate adhesion-dependent cell spreading (GO:1900025)	0.102716	0.2591	10.0111	22.7832	RCC2
regulation of histone modification (GO:0031056)	0.102716	0.2591	10.0111	22.7832	NNMT
oligosaccharide-lipid intermediate biosynthetic process (GO:0006490)	0.102716	0.2591	10.0111	22.7832	ALG12
regulation of oxidoreductase activity (GO:0051341)	0.102716	0.2591	10.0111	22.7832	ABL1
endochondral bone morphogenesis (GO:0060350)	0.102716	0.2591	10.0111	22.7832	TMEM119
positive regulation of calcineurin-mediated signaling (GO:0106058)	0.102716	0.2591	10.0111	22.7832	LMCD1
positive regulation of calcineurin-NFAT signaling cascade (GO:0070886)	0.102716	0.2591	10.0111	22.7832	LMCD1
positive regulation of CD4-positive, alpha-beta T cell activation (GO:2000516)	0.102716	0.2591	10.0111	22.7832	CD55
glucan biosynthetic process (GO:0009250)	0.102716	0.2591	10.0111	22.7832	PGM2L1
glucose import (GO:0046323)	0.102716	0.2591	10.0111	22.7832	SLC2A1
glycogen biosynthetic process (GO:0005978)	0.102716	0.2591	10.0111	22.7832	PGM2L1
lymphocyte mediated immunity (GO:0002449)	0.102716	0.2591	10.0111	22.7832	CD55
synaptic vesicle localization (GO:0097479)	0.102716	0.2591	10.0111	22.7832	SPG11
transport along microtubule (GO:0010970)	0.102716	0.2591	10.0111	22.7832	SPG11
positive regulation of vascular endothelial cell proliferation (GO:1905564)	0.102716	0.2591	10.0111	22.7832	ADAM17
muscle tissue development (GO:0060537)	0.102716	0.2591	10.0111	22.7832	CSRP2
negative regulation of adenylate cyclase activity (GO:0007194)	0.102716	0.2591	10.0111	22.7832	GNAI3
organic substance transport (GO:0071702)	0.104081	0.261179	2.72628	6.16845	ABCB6;PPT1;TXNIP
regulation of protein localization (GO:0032880)	0.104187	0.261179	3.76715	8.51967	TRIM38;CTSD
positive regulation of cell cycle (GO:0045787)	0.104187	0.261179	3.76715	8.51967	ADAM17;ASNS
protein N-linked glycosylation (GO:0006487)	0.106831	0.261179	3.70901	8.29522	DPM3;ALG12
anion transmembrane transport (GO:0098656)	0.106831	0.261179	3.70901	8.29522	ABCC1;SLC1A3
regulation of cell growth (GO:0001558)	0.107019	0.261179	2.2745	5.08295	ADAM17;MMP14;TFRC;PPT1
cellular response to cytokine stimulus (GO:0071345)	0.10731	0.261179	1.79428	4.0049	ASAH1;IFI16;MMP2;GBA;HMOX1;IL1RAP;ICAM1
positive regulation of response to external stimulus (GO:0032103)	0.10926	0.261179	2.66573	5.90201	ABCC1;IFI35;NMI
interferon-gamma-mediated signaling pathway (GO:0060333)	0.109493	0.261179	3.65262	8.07922	TRIM38;ICAM1
protein modification by small protein conjugation or removal (GO:0070647)	0.110168	0.261179	9.24056	20.3823	UBA7
activation of cysteine-type endopeptidase activity (GO:0097202)	0.110168	0.261179	9.24056	20.3823	IFI16
negative regulation of cartilage development (GO:0061037)	0.110168	0.261179	9.24056	20.3823	EFEMP1
pyrimidine nucleoside biosynthetic process (GO:0046134)	0.110168	0.261179	9.24056	20.3823	TYMP
amyloid precursor protein catabolic process (GO:0042987)	0.110168	0.261179	9.24056	20.3823	ADAM17
negative regulation of cyclase activity (GO:0031280)	0.110168	0.261179	9.24056	20.3823	GNAI3
negative regulation of DNA damage response, signal transduction by p53 class mediator (GO:0043518)	0.110168	0.261179	9.24056	20.3823	PTTG1IP
bone morphogenesis (GO:0060349)	0.110168	0.261179	9.24056	20.3823	LTF
cardiolipin metabolic process (GO:0032048)	0.110168	0.261179	9.24056	20.3823	LCLAT1
cell junction maintenance (GO:0034331)	0.110168	0.261179	9.24056	20.3823	MYADM
negative regulation of smooth muscle cell migration (GO:0014912)	0.110168	0.261179	9.24056	20.3823	TPM1
regulation of histone methylation (GO:0031060)	0.110168	0.261179	9.24056	20.3823	NNMT
regulation of macrophage cytokine production (GO:0010935)	0.110168	0.261179	9.24056	20.3823	SEMA7A
regulation of protein kinase C signaling (GO:0090036)	0.110168	0.261179	9.24056	20.3823	MYADM
regulation of response to interferon-gamma (GO:0060330)	0.110168	0.261179	9.24056	20.3823	PARP9
positive regulation of glucose metabolic process (GO:0010907)	0.110168	0.261179	9.24056	20.3823	NNMT
response to UV-A (GO:0070141)	0.110168	0.261179	9.24056	20.3823	MMP2
retinal metabolic process (GO:0042574)	0.110168	0.261179	9.24056	20.3823	RDH10
secondary palate development (GO:0062009)	0.110168	0.261179	9.24056	20.3823	LRRC32
positive regulation of protein deacetylation (GO:0090312)	0.110168	0.261179	9.24056	20.3823	NNMT
substrate-dependent cell migration (GO:0006929)	0.110168	0.261179	9.24056	20.3823	ITGA11
positive regulation of protein-containing complex disassembly (GO:0043243)	0.110168	0.261179	9.24056	20.3823	GBA
T cell differentiation in thymus (GO:0033077)	0.110168	0.261179	9.24056	20.3823	ADAM17
thymus development (GO:0048538)	0.110168	0.261179	9.24056	20.3823	EPHB3
positive regulation of T cell chemotaxis (GO:0010820)	0.110168	0.261179	9.24056	20.3823	ADAM17
vascular endothelial growth factor signaling pathway (GO:0038084)	0.110168	0.261179	9.24056	20.3823	GAB1
vasodilation (GO:0042311)	0.110168	0.261179	9.24056	20.3823	SOD2
protein localization to kinetochore (GO:0034501)	0.110168	0.261179	9.24056	20.3823	RCC2
peptidyl-tyrosine phosphorylation (GO:0018108)	0.112173	0.265499	3.59793	7.87124	EFEMP1;ABL1
regulation of gene expression (GO:0010468)	0.11403	0.266617	1.49593	3.24811	TFRC;VDR;BTN2A1;FZD7;PARP9;EFEMP1;RYBP;IFI16;MYADM;ABL1;TMEM119;TRIM38;LTF
aerobic electron transport chain (GO:0019646)	0.114869	0.266617	3.54484	7.67089	CYCS;SDHC
regulation of I-kappaB kinase/NF-kappaB signaling (GO:0043122)	0.116526	0.266617	2.20135	4.7321	TFRC;HMOX1;TRIM38;LTF
pyrimidine nucleoside metabolic process (GO:0006213)	0.117559	0.266617	8.58009	18.3684	TYMP
negative regulation of chondrocyte differentiation (GO:0032331)	0.117559	0.266617	8.58009	18.3684	EFEMP1
regulation of establishment of protein localization (GO:0070201)	0.117559	0.266617	8.58009	18.3684	CTSD
regulation of extracellular matrix disassembly (GO:0010715)	0.117559	0.266617	8.58009	18.3684	FAP
regulation of extracellular matrix organization (GO:1903053)	0.117559	0.266617	8.58009	18.3684	FAP
contractile actin filament bundle assembly (GO:0030038)	0.117559	0.266617	8.58009	18.3684	ITGB5
peptidyl-tyrosine autophosphorylation (GO:0038083)	0.117559	0.266617	8.58009	18.3684	ABL1
regulation of phospholipase C activity (GO:1900274)	0.117559	0.266617	8.58009	18.3684	ABL1
electron transport chain (GO:0022900)	0.117559	0.266617	8.58009	18.3684	NDOR1
phototransduction, visible light (GO:0007603)	0.117559	0.266617	8.58009	18.3684	GNB1
endoplasmic reticulum tubular network organization (GO:0071786)	0.117559	0.266617	8.58009	18.3684	ARL6IP1
engulfment of apoptotic cell (GO:0043652)	0.117559	0.266617	8.58009	18.3684	RAC2
eye photoreceptor cell development (GO:0042462)	0.117559	0.266617	8.58009	18.3684	THY1
positive regulation of cell killing (GO:0031343)	0.117559	0.266617	8.58009	18.3684	FZD7
regulation of T cell chemotaxis (GO:0010819)	0.117559	0.266617	8.58009	18.3684	ADAM17
GTP metabolic process (GO:0046039)	0.117559	0.266617	8.58009	18.3684	GNAI3
positive regulation of heterotypic cell-cell adhesion (GO:0034116)	0.117559	0.266617	8.58009	18.3684	THY1
positive regulation of keratinocyte differentiation (GO:0045618)	0.117559	0.266617	8.58009	18.3684	VDR
stress fiber assembly (GO:0043149)	0.117559	0.266617	8.58009	18.3684	ITGB5
ubiquinone metabolic process (GO:0006743)	0.117559	0.266617	8.58009	18.3684	AIFM2
vitamin D metabolic process (GO:0042359)	0.117559	0.266617	8.58009	18.3684	VDR
protein tetramerization (GO:0051262)	0.117582	0.266617	3.49328	7.47779	CTH;SOD2
negative regulation of neuron apoptotic process (GO:0043524)	0.117582	0.266617	3.49328	7.47779	PPT1;SOD2
mitochondrial ATP synthesis coupled electron transport (GO:0042775)	0.117582	0.266617	3.49328	7.47779	CYCS;SDHC
negative regulation of cell adhesion (GO:0007162)	0.123056	0.275473	3.39454	7.11194	FZD7;TGFBI
regulation of Rho protein signal transduction (GO:0035023)	0.123056	0.275473	3.39454	7.11194	COL3A1;ABL1
negative regulation of cell-substrate junction organization (GO:0150118)	0.124889	0.275473	8.00768	16.6586	RCC2
negative regulation of focal adhesion assembly (GO:0051895)	0.124889	0.275473	8.00768	16.6586	RCC2
regulation of blood vessel endothelial cell proliferation involved in sprouting angiogenesis (GO:1903587)	0.124889	0.275473	8.00768	16.6586	HMOX1
negative regulation of immune effector process (GO:0002698)	0.124889	0.275473	8.00768	16.6586	CD55
negative regulation of lyase activity (GO:0051350)	0.124889	0.275473	8.00768	16.6586	GNAI3
regulation of isotype switching (GO:0045191)	0.124889	0.275473	8.00768	16.6586	TFRC
nuclear transport (GO:0051169)	0.124889	0.275473	8.00768	16.6586	BANF1
dendritic spine morphogenesis (GO:0060997)	0.124889	0.275473	8.00768	16.6586	EPHB3
digestive tract morphogenesis (GO:0048546)	0.124889	0.275473	8.00768	16.6586	EPHB3
platelet-derived growth factor receptor signaling pathway (GO:0048008)	0.124889	0.275473	8.00768	16.6586	ABL1
positive regulation of alpha-beta T cell proliferation (GO:0046641)	0.124889	0.275473	8.00768	16.6586	CD55
positive regulation of immunoglobulin mediated immune response (GO:0002891)	0.124889	0.275473	8.00768	16.6586	TFRC
positive regulation of isotype switching (GO:0045830)	0.124889	0.275473	8.00768	16.6586	TFRC
positive regulation of myeloid leukocyte cytokine production involved in immune response (GO:0061081)	0.124889	0.275473	8.00768	16.6586	SEMA7A
T cell mediated immunity (GO:0002456)	0.124889	0.275473	8.00768	16.6586	CD55
motor neuron axon guidance (GO:0008045)	0.124889	0.275473	8.00768	16.6586	RAC2
regulation of stress fiber assembly (GO:0051492)	0.125816	0.2771	3.34722	6.93856	TPM1;ABL1
positive regulation of immune response (GO:0050778)	0.128591	0.281934	3.3012	6.77115	IFI35;NMI
positive regulation of lymphocyte proliferation (GO:0050671)	0.128591	0.281934	3.3012	6.77115	BST1;TFRC
positive regulation of T cell activation (GO:0050870)	0.128591	0.281934	3.3012	6.77115	TFRC;THY1
brain development (GO:0007420)	0.129066	0.282531	2.46488	5.04668	ABCB6;PPT1;CLN5
regulation of epithelial to mesenchymal transition (GO:0010717)	0.13138	0.282531	3.25643	6.60943	TGFB1I1;VASN
phospholipid metabolic process (GO:0006644)	0.13138	0.282531	3.25643	6.60943	PLPP3;PLBD2
RNA transport (GO:0050658)	0.13138	0.282531	3.25643	6.60943	RFTN1;SIDT2
negative regulation of ATPase activity (GO:0032780)	0.132158	0.282531	7.50682	15.192	LTF
acyl-CoA biosynthetic process (GO:0071616)	0.132158	0.282531	7.50682	15.192	PPT1
pyrimidine-containing compound catabolic process (GO:0072529)	0.132158	0.282531	7.50682	15.192	TYMP
negative regulation of intrinsic apoptotic signaling pathway by p53 class mediator (GO:1902254)	0.132158	0.282531	7.50682	15.192	PTTG1IP
cellular modified amino acid catabolic process (GO:0042219)	0.132158	0.282531	7.50682	15.192	GGACT
dolichol-linked oligosaccharide biosynthetic process (GO:0006488)	0.132158	0.282531	7.50682	15.192	ALG12
regulation of steroid biosynthetic process (GO:0050810)	0.132158	0.282531	7.50682	15.192	ASAH1
positive regulation of cyclin-dependent protein serine/threonine kinase activity (GO:0045737)	0.132158	0.282531	7.50682	15.192	ADAM17
positive regulation of heart rate (GO:0010460)	0.132158	0.282531	7.50682	15.192	TPM1
histone H2A monoubiquitination (GO:0035518)	0.132158	0.282531	7.50682	15.192	RYBP
ruffle organization (GO:0031529)	0.132158	0.282531	7.50682	15.192	TPM1
mitochondrial electron transport, cytochrome c to oxygen (GO:0006123)	0.132158	0.282531	7.50682	15.192	CYCS
negative regulation of amyloid-beta formation (GO:1902430)	0.132158	0.282531	7.50682	15.192	RTN2
negative regulation of protein phosphorylation (GO:0001933)	0.132796	0.28348	2.43155	4.90915	MYADM;THY1;PLPP3
purine ribonucleotide metabolic process (GO:0009150)	0.134184	0.285189	3.21285	6.45315	GNAI3;ACOT1
negative regulation of developmental process (GO:0051093)	0.134184	0.285189	3.21285	6.45315	TFRC;THY1
positive regulation of endothelial cell proliferation (GO:0001938)	0.134184	0.285189	3.21285	6.45315	ADAM17;HMOX1
negative regulation of protein serine/threonine kinase activity (GO:0071901)	0.137	0.285791	3.17041	6.30205	GBA;ABL1
acidic amino acid transport (GO:0015800)	0.139367	0.285791	7.06488	13.9224	SLC1A3
protein O-linked mannosylation (GO:0035269)	0.139367	0.285791	7.06488	13.9224	DPM3
amyloid precursor protein metabolic process (GO:0042982)	0.139367	0.285791	7.06488	13.9224	ADAM17
regulation of B cell differentiation (GO:0045577)	0.139367	0.285791	7.06488	13.9224	MMP14
regulation of cartilage development (GO:0061035)	0.139367	0.285791	7.06488	13.9224	MBOAT2
regulation of catabolic process (GO:0009894)	0.139367	0.285791	7.06488	13.9224	FAP
regulation of cellular protein catabolic process (GO:1903362)	0.139367	0.285791	7.06488	13.9224	PTTG1IP
negative regulation of signal transduction by p53 class mediator (GO:1901797)	0.139367	0.285791	7.06488	13.9224	PTTG1IP
neuron maturation (GO:0042551)	0.139367	0.285791	7.06488	13.9224	CLN5
nucleotide biosynthetic process (GO:0009165)	0.139367	0.285791	7.06488	13.9224	PRPS1
DNA conformation change (GO:0071103)	0.139367	0.285791	7.06488	13.9224	ABL1
regulation of oxidative stress-induced intrinsic apoptotic signaling pathway (GO:1902175)	0.139367	0.285791	7.06488	13.9224	SOD2
phosphatidylinositol acyl-chain remodeling (GO:0036149)	0.139367	0.285791	7.06488	13.9224	LCLAT1
endothelial cell proliferation (GO:0001935)	0.139367	0.285791	7.06488	13.9224	HMOX1
regulation of protein-containing complex disassembly (GO:0043244)	0.139367	0.285791	7.06488	13.9224	GBA
establishment of vesicle localization (GO:0051650)	0.139367	0.285791	7.06488	13.9224	SPG11
positive regulation of cell migration involved in sprouting angiogenesis (GO:0090050)	0.139367	0.285791	7.06488	13.9224	HMOX1
G protein-coupled acetylcholine receptor signaling pathway (GO:0007213)	0.139367	0.285791	7.06488	13.9224	GNB1
regulation of transforming growth factor beta production (GO:0071634)	0.139367	0.285791	7.06488	13.9224	LRRC32
regulation of vascular endothelial cell proliferation (GO:1905562)	0.139367	0.285791	7.06488	13.9224	ADAM17
release of cytochrome c from mitochondria (GO:0001836)	0.139367	0.285791	7.06488	13.9224	SOD2
positive regulation of lymphocyte chemotaxis (GO:0140131)	0.139367	0.285791	7.06488	13.9224	ADAM17
tRNA metabolic process (GO:0006399)	0.139367	0.285791	7.06488	13.9224	SARS1
presynapse assembly (GO:0099054)	0.139367	0.285791	7.06488	13.9224	FZD1
negative regulation of cellular component organization (GO:0051129)	0.142673	0.290932	3.08881	6.01453	FAP;GBA
negative regulation of extrinsic apoptotic signaling pathway (GO:2001237)	0.142673	0.290932	3.08881	6.01453	HMOX1;ICAM1
regulation of NIK/NF-kappaB signaling (GO:1901222)	0.142673	0.290932	3.08881	6.01453	IFI35;NMI
regulation of protein localization to plasma membrane (GO:1903076)	0.142673	0.290932	3.08881	6.01453	LRRC15;MMP14
T cell receptor signaling pathway (GO:0050852)	0.144209	0.291037	2.33671	4.52502	BTN2A1;RFTN1;THY1
negative regulation of protein modification process (GO:0031400)	0.145527	0.291037	3.04955	5.87768	MYADM;PLPP3
Rac protein signal transduction (GO:0016601)	0.146517	0.291037	6.67205	12.8145	RAC2
aspartate family amino acid catabolic process (GO:0009068)	0.146517	0.291037	6.67205	12.8145	SDSL
aspartate family amino acid metabolic process (GO:0009066)	0.146517	0.291037	6.67205	12.8145	ASNS
negative regulation of oxidative stress-induced intrinsic apoptotic signaling pathway (GO:1902176)	0.146517	0.291037	6.67205	12.8145	SOD2
negative regulation of T cell receptor signaling pathway (GO:0050860)	0.146517	0.291037	6.67205	12.8145	THY1
regulation of leukocyte chemotaxis (GO:0002688)	0.146517	0.291037	6.67205	12.8145	ADAM17
regulation of nervous system process (GO:0031644)	0.146517	0.291037	6.67205	12.8145	TYMP
diol metabolic process (GO:0034311)	0.146517	0.291037	6.67205	12.8145	PLPP3
positive regulation of actin cytoskeleton reorganization (GO:2000251)	0.146517	0.291037	6.67205	12.8145	ABL1
ethanol metabolic process (GO:0006067)	0.146517	0.291037	6.67205	12.8145	ALDH2
fatty acid transmembrane transport (GO:1902001)	0.146517	0.291037	6.67205	12.8145	SLC2A1
regulation of T cell cytokine production (GO:0002724)	0.146517	0.291037	6.67205	12.8145	CD55
positive regulation of neutrophil chemotaxis (GO:0090023)	0.146517	0.291037	6.67205	12.8145	RAC2
positive regulation of oxidoreductase activity (GO:0051353)	0.146517	0.291037	6.67205	12.8145	ABL1
striated muscle cell differentiation (GO:0051146)	0.146517	0.291037	6.67205	12.8145	PLD3
vesicle transport along actin filament (GO:0030050)	0.146517	0.291037	6.67205	12.8145	MYO1E
negative regulation of amyloid precursor protein catabolic process (GO:1902992)	0.146517	0.291037	6.67205	12.8145	RTN2
cell-cell junction organization (GO:0045216)	0.148394	0.293965	3.01128	5.74518	MYADM;LIMS2
ephrin receptor signaling pathway (GO:0048013)	0.148394	0.293965	3.01128	5.74518	MMP2;EPHB3
regulation of defense response (GO:0031347)	0.151272	0.295072	2.97395	5.61684	BST1;SEMA7A
regulation of osteoblast differentiation (GO:0045667)	0.151272	0.295072	2.97395	5.61684	TMEM119;LTF
negative regulation of axon extension involved in axon guidance (GO:0048843)	0.153607	0.295072	6.32057	11.8407	SEMA7A
adaptive immune response based on somatic recombination of immune receptors built from immunoglobulin superfamily domains (GO:0002460)	0.153607	0.295072	6.32057	11.8407	CD55
negative regulation of osteoclast differentiation (GO:0045671)	0.153607	0.295072	6.32057	11.8407	LTF
cellular response to interferon-beta (GO:0035458)	0.153607	0.295072	6.32057	11.8407	IFI16
regulation of granulocyte chemotaxis (GO:0071622)	0.153607	0.295072	6.32057	11.8407	BST1
regulation of lymphocyte differentiation (GO:0045619)	0.153607	0.295072	6.32057	11.8407	ABL1
regulation of programmed necrotic cell death (GO:0062098)	0.153607	0.295072	6.32057	11.8407	ASAH1
regulation of protein localization to cell periphery (GO:1904375)	0.153607	0.295072	6.32057	11.8407	MMP14
positive regulation of alpha-beta T cell activation (GO:0046635)	0.153607	0.295072	6.32057	11.8407	CD55
regulation of smooth muscle contraction (GO:0006940)	0.153607	0.295072	6.32057	11.8407	CNN1
positive regulation of cyclin-dependent protein kinase activity (GO:1904031)	0.153607	0.295072	6.32057	11.8407	ADAM17
ganglioside metabolic process (GO:0001573)	0.153607	0.295072	6.32057	11.8407	HEXA
glucose transmembrane transport (GO:1904659)	0.153607	0.295072	6.32057	11.8407	SLC2A1
positive regulation of epidermal cell differentiation (GO:0045606)	0.153607	0.295072	6.32057	11.8407	VDR
positive regulation of G2/M transition of mitotic cell cycle (GO:0010971)	0.153607	0.295072	6.32057	11.8407	RCC2
positive regulation of lymphocyte differentiation (GO:0045621)	0.153607	0.295072	6.32057	11.8407	MMP14
positive regulation of nitrogen compound metabolic process (GO:0051173)	0.153607	0.295072	6.32057	11.8407	GBA
maintenance of protein location in nucleus (GO:0051457)	0.153607	0.295072	6.32057	11.8407	SYNE1
toll-like receptor 4 signaling pathway (GO:0034142)	0.153607	0.295072	6.32057	11.8407	NMI
modulation by symbiont of entry into host (GO:0052372)	0.153607	0.295072	6.32057	11.8407	TRIM38
xenobiotic transport (GO:0042908)	0.153607	0.295072	6.32057	11.8407	ABCC1
double-strand break repair (GO:0006302)	0.155933	0.299146	2.24894	4.17927	DTX3L;PARP9;AP5S1
Wnt signaling pathway, planar cell polarity pathway (GO:0060071)	0.157061	0.299888	2.902	5.37195	FZD1;FZD7
negative regulation of phosphorylation (GO:0042326)	0.159971	0.299888	2.86731	5.25508	MYADM;PLPP3
regulation of neuron death (GO:1901214)	0.159971	0.299888	2.86731	5.25508	LANCL1;GBA
positive regulation of multicellular organismal process (GO:0051240)	0.159982	0.299888	1.7806	3.26329	TFRC;IFI16;VDR;TGFB1I1;TMEM119
acetylcholine receptor signaling pathway (GO:0095500)	0.160639	0.299888	6.00424	10.9793	GNB1
actin filament-based transport (GO:0099515)	0.160639	0.299888	6.00424	10.9793	MYO1E
aerobic respiration (GO:0009060)	0.160639	0.299888	6.00424	10.9793	SDHC
purinergic nucleotide receptor signaling pathway (GO:0035590)	0.160639	0.299888	6.00424	10.9793	TXNIP
beta-catenin destruction complex disassembly (GO:1904886)	0.160639	0.299888	6.00424	10.9793	FZD1
negative regulation of protein localization to cell periphery (GO:1904376)	0.160639	0.299888	6.00424	10.9793	LRRC15
negative regulation of protein localization to plasma membrane (GO:1903077)	0.160639	0.299888	6.00424	10.9793	LRRC15
chondroitin sulfate biosynthetic process (GO:0030206)	0.160639	0.299888	6.00424	10.9793	BGN
cobalamin metabolic process (GO:0009235)	0.160639	0.299888	6.00424	10.9793	ABCC1
histone ubiquitination (GO:0016574)	0.160639	0.299888	6.00424	10.9793	DTX3L
hydrogen peroxide catabolic process (GO:0042744)	0.160639	0.299888	6.00424	10.9793	HBA1
retinol metabolic process (GO:0042572)	0.160639	0.299888	6.00424	10.9793	RDH10
innate immune response in mucosa (GO:0002227)	0.160639	0.299888	6.00424	10.9793	LTF
intrinsic apoptotic signaling pathway in response to DNA damage by p53 class mediator (GO:0042771)	0.160639	0.299888	6.00424	10.9793	IFI16
positive regulation of T cell cytokine production (GO:0002726)	0.160639	0.299888	6.00424	10.9793	CD55
positive regulation of vascular associated smooth muscle cell proliferation (GO:1904707)	0.160639	0.299888	6.00424	10.9793	MMP2
myotube differentiation (GO:0014902)	0.160639	0.299888	6.00424	10.9793	PLD3
regulation of establishment of planar polarity (GO:0090175)	0.165822	0.306625	2.80034	5.03177	FZD1;FZD7
protein mannosylation (GO:0035268)	0.167613	0.306625	5.71804	10.213	DPM3
amino acid import (GO:0043090)	0.167613	0.306625	5.71804	10.213	SLC1A3
regulation of adenylate cyclase activity (GO:0045761)	0.167613	0.306625	5.71804	10.213	GNAI3
cell projection assembly (GO:0030031)	0.167613	0.306625	5.71804	10.213	RAC2
regulation of execution phase of apoptosis (GO:1900117)	0.167613	0.306625	5.71804	10.213	FAP
phosphatidylserine acyl-chain remodeling (GO:0036150)	0.167613	0.306625	5.71804	10.213	MBOAT2
regulation of response to cytokine stimulus (GO:0060759)	0.167613	0.306625	5.71804	10.213	PARP9
positive regulation of axon extension (GO:0045773)	0.167613	0.306625	5.71804	10.213	SEMA7A
fatty-acyl-CoA metabolic process (GO:0035337)	0.167613	0.306625	5.71804	10.213	PPT1
regulation of vacuole organization (GO:0044088)	0.167613	0.306625	5.71804	10.213	ADPRH
positive regulation of granulocyte chemotaxis (GO:0071624)	0.167613	0.306625	5.71804	10.213	RAC2
heme biosynthetic process (GO:0006783)	0.167613	0.306625	5.71804	10.213	ABCB6
positive regulation of neutrophil migration (GO:1902624)	0.167613	0.306625	5.71804	10.213	RAC2
membrane protein intracellular domain proteolysis (GO:0031293)	0.167613	0.306625	5.71804	10.213	ADAM17
metallo-sulfur cluster assembly (GO:0031163)	0.167613	0.306625	5.71804	10.213	NDOR1
cell-cell adhesion via plasma-membrane adhesion molecules (GO:0098742)	0.167944	0.306845	2.16748	3.86706	TENM3;FAT4;ICAM1
regulation of type I interferon production (GO:0032479)	0.168761	0.307952	2.76801	4.92505	UBA7;IFI16
negative regulation of protein kinase activity (GO:0006469)	0.171709	0.31294	2.73642	4.82145	ABL1;THY1
negative regulation of GTPase activity (GO:0034260)	0.17453	0.314154	5.45785	9.52755	RCC2
regulation of interferon-gamma-mediated signaling pathway (GO:0060334)	0.17453	0.314154	5.45785	9.52755	PARP9
positive regulation of cell cycle G2/M phase transition (GO:1902751)	0.17453	0.314154	5.45785	9.52755	RCC2
regulation of steroid metabolic process (GO:0019218)	0.17453	0.314154	5.45785	9.52755	ASAH1
regulation of supramolecular fiber organization (GO:1902903)	0.17453	0.314154	5.45785	9.52755	ABL1
glucose 6-phosphate metabolic process (GO:0051156)	0.17453	0.314154	5.45785	9.52755	PGM2L1
hexose transmembrane transport (GO:0008645)	0.17453	0.314154	5.45785	9.52755	SLC2A1
positive regulation of interleukin-17 production (GO:0032740)	0.17453	0.314154	5.45785	9.52755	RFTN1
membrane protein ectodomain proteolysis (GO:0006509)	0.17453	0.314154	5.45785	9.52755	ADAM17
protein deacylation (GO:0035601)	0.17453	0.314154	5.45785	9.52755	PPT1
regulation of peptidyl-tyrosine phosphorylation (GO:0050730)	0.177631	0.317105	2.67534	4.62312	BST1;ABL1
positive regulation of transmembrane receptor protein serine/threonine kinase signaling pathway (GO:0090100)	0.177631	0.317105	2.67534	4.62312	ADAM17;TGFB1I1
visual perception (GO:0007601)	0.180603	0.317105	2.64581	4.52817	EFEMP1;RDH10
purine nucleotide metabolic process (GO:0006163)	0.181389	0.317105	5.22029	8.91161	PRPS1
amino acid import across plasma membrane (GO:0089718)	0.181389	0.317105	5.22029	8.91161	SLC1A3
regulation of axon extension involved in axon guidance (GO:0048841)	0.181389	0.317105	5.22029	8.91161	SEMA7A
axon extension (GO:0048675)	0.181389	0.317105	5.22029	8.91161	SPG11
regulation of cardiac muscle hypertrophy (GO:0010611)	0.181389	0.317105	5.22029	8.91161	LMCD1
canonical glycolysis (GO:0061621)	0.181389	0.317105	5.22029	8.91161	ALDOC
negative regulation of protein tyrosine kinase activity (GO:0061099)	0.181389	0.317105	5.22029	8.91161	THY1
regulation of keratinocyte proliferation (GO:0010837)	0.181389	0.317105	5.22029	8.91161	VDR
defense response to fungus (GO:0050832)	0.181389	0.317105	5.22029	8.91161	LTF
regulation of monooxygenase activity (GO:0032768)	0.181389	0.317105	5.22029	8.91161	VDR
DNA packaging (GO:0006323)	0.181389	0.317105	5.22029	8.91161	BANF1
phospholipid catabolic process (GO:0009395)	0.181389	0.317105	5.22029	8.91161	PLBD2
porphyrin-containing compound biosynthetic process (GO:0006779)	0.181389	0.317105	5.22029	8.91161	ABCB6
glucose catabolic process to pyruvate (GO:0061718)	0.181389	0.317105	5.22029	8.91161	ALDOC
positive regulation of lamellipodium assembly (GO:0010592)	0.181389	0.317105	5.22029	8.91161	RAC2
iron-sulfur cluster assembly (GO:0016226)	0.181389	0.317105	5.22029	8.91161	NDOR1
leukotriene metabolic process (GO:0006691)	0.181389	0.317105	5.22029	8.91161	ABCC1
lipid translocation (GO:0034204)	0.181389	0.317105	5.22029	8.91161	ABCC1
sulfur amino acid metabolic process (GO:0000096)	0.181389	0.317105	5.22029	8.91161	CTH
positive regulation of viral life cycle (GO:1903902)	0.181389	0.317105	5.22029	8.91161	TRIM38
wound healing, spreading of cells (GO:0044319)	0.181389	0.317105	5.22029	8.91161	ADAM17
positive regulation of developmental process (GO:0051094)	0.182285	0.318289	2.07954	3.53977	TFRC;PPP1R13L;TMEM119
central nervous system development (GO:0007417)	0.183765	0.320489	1.83034	3.10078	ABCB6;PPT1;SLC2A1;CLN5
sensory perception of light stimulus (GO:0050953)	0.186571	0.323184	2.58864	4.34618	EFEMP1;RDH10
negative regulation of antigen receptor-mediated signaling pathway (GO:0050858)	0.188192	0.323184	5.00253	8.35569	THY1
negative regulation of cell junction assembly (GO:1901889)	0.188192	0.323184	5.00253	8.35569	RCC2
receptor signaling pathway via STAT (GO:0097696)	0.188192	0.323184	5.00253	8.35569	NMI
regulation of epidermal cell differentiation (GO:0045604)	0.188192	0.323184	5.00253	8.35569	CTSK
energy derivation by oxidation of organic compounds (GO:0015980)	0.188192	0.323184	5.00253	8.35569	CYCS
regulation of proteolysis involved in cellular protein catabolic process (GO:1903050)	0.188192	0.323184	5.00253	8.35569	GBA
fat-soluble vitamin metabolic process (GO:0006775)	0.188192	0.323184	5.00253	8.35569	VDR
glycolytic process through glucose-6-phosphate (GO:0061620)	0.188192	0.323184	5.00253	8.35569	ALDOC
response to dsRNA (GO:0043331)	0.188192	0.323184	5.00253	8.35569	RFTN1
positive regulation of T cell migration (GO:2000406)	0.188192	0.323184	5.00253	8.35569	ADAM17
ventricular cardiac muscle tissue development (GO:0003229)	0.188192	0.323184	5.00253	8.35569	TPM1
negative regulation of actin filament polymerization (GO:0030837)	0.188192	0.323184	5.00253	8.35569	MYADM
protein maturation (GO:0051604)	0.192567	0.329339	2.53389	4.17411	ADAM17;MMP14
negative regulation of cytokine production (GO:0001818)	0.192724	0.329339	2.02094	3.32748	SARS1;UBA7;GBA
protein transport (GO:0015031)	0.193183	0.329339	1.66115	2.73112	TFRC;TMEM167A;ADPRH;PPT1;TXNIP
negative regulation of cell development (GO:0010721)	0.194938	0.329339	4.80218	7.85192	LTF
purine-containing compound biosynthetic process (GO:0072522)	0.194938	0.329339	4.80218	7.85192	PRPS1
negative regulation of protein localization to membrane (GO:1905476)	0.194938	0.329339	4.80218	7.85192	LRRC15
cellular response to drug (GO:0035690)	0.194938	0.329339	4.80218	7.85192	TFRC
regulation of myelination (GO:0031641)	0.194938	0.329339	4.80218	7.85192	TYMP
phosphatidylethanolamine acyl-chain remodeling (GO:0036152)	0.194938	0.329339	4.80218	7.85192	MBOAT2
regulation of synapse organization (GO:0050807)	0.194938	0.329339	4.80218	7.85192	ABL1
regulation of viral life cycle (GO:1903900)	0.194938	0.329339	4.80218	7.85192	TRIM38
positive regulation of G1/S transition of mitotic cell cycle (GO:1900087)	0.194938	0.329339	4.80218	7.85192	ADAM17
hippo signaling (GO:0035329)	0.194938	0.329339	4.80218	7.85192	FAT4
mononuclear cell differentiation (GO:1903131)	0.194938	0.329339	4.80218	7.85192	IFI16
antigen processing and presentation of exogenous peptide antigen via MHC class II (GO:0019886)	0.195574	0.330031	2.50737	4.09156	CTSF;CTSD
antigen receptor-mediated signaling pathway (GO:0050851)	0.199058	0.332927	1.98733	3.20786	BTN2A1;RFTN1;THY1
antigen processing and presentation of peptide antigen via MHC class II (GO:0002495)	0.201606	0.332927	2.45595	3.93305	CTSF;CTSD
negative regulation of catalytic activity (GO:0043086)	0.201629	0.332927	4.61725	7.39372	PARP9
negative regulation of endothelial cell apoptotic process (GO:2000352)	0.201629	0.332927	4.61725	7.39372	ICAM1
regulation of blood coagulation (GO:0030193)	0.201629	0.332927	4.61725	7.39372	FAP
cellular lipid catabolic process (GO:0044242)	0.201629	0.332927	4.61725	7.39372	PLBD2
negative regulation of protein polymerization (GO:0032272)	0.201629	0.332927	4.61725	7.39372	MYADM
regulation of epidermal growth factor-activated receptor activity (GO:0007176)	0.201629	0.332927	4.61725	7.39372	ADAM17
chondroitin sulfate proteoglycan biosynthetic process (GO:0050650)	0.201629	0.332927	4.61725	7.39372	BGN
dendritic spine organization (GO:0097061)	0.201629	0.332927	4.61725	7.39372	EPHB3
positive regulation of calcium ion transmembrane transport (GO:1904427)	0.201629	0.332927	4.61725	7.39372	THY1
positive regulation of cellular component movement (GO:0051272)	0.201629	0.332927	4.61725	7.39372	ADAM17
regulation of vascular endothelial growth factor production (GO:0010574)	0.201629	0.332927	4.61725	7.39372	SARS1
regulation of vasculature development (GO:1901342)	0.201629	0.332927	4.61725	7.39372	HMOX1
positive regulation of mitotic cell cycle (GO:0045931)	0.201629	0.332927	4.61725	7.39372	ASNS
positive regulation of muscle cell differentiation (GO:0051149)	0.201629	0.332927	4.61725	7.39372	ABL1
L-alpha-amino acid transmembrane transport (GO:1902475)	0.201629	0.332927	4.61725	7.39372	SLC1A3
melanosome organization (GO:0032438)	0.201629	0.332927	4.61725	7.39372	ABCB6
positive regulation of striated muscle cell differentiation (GO:0051155)	0.201629	0.332927	4.61725	7.39372	MMP14
epithelial cell differentiation (GO:0030855)	0.204631	0.33664	2.43102	3.85693	FZD7;ALDOC
regulation of GTPase activity (GO:0043087)	0.207581	0.33664	1.94419	3.05672	RCC2;THY1;EPHB3
intrinsic apoptotic signaling pathway (GO:0097193)	0.20766	0.33664	2.40659	3.7828	IFI16;ABL1
positive regulation of vasculature development (GO:1904018)	0.20766	0.33664	2.40659	3.7828	GAB1;HMOX1
negative regulation of axonogenesis (GO:0050771)	0.208264	0.33664	4.44602	6.97557	THY1
receptor clustering (GO:0043113)	0.208264	0.33664	4.44602	6.97557	THY1
regulation of calcineurin-NFAT signaling cascade (GO:0070884)	0.208264	0.33664	4.44602	6.97557	LMCD1
regulation of calcium-mediated signaling (GO:0050848)	0.208264	0.33664	4.44602	6.97557	BST1
negative regulation of oxidative stress-induced cell death (GO:1903202)	0.208264	0.33664	4.44602	6.97557	SOD2
regulation of DNA damage response, signal transduction by p53 class mediator (GO:0043516)	0.208264	0.33664	4.44602	6.97557	PTTG1IP
regulation of microtubule polymerization or depolymerization (GO:0031110)	0.208264	0.33664	4.44602	6.97557	ABL1
regulation of neuron migration (GO:2001222)	0.208264	0.33664	4.44602	6.97557	COL3A1
GPI anchor metabolic process (GO:0006505)	0.208264	0.33664	4.44602	6.97557	DPM3
response to interferon-beta (GO:0035456)	0.208264	0.33664	4.44602	6.97557	IFI16
positive regulation of monooxygenase activity (GO:0032770)	0.208264	0.33664	4.44602	6.97557	VDR
L-amino acid transport (GO:0015807)	0.208264	0.33664	4.44602	6.97557	SLC1A3
leukocyte cell-cell adhesion (GO:0007159)	0.208264	0.33664	4.44602	6.97557	ICAM1
T cell activation involved in immune response (GO:0002286)	0.208264	0.33664	4.44602	6.97557	ICAM1
mucosal immune response (GO:0002385)	0.208264	0.33664	4.44602	6.97557	LTF
antigen processing and presentation of exogenous peptide antigen (GO:0002478)	0.210694	0.340191	2.38264	3.71059	CTSF;CTSD
negative regulation of epithelial to mesenchymal transition (GO:0010719)	0.214845	0.34309	4.28701	6.59274	VASN
regulation of gluconeogenesis (GO:0006111)	0.214845	0.34309	4.28701	6.59274	NNMT
dicarboxylic acid transport (GO:0006835)	0.214845	0.34309	4.28701	6.59274	SLC1A3
regulation of response to biotic stimulus (GO:0002831)	0.214845	0.34309	4.28701	6.59274	CD55
positive regulation of dephosphorylation (GO:0035306)	0.214845	0.34309	4.28701	6.59274	GBA
glycolytic process (GO:0006096)	0.214845	0.34309	4.28701	6.59274	ALDOC
hydrogen peroxide metabolic process (GO:0042743)	0.214845	0.34309	4.28701	6.59274	HBA1
lipid catabolic process (GO:0016042)	0.214845	0.34309	4.28701	6.59274	PPT1
mismatch repair (GO:0006298)	0.214845	0.34309	4.28701	6.59274	ABL1
protein ADP-ribosylation (GO:0006471)	0.214845	0.34309	4.28701	6.59274	PARP9
positive regulation of macromolecule metabolic process (GO:0010604)	0.215078	0.34309	1.59418	2.44986	TFRC;DTX3L;VDR;GBA;TMEM119
negative regulation of apoptotic process (GO:0043066)	0.216305	0.34467	1.51527	2.31997	ARL6IP1;TFRC;PPT1;ASNS;SOD2;LTF
negative regulation of macromolecule metabolic process (GO:0010605)	0.218349	0.346789	1.89281	2.88022	VDR;MYADM;PARP9
cellular response to tumor necrosis factor (GO:0071356)	0.218349	0.346789	1.89281	2.88022	ADAM17;ASAH1;GBA
regulation of programmed cell death (GO:0043067)	0.218349	0.346789	1.89281	2.88022	ASAH1;AIFM2;ABL1
positive regulation of protein serine/threonine kinase activity (GO:0071902)	0.219823	0.347426	2.31356	3.50488	ADAM17;LTF
protein N-linked glycosylation via asparagine (GO:0018279)	0.221371	0.347426	4.13898	6.24122	DPM3
negative regulation of cytoskeleton organization (GO:0051494)	0.221371	0.347426	4.13898	6.24122	MYADM
negative regulation of Notch signaling pathway (GO:0045746)	0.221371	0.347426	4.13898	6.24122	MMP14
cell projection organization (GO:0030030)	0.221371	0.347426	4.13898	6.24122	RAC2
regulation of long-term synaptic potentiation (GO:1900271)	0.221371	0.347426	4.13898	6.24122	ABL1
phosphatidylcholine acyl-chain remodeling (GO:0036151)	0.221371	0.347426	4.13898	6.24122	MBOAT2
regulation of protein localization to membrane (GO:1905475)	0.221371	0.347426	4.13898	6.24122	MMP14
fatty-acyl-CoA biosynthetic process (GO:0046949)	0.221371	0.347426	4.13898	6.24122	PPT1
positive regulation of DNA recombination (GO:0045911)	0.221371	0.347426	4.13898	6.24122	TFRC
positive regulation of phosphate metabolic process (GO:0045937)	0.221371	0.347426	4.13898	6.24122	FZD7
negative regulation of intracellular signal transduction (GO:1902532)	0.227045	0.350787	1.85361	2.74817	MYADM;IFI35;NMI
negative regulation of axon extension (GO:0030517)	0.227843	0.350787	4.00081	5.91758	SEMA7A
purine nucleoside bisphosphate metabolic process (GO:0034032)	0.227843	0.350787	4.00081	5.91758	ACOT1
receptor signaling pathway via JAK-STAT (GO:0007259)	0.227843	0.350787	4.00081	5.91758	NMI
negative regulation of DNA binding (GO:0043392)	0.227843	0.350787	4.00081	5.91758	IFI16
negative regulation of interleukin-6 production (GO:0032715)	0.227843	0.350787	4.00081	5.91758	GBA
negative regulation of peptidyl-tyrosine phosphorylation (GO:0050732)	0.227843	0.350787	4.00081	5.91758	THY1
regulation of developmental growth (GO:0048638)	0.227843	0.350787	4.00081	5.91758	ABL1
negative regulation of proteasomal ubiquitin-dependent protein catabolic process (GO:0032435)	0.227843	0.350787	4.00081	5.91758	RYBP
negative regulation of response to DNA damage stimulus (GO:2001021)	0.227843	0.350787	4.00081	5.91758	PTTG1IP
peptide cross-linking (GO:0018149)	0.227843	0.350787	4.00081	5.91758	COL3A1
peptidyl-asparagine modification (GO:0018196)	0.227843	0.350787	4.00081	5.91758	DPM3
phospholipid translocation (GO:0045332)	0.227843	0.350787	4.00081	5.91758	ABCC1
positive regulation of leukocyte cell-cell adhesion (GO:1903039)	0.227843	0.350787	4.00081	5.91758	THY1
ribonucleoside bisphosphate metabolic process (GO:0033875)	0.227843	0.350787	4.00081	5.91758	ACOT1
positive regulation of protein targeting to mitochondrion (GO:1903955)	0.227843	0.350787	4.00081	5.91758	RAC2
positive regulation of proteolysis involved in cellular protein catabolic process (GO:1903052)	0.227843	0.350787	4.00081	5.91758	GBA
positive regulation of Rho protein signal transduction (GO:0035025)	0.227843	0.350787	4.00081	5.91758	COL3A1
response to tumor necrosis factor (GO:0034612)	0.232044	0.356157	2.22742	3.25387	ASAH1;GBA
7-methylguanosine mRNA capping (GO:0006370)	0.234262	0.356157	3.87155	5.61884	CMTR2
7-methylguanosine RNA capping (GO:0009452)	0.234262	0.356157	3.87155	5.61884	CMTR2
negative regulation of cell-matrix adhesion (GO:0001953)	0.234262	0.356157	3.87155	5.61884	RCC2
negative regulation of chemotaxis (GO:0050922)	0.234262	0.356157	3.87155	5.61884	SEMA7A
regulation of cell migration involved in sprouting angiogenesis (GO:0090049)	0.234262	0.356157	3.87155	5.61884	HMOX1
cardiac muscle tissue morphogenesis (GO:0055008)	0.234262	0.356157	3.87155	5.61884	TPM1
ERBB2 signaling pathway (GO:0038128)	0.234262	0.356157	3.87155	5.61884	GAB1
GPI anchor biosynthetic process (GO:0006506)	0.234262	0.356157	3.87155	5.61884	DPM3
positive regulation of lamellipodium organization (GO:1902745)	0.234262	0.356157	3.87155	5.61884	RAC2
superoxide metabolic process (GO:0006801)	0.234262	0.356157	3.87155	5.61884	SOD2
membrane depolarization (GO:0051899)	0.234262	0.356157	3.87155	5.61884	ABL1
regulation of Wnt signaling pathway (GO:0030111)	0.235106	0.357068	2.20687	3.19492	PTK7;FZD7
regulation of angiogenesis (GO:0045765)	0.238008	0.359832	1.80681	2.59359	SARS1;GAB1;HMOX1
protein-containing complex subunit organization (GO:0043933)	0.238171	0.359832	2.1867	3.1374	SLC2A1;IL1RAP
regulation of macroautophagy (GO:0016241)	0.238171	0.359832	2.1867	3.1374	GBA;GNAI3
actin filament bundle assembly (GO:0051017)	0.240628	0.359832	3.75038	5.34243	PAWR
actin filament bundle organization (GO:0061572)	0.240628	0.359832	3.75038	5.34243	PAWR
apoptotic cell clearance (GO:0043277)	0.240628	0.359832	3.75038	5.34243	RAC2
regulation of interleukin-17 production (GO:0032660)	0.240628	0.359832	3.75038	5.34243	RFTN1
neuron projection extension (GO:1990138)	0.240628	0.359832	3.75038	5.34243	SPG11
exonucleolytic catabolism of deadenylated mRNA (GO:0043928)	0.240628	0.359832	3.75038	5.34243	LSM7
positive regulation of cytokine production involved in immune response (GO:0002720)	0.240628	0.359832	3.75038	5.34243	CD55
signal transduction by p53 class mediator (GO:0072331)	0.240628	0.359832	3.75038	5.34243	IFI16
keratan sulfate metabolic process (GO:0042339)	0.240628	0.359832	3.75038	5.34243	HEXA
very long-chain fatty acid metabolic process (GO:0000038)	0.240628	0.359832	3.75038	5.34243	ACOT1
primary alcohol metabolic process (GO:0034308)	0.240628	0.359832	3.75038	5.34243	RDH10
negative chemotaxis (GO:0050919)	0.240628	0.359832	3.75038	5.34243	SEMA7A
negative regulation of cell motility (GO:2000146)	0.244307	0.363677	2.14743	3.02644	TPM1;THY1
positive regulation of cellular component organization (GO:0051130)	0.244307	0.363677	2.14743	3.02644	TFRC;GBA
regulation of amyloid-beta formation (GO:1902003)	0.246941	0.363677	3.63655	5.08609	RTN2
B cell receptor signaling pathway (GO:0050853)	0.246941	0.363677	3.63655	5.08609	RFTN1
negative regulation of mitochondrion organization (GO:0010823)	0.246941	0.363677	3.63655	5.08609	TFRC
cellular response to vascular endothelial growth factor stimulus (GO:0035924)	0.246941	0.363677	3.63655	5.08609	GAB1
regulation of lamellipodium assembly (GO:0010591)	0.246941	0.363677	3.63655	5.08609	RAC2
phosphatidylserine metabolic process (GO:0006658)	0.246941	0.363677	3.63655	5.08609	MBOAT2
positive regulation of calcium ion transport into cytosol (GO:0010524)	0.246941	0.363677	3.63655	5.08609	THY1
regulation of transmembrane transport (GO:0034762)	0.246941	0.363677	3.63655	5.08609	SLC2A1
positive regulation of epidermal growth factor receptor signaling pathway (GO:0045742)	0.246941	0.363677	3.63655	5.08609	ADAM17
positive regulation of protein dephosphorylation (GO:0035307)	0.246941	0.363677	3.63655	5.08609	GBA
positive regulation of release of sequestered calcium ion into cytosol (GO:0051281)	0.246941	0.363677	3.63655	5.08609	THY1
ventricular cardiac muscle tissue morphogenesis (GO:0055010)	0.246941	0.363677	3.63655	5.08609	TPM1
protein insertion into membrane (GO:0051205)	0.246941	0.363677	3.63655	5.08609	HMOX1
regulation of protein-containing complex assembly (GO:0043254)	0.250449	0.365876	2.10954	2.92066	TFRC;GBA
positive regulation of angiogenesis (GO:0045766)	0.250449	0.365876	2.10954	2.92066	GAB1;HMOX1
positive regulation of nucleic acid-templated transcription (GO:1903508)	0.251446	0.365876	1.43532	1.9815	FZD1;RYBP;DTX3L;FZD7;TGFB1I1;PARP9
regulation of autophagosome assembly (GO:2000785)	0.253202	0.365876	3.52941	4.84788	ADPRH
regulation of blood circulation (GO:1903522)	0.253202	0.365876	3.52941	4.84788	TPM1
bicarbonate transport (GO:0015701)	0.253202	0.365876	3.52941	4.84788	HBA1
negative regulation of neurogenesis (GO:0050768)	0.253202	0.365876	3.52941	4.84788	THY1
cellular response to hydrogen peroxide (GO:0070301)	0.253202	0.365876	3.52941	4.84788	ABL1
regulation of lipid biosynthetic process (GO:0046890)	0.253202	0.365876	3.52941	4.84788	ASAH1
nuclear-transcribed mRNA catabolic process, exonucleolytic (GO:0000291)	0.253202	0.365876	3.52941	4.84788	LSM7
regulation of muscle cell differentiation (GO:0051147)	0.253202	0.365876	3.52941	4.84788	ABL1
regulation of protein polymerization (GO:0032271)	0.253202	0.365876	3.52941	4.84788	ABL1
positive regulation of cell cycle G1/S phase transition (GO:1902808)	0.253202	0.365876	3.52941	4.84788	ADAM17
regulation of T cell receptor signaling pathway (GO:0050856)	0.253202	0.365876	3.52941	4.84788	THY1
response to exogenous dsRNA (GO:0043330)	0.253202	0.365876	3.52941	4.84788	RFTN1
positive regulation of immunoglobulin production (GO:0002639)	0.253202	0.365876	3.52941	4.84788	TFRC
positive regulation of lymphocyte activation (GO:0051251)	0.253202	0.365876	3.52941	4.84788	THY1
semaphorin-plexin signaling pathway (GO:0071526)	0.253202	0.365876	3.52941	4.84788	SEMA7A
muscle cell differentiation (GO:0042692)	0.253202	0.365876	3.52941	4.84788	SYNE1
regulation of cellular response to stress (GO:0080135)	0.256596	0.370413	2.07296	2.81975	AIFM2;ABL1
negative regulation of inflammatory response (GO:0050728)	0.257958	0.370806	1.72821	2.34165	ADAM17;GNB1;GBA
phosphate-containing compound metabolic process (GO:0006796)	0.257958	0.370806	1.72821	2.34165	ALDOC;PLPP3;PGM2L1
cellular response to heat (GO:0034605)	0.259412	0.370806	3.4284	4.62607	HMOX1
dendrite morphogenesis (GO:0048813)	0.259412	0.370806	3.4284	4.62607	EPHB3
intrinsic apoptotic signaling pathway by p53 class mediator (GO:0072332)	0.259412	0.370806	3.4284	4.62607	IFI16
membrane assembly (GO:0071709)	0.259412	0.370806	3.4284	4.62607	RFTN1
transferrin transport (GO:0033572)	0.259412	0.370806	3.4284	4.62607	TFRC
positive regulation of T cell mediated immunity (GO:0002711)	0.259412	0.370806	3.4284	4.62607	CD55
mitochondrion disassembly (GO:0061726)	0.259412	0.370806	3.4284	4.62607	CTSK
Wnt signaling pathway, calcium modulating pathway (GO:0007223)	0.259412	0.370806	3.4284	4.62607	GNB1
positive regulation of cysteine-type endopeptidase activity involved in apoptotic process (GO:0043280)	0.259671	0.370813	2.05514	2.77103	CYCS;CTSD
positive regulation of cellular process (GO:0048522)	0.263195	0.375478	1.36891	1.8273	BST1;ADAM17;MMP14;PPP1R13L;FZD7;TPM1;HBA1
acyl-CoA metabolic process (GO:0006637)	0.26557	0.37555	3.333	4.41915	ACOT1
regulation of actin cytoskeleton reorganization (GO:2000249)	0.26557	0.37555	3.333	4.41915	ABL1
negative regulation of epithelial cell apoptotic process (GO:1904036)	0.26557	0.37555	3.333	4.41915	ICAM1
regulation of glucose import (GO:0046324)	0.26557	0.37555	3.333	4.41915	RTN2
neural crest cell migration (GO:0001755)	0.26557	0.37555	3.333	4.41915	SEMA7A
phagocytosis, engulfment (GO:0006911)	0.26557	0.37555	3.333	4.41915	RAC2
positive regulation of signaling receptor activity (GO:2000273)	0.26557	0.37555	3.333	4.41915	ADAM17
protein insertion into ER membrane (GO:0045048)	0.26557	0.37555	3.333	4.41915	HMOX1
cellular response to interferon-gamma (GO:0071346)	0.265821	0.37555	2.02039	2.67688	TRIM38;ICAM1
protein homooligomerization (GO:0051260)	0.265821	0.37555	2.02039	2.67688	CTH;SOD2
negative regulation of G0 to G1 transition (GO:0070317)	0.271677	0.381236	3.24275	4.22577	RYBP
regulation of cell communication (GO:0010646)	0.271677	0.381236	3.24275	4.22577	TYMP
negative regulation of proteasomal protein catabolic process (GO:1901799)	0.271677	0.381236	3.24275	4.22577	RYBP
negative regulation of ubiquitin-dependent protein catabolic process (GO:2000059)	0.271677	0.381236	3.24275	4.22577	RYBP
connective tissue development (GO:0061448)	0.271677	0.381236	3.24275	4.22577	PGRMC2
positive regulation of potassium ion transport (GO:0043268)	0.271677	0.381236	3.24275	4.22577	GNB1
tRNA aminoacylation (GO:0043039)	0.271677	0.381236	3.24275	4.22577	SARS1
regulation of anatomical structure morphogenesis (GO:0022603)	0.271972	0.381284	1.9868	2.58692	HMOX1;EPHB3
protein monoubiquitination (GO:0006513)	0.277733	0.385457	3.15726	4.04474	DTX3L
phospholipid dephosphorylation (GO:0046839)	0.277733	0.385457	3.15726	4.04474	PLPP3
regulation of protein targeting to mitochondrion (GO:1903214)	0.277733	0.385457	3.15726	4.04474	RAC2
regulation of protein tyrosine kinase activity (GO:0061097)	0.277733	0.385457	3.15726	4.04474	THY1
regulation of receptor-mediated endocytosis (GO:0048259)	0.277733	0.385457	3.15726	4.04474	PPT1
regulation of T cell differentiation (GO:0045580)	0.277733	0.385457	3.15726	4.04474	ABL1
regulation of viral entry into host cell (GO:0046596)	0.277733	0.385457	3.15726	4.04474	TRIM38
response to peptide (GO:1901652)	0.277733	0.385457	3.15726	4.04474	MMP2
membrane protein proteolysis (GO:0033619)	0.277733	0.385457	3.15726	4.04474	ADAM17
vesicle cytoskeletal trafficking (GO:0099518)	0.277733	0.385457	3.15726	4.04474	MYO1E
platelet degranulation (GO:0002576)	0.278121	0.385457	1.95429	2.50091	SERPING1;GTPBP2
regulation of protein secretion (GO:0050708)	0.278121	0.385457	1.95429	2.50091	SLC2A1;MYH10
cellular response to oxygen-containing compound (GO:1901701)	0.28081	0.388079	1.51051	1.91846	PTK7;FZD7;TPM1;GNB1
circulatory system development (GO:0072359)	0.281194	0.388079	1.93843	2.45931	COL3A1;PDLIM7
negative regulation of blood coagulation (GO:0030195)	0.28374	0.388079	3.07615	3.87502	SERPING1
autophagy of mitochondrion (GO:0000422)	0.28374	0.388079	3.07615	3.87502	CTSK
bone development (GO:0060348)	0.28374	0.388079	3.07615	3.87502	LTF
carboxylic acid metabolic process (GO:0019752)	0.28374	0.388079	3.07615	3.87502	SLC2A1
regulation of microtubule polymerization (GO:0031113)	0.28374	0.388079	3.07615	3.87502	ABL1
organic hydroxy compound transport (GO:0015850)	0.28374	0.388079	3.07615	3.87502	SLC16A1
digestive tract development (GO:0048565)	0.28374	0.388079	3.07615	3.87502	EPHB3
positive regulation of catalytic activity (GO:0043085)	0.28374	0.388079	3.07615	3.87502	ABL1
fatty acid derivative biosynthetic process (GO:1901570)	0.28374	0.388079	3.07615	3.87502	PPT1
glycolipid biosynthetic process (GO:0009247)	0.28374	0.388079	3.07615	3.87502	DPM3
positive regulation of ossification (GO:0045778)	0.28374	0.388079	3.07615	3.87502	TMEM119
positive regulation of wound healing (GO:0090303)	0.28374	0.388079	3.07615	3.87502	PLPP3
plasma membrane bounded cell projection organization (GO:0120036)	0.287338	0.390729	1.90747	2.3788	TPM1;GBA
negative regulation of cell-cell adhesion (GO:0022408)	0.289697	0.390729	2.99909	3.71564	MYADM
carbohydrate catabolic process (GO:0016052)	0.289697	0.390729	2.99909	3.71564	ALDOC
regulation of G0 to G1 transition (GO:0070316)	0.289697	0.390729	2.99909	3.71564	RYBP
cortical cytoskeleton organization (GO:0030865)	0.289697	0.390729	2.99909	3.71564	RAC2
nucleobase-containing compound catabolic process (GO:0034655)	0.289697	0.390729	2.99909	3.71564	SIDT2
regulation of mitochondrial membrane potential (GO:0051881)	0.289697	0.390729	2.99909	3.71564	ABL1
regulation of protein dephosphorylation (GO:0035304)	0.289697	0.390729	2.99909	3.71564	GBA
endosome organization (GO:0007032)	0.289697	0.390729	2.99909	3.71564	PLEKHF1
regulation of response to DNA damage stimulus (GO:2001020)	0.289697	0.390729	2.99909	3.71564	ABL1
positive regulation of biomineral tissue development (GO:0070169)	0.289697	0.390729	2.99909	3.71564	TMEM119
positive regulation of cation transmembrane transport (GO:1904064)	0.289697	0.390729	2.99909	3.71564	GNB1
gluconeogenesis (GO:0006094)	0.289697	0.390729	2.99909	3.71564	ALDOC
import into cell (GO:0098657)	0.289697	0.390729	2.99909	3.71564	SLC1A3
T cell differentiation (GO:0030217)	0.289697	0.390729	2.99909	3.71564	ADAM17
protein glycosylation (GO:0006486)	0.293477	0.395461	1.87748	2.30171	DPM3;ALG12
regulation of nervous system development (GO:0051960)	0.295604	0.396496	2.92579	3.56577	TYMP
positive regulation of ATPase activity (GO:0032781)	0.295604	0.396496	2.92579	3.56577	TPM1
positive regulation of epithelial to mesenchymal transition (GO:0010718)	0.295604	0.396496	2.92579	3.56577	TGFB1I1
skeletal system morphogenesis (GO:0048705)	0.295604	0.396496	2.92579	3.56577	LTF
positive regulation of protein tyrosine kinase activity (GO:0061098)	0.295604	0.396496	2.92579	3.56577	ADAM17
apoptotic process (GO:0006915)	0.300709	0.402134	1.58266	1.90174	FAP;AIFM2;PAWR
regulation of cytokine production involved in inflammatory response (GO:1900015)	0.301463	0.402134	2.85599	3.42464	PLD3
negative regulation of type I interferon production (GO:0032480)	0.301463	0.402134	2.85599	3.42464	UBA7
positive regulation of axonogenesis (GO:0050772)	0.301463	0.402134	2.85599	3.42464	SEMA7A
substantia nigra development (GO:0021762)	0.301463	0.402134	2.85599	3.42464	GNB4
tRNA aminoacylation for protein translation (GO:0006418)	0.301463	0.402134	2.85599	3.42464	SARS1
regulation of cell population proliferation (GO:0042127)	0.301862	0.402299	1.27774	1.53046	BST1;ADAM17;TFRC;VDR;TGFB1I1;IFI35;NMI;SOD2
regulation of cell motility (GO:2000145)	0.302671	0.403008	1.8342	2.19207	RCC2;ABL1
positive regulation of cytokine production (GO:0001819)	0.303085	0.403191	1.45485	1.73672	ADAM17;IFI16;RFTN1;HMOX1
positive regulation of peptidyl-tyrosine phosphorylation (GO:0050731)	0.305731	0.405067	1.82021	2.15704	ABL1;PARP9
antibacterial humoral response (GO:0019731)	0.307273	0.405067	2.78943	3.29158	LTF
cardiac ventricle morphogenesis (GO:0003208)	0.307273	0.405067	2.78943	3.29158	TPM1
regulation of endothelial cell apoptotic process (GO:2000351)	0.307273	0.405067	2.78943	3.29158	ICAM1
embryonic organ morphogenesis (GO:0048562)	0.307273	0.405067	2.78943	3.29158	EFEMP1
hexose biosynthetic process (GO:0019319)	0.307273	0.405067	2.78943	3.29158	ALDOC
homotypic cell-cell adhesion (GO:0034109)	0.307273	0.405067	2.78943	3.29158	PLPP3
intracellular protein transmembrane transport (GO:0065002)	0.307273	0.405067	2.78943	3.29158	RTN2
positive regulation of potassium ion transmembrane transport (GO:1901381)	0.307273	0.405067	2.78943	3.29158	GNB1
positive regulation of receptor-mediated endocytosis (GO:0048260)	0.307273	0.405067	2.78943	3.29158	PPT1
protein localization to plasma membrane (GO:0072659)	0.311845	0.410351	1.79286	2.08914	PLEKHF1;MYADM
negative regulation of inflammatory response to antigenic stimulus (GO:0002862)	0.311845	0.410351	1.79286	2.08914	ADAM17;GNB1
cellular response to radiation (GO:0071478)	0.313036	0.410437	2.7259	3.16596	IFI16
neural crest cell development (GO:0014032)	0.313036	0.410437	2.7259	3.16596	SEMA7A
chromosome condensation (GO:0030261)	0.313036	0.410437	2.7259	3.16596	BANF1
positive regulation of chemotaxis (GO:0050921)	0.313036	0.410437	2.7259	3.16596	ADAM17
nervous system development (GO:0007399)	0.313829	0.411108	1.36252	1.57904	PRPS1;PPT1;SLC2A1;FAT4;CLN5
regulation of inflammatory response to antigenic stimulus (GO:0002861)	0.314897	0.412137	1.77949	2.05622	ADAM17;GNB1
alpha-amino acid metabolic process (GO:1901605)	0.31875	0.415687	2.66519	3.04723	ASNS
establishment of protein localization to extracellular region (GO:0035592)	0.31875	0.415687	2.66519	3.04723	TMEM167A
posttranscriptional regulation of gene expression (GO:0010608)	0.31875	0.415687	2.66519	3.04723	PARP9
vesicle organization (GO:0016050)	0.31875	0.415687	2.66519	3.04723	PLEKHF1
regulation of cellular component organization (GO:0051128)	0.320993	0.418238	1.75334	1.99238	TFRC;ABL1
protein localization to cell periphery (GO:1990778)	0.324037	0.421194	1.74054	1.96142	PLEKHF1;MYADM
negative regulation of cold-induced thermogenesis (GO:0120163)	0.324418	0.421194	2.60711	2.93489	ADAM17
regulation of cellular metabolic process (GO:0031323)	0.324418	0.421194	2.60711	2.93489	GBA
regulation of DNA binding (GO:0051101)	0.324418	0.421194	2.60711	2.93489	IFI16
membrane organization (GO:0061024)	0.325656	0.422425	1.50897	1.69294	TFRC;MYADM;PPT1
negative regulation of MAP kinase activity (GO:0043407)	0.330038	0.424431	2.55152	2.82847	GBA
cellular response to alcohol (GO:0097306)	0.330038	0.424431	2.55152	2.82847	GNB1
cellular response to ionizing radiation (GO:0071479)	0.330038	0.424431	2.55152	2.82847	IFI16
negative regulation of tumor necrosis factor superfamily cytokine production (GO:1903556)	0.330038	0.424431	2.55152	2.82847	LTF
nucleus organization (GO:0006997)	0.330038	0.424431	2.55152	2.82847	SYNE1
phosphatidic acid biosynthetic process (GO:0006654)	0.330038	0.424431	2.55152	2.82847	LCLAT1
regulation of protein metabolic process (GO:0051246)	0.330038	0.424431	2.55152	2.82847	GBA
positive regulation of endocytosis (GO:0045807)	0.330038	0.424431	2.55152	2.82847	PPT1
substrate adhesion-dependent cell spreading (GO:0034446)	0.330038	0.424431	2.55152	2.82847	EPHB3
Ras protein signal transduction (GO:0007265)	0.330113	0.424431	1.71551	1.90133	GNB1;RAC2
monocarboxylic acid metabolic process (GO:0032787)	0.333145	0.42773	1.70325	1.87217	SLC16A1;ACOT1
aminoglycan biosynthetic process (GO:0006023)	0.335612	0.42773	2.49823	2.72757	HEXA
receptor internalization (GO:0031623)	0.335612	0.42773	2.49823	2.72757	TFRC
regulation of cellular protein metabolic process (GO:0032268)	0.335612	0.42773	2.49823	2.72757	GBA
cellular response to mechanical stimulus (GO:0071260)	0.335612	0.42773	2.49823	2.72757	CNN2
oligosaccharide metabolic process (GO:0009311)	0.335612	0.42773	2.49823	2.72757	IDUA
regulation of smooth muscle cell proliferation (GO:0048660)	0.335612	0.42773	2.49823	2.72757	HMOX1
RNA catabolic process (GO:0006401)	0.335612	0.42773	2.49823	2.72757	SIDT2
secondary alcohol metabolic process (GO:1902652)	0.335612	0.42773	2.49823	2.72757	GBA
mitotic cytokinesis (GO:0000281)	0.335612	0.42773	2.49823	2.72757	MYH10
chloride transmembrane transport (GO:1902476)	0.34114	0.434016	2.44712	2.63179	SLC1A3
phosphatidic acid metabolic process (GO:0046473)	0.34114	0.434016	2.44712	2.63179	LCLAT1
positive regulation of cytosolic calcium ion concentration (GO:0007204)	0.345235	0.438843	1.65593	1.76113	ABL1;CD55
cellular protein modification process (GO:0006464)	0.345959	0.439075	1.18852	1.26153	FBXL20;COL3A1;UBA7;CTH;ADPRH;TNC;ABL1;PGGT1B;AGA;PARP9
blood circulation (GO:0008015)	0.346622	0.439075	2.39806	2.54079	SERPING1
mitotic nuclear membrane organization (GO:0101024)	0.346622	0.439075	2.39806	2.54079	BANF1
mitotic nuclear membrane reassembly (GO:0007084)	0.346622	0.439075	2.39806	2.54079	BANF1
regulation of cytosolic calcium ion concentration (GO:0051480)	0.348247	0.440368	1.6445	1.73469	ABL1;CD55
positive regulation of transferase activity (GO:0051347)	0.348247	0.440368	1.6445	1.73469	DTX3L;EPHB3
regulation of canonical Wnt signaling pathway (GO:0060828)	0.350607	0.442502	1.44177	1.5111	PTK7;FZD7;BICC1
ameboidal-type cell migration (GO:0001667)	0.352059	0.442502	2.35092	2.45426	SEMA7A
negative regulation of protein-containing complex assembly (GO:0031333)	0.352059	0.442502	2.35092	2.45426	GBA
regulation of release of sequestered calcium ion into cytosol (GO:0051279)	0.352059	0.442502	2.35092	2.45426	THY1
positive regulation of developmental growth (GO:0048639)	0.352059	0.442502	2.35092	2.45426	SEMA7A
signal transduction in response to DNA damage (GO:0042770)	0.352059	0.442502	2.35092	2.45426	ABL1
myeloid cell differentiation (GO:0030099)	0.352059	0.442502	2.35092	2.45426	IFI16
cellular macromolecule catabolic process (GO:0044265)	0.357451	0.448506	2.30559	2.37189	SIDT2
positive regulation of macroautophagy (GO:0016239)	0.357451	0.448506	2.30559	2.37189	GNAI3
positive regulation of cell population proliferation (GO:0008284)	0.35807	0.448896	1.2823	1.31696	BST1;ADAM17;TMEM119;HMOX1;LTF
nuclear membrane reassembly (GO:0031468)	0.362799	0.453654	2.26198	2.29344	BANF1
regulation of potassium ion transmembrane transport (GO:1901379)	0.362799	0.453654	2.26198	2.29344	GNB1
positive regulation of leukocyte chemotaxis (GO:0002690)	0.362799	0.453654	2.26198	2.29344	ADAM17
negative regulation of cysteine-type endopeptidase activity involved in apoptotic process (GO:0043154)	0.368102	0.459104	2.21998	2.21864	ARL6IP1
regulation of blood vessel endothelial cell migration (GO:0043535)	0.368102	0.459104	2.21998	2.21864	ADAM17
glycoprotein metabolic process (GO:0009100)	0.368102	0.459104	2.21998	2.21864	AGA
positive regulation of protein phosphorylation (GO:0001934)	0.370744	0.462004	1.30972	1.29956	ADAM17;TFRC;ABL1;TMEM119
regulation of cell differentiation (GO:0045595)	0.372167	0.462891	1.55844	1.54038	PPP1R13L;MBOAT2
protein-containing complex disassembly (GO:0032984)	0.373361	0.462891	2.1795	2.14727	FZD1
negative regulation of metabolic process (GO:0009892)	0.373361	0.462891	2.1795	2.14727	ADAM17
nuclear-transcribed mRNA catabolic process, deadenylation-dependent decay (GO:0000288)	0.373361	0.462891	2.1795	2.14727	LSM7
positive regulation of establishment of protein localization to mitochondrion (GO:1903749)	0.373361	0.462891	2.1795	2.14727	RAC2
positive regulation of interleukin-1 beta production (GO:0032731)	0.373361	0.462891	2.1795	2.14727	IFI16
cellular response to starvation (GO:0009267)	0.378094	0.46658	1.53831	1.49618	IFI16;ASNS
regulation of bone mineralization (GO:0030500)	0.378577	0.46658	2.14048	2.07912	TMEM119
carboxylic acid transport (GO:0046942)	0.378577	0.46658	2.14048	2.07912	SLC16A1
icosanoid metabolic process (GO:0006690)	0.378577	0.46658	2.14048	2.07912	ABCC1
positive regulation of proteolysis (GO:0045862)	0.378577	0.46658	2.14048	2.07912	GBA
monocarboxylic acid transport (GO:0015718)	0.378577	0.46658	2.14048	2.07912	SLC16A1
protein K48-linked ubiquitination (GO:0070936)	0.378577	0.46658	2.14048	2.07912	DTX3L
protein autophosphorylation (GO:0046777)	0.381048	0.46923	1.52843	1.47467	ABL1;EPHB3
negative regulation of signal transduction (GO:0009968)	0.382213	0.469778	1.36433	1.31219	MMP14;GBA;LTF
receptor metabolic process (GO:0043112)	0.383749	0.469778	2.10282	2.01401	TFRC
negative regulation of hydrolase activity (GO:0051346)	0.383749	0.469778	2.10282	2.01401	RCC2
negative regulation of neuron projection development (GO:0010977)	0.383749	0.469778	2.10282	2.01401	THY1
eye development (GO:0001654)	0.383749	0.469778	2.10282	2.01401	EFEMP1
regulation of tumor necrosis factor-mediated signaling pathway (GO:0010803)	0.383749	0.469778	2.10282	2.01401	ADAM17
membrane lipid biosynthetic process (GO:0046467)	0.383749	0.469778	2.10282	2.01401	PLPP3
positive regulation of protein kinase B signaling (GO:0051897)	0.38694	0.473288	1.50905	1.43282	RAC2;GAB1
phospholipid transport (GO:0015914)	0.388879	0.474862	2.06646	1.95174	ABCC1
positive regulation of tyrosine phosphorylation of STAT protein (GO:0042531)	0.388879	0.474862	2.06646	1.95174	PARP9
adenylate cyclase-inhibiting G protein-coupled receptor signaling pathway (GO:0007193)	0.393966	0.48027	2.03133	1.89216	GNAI3
homophilic cell adhesion via plasma membrane adhesion molecules (GO:0007156)	0.393966	0.48027	2.03133	1.89216	TENM3
heart development (GO:0007507)	0.395732	0.48202	1.48088	1.3728	COL3A1;PDLIM7
B cell differentiation (GO:0030183)	0.399011	0.484395	1.99737	1.83512	ADAM17
regulation of endocytosis (GO:0030100)	0.399011	0.484395	1.99737	1.83512	ABL1
pattern recognition receptor signaling pathway (GO:0002221)	0.399011	0.484395	1.99737	1.83512	CTSK
protein lipidation (GO:0006497)	0.399011	0.484395	1.99737	1.83512	DPM3
negative regulation of kinase activity (GO:0033673)	0.404015	0.489654	1.96453	1.78046	THY1
positive regulation of interleukin-1 production (GO:0032732)	0.404015	0.489654	1.96453	1.78046	IFI16
negative regulation of peptidase activity (GO:0010466)	0.408977	0.494845	1.93275	1.72806	SERPING1
positive regulation of Ras protein signal transduction (GO:0046579)	0.408977	0.494845	1.93275	1.72806	COL3A1
protein secretion (GO:0009306)	0.413898	0.49873	1.90197	1.6778	TMEM167A
negative regulation of cell cycle process (GO:0010948)	0.413898	0.49873	1.90197	1.6778	RYBP
antimicrobial humoral immune response mediated by antimicrobial peptide (GO:0061844)	0.413898	0.49873	1.90197	1.6778	LTF
diterpenoid metabolic process (GO:0016101)	0.413898	0.49873	1.90197	1.6778	RDH10
tRNA processing (GO:0008033)	0.413898	0.49873	1.90197	1.6778	SARS1
neuron projection development (GO:0031175)	0.416019	0.500871	1.41904	1.24453	GBA;EPHB3
cellular response to type I interferon (GO:0071357)	0.418778	0.502254	1.87216	1.62955	IFI35
inorganic anion transmembrane transport (GO:0098661)	0.418778	0.502254	1.87216	1.62955	SLC1A3
type I interferon signaling pathway (GO:0060337)	0.418778	0.502254	1.87216	1.62955	IFI35
protein autoubiquitination (GO:0051865)	0.418778	0.502254	1.87216	1.62955	DTX3L
positive regulation of ERK1 and ERK2 cascade (GO:0070374)	0.418889	0.502254	1.41062	1.22745	SEMA7A;ICAM1
positive regulation of cell death (GO:0010942)	0.423618	0.507089	1.84326	1.58322	HBA1
positive regulation of T cell proliferation (GO:0042102)	0.423618	0.507089	1.84326	1.58322	TFRC
defense response to bacterium (GO:0042742)	0.430301	0.514666	1.37791	1.16195	ADAM17;LTF
regulation of translational initiation (GO:0006446)	0.433178	0.517259	1.78806	1.4959	EIF1
regulation of tyrosine phosphorylation of STAT protein (GO:0042509)	0.433178	0.517259	1.78806	1.4959	PARP9
cell chemotaxis (GO:0060326)	0.437898	0.521189	1.76168	1.45474	ABCC1
cellular response to decreased oxygen levels (GO:0036294)	0.437898	0.521189	1.76168	1.45474	HMOX1
synapse assembly (GO:0007416)	0.437898	0.521189	1.76168	1.45474	FZD1
positive regulation of protein transport (GO:0051222)	0.437898	0.521189	1.76168	1.45474	MYH10
regulation of immune response (GO:0050776)	0.438781	0.521814	1.35435	1.11565	COL3A1;ICAM1
regulated exocytosis (GO:0045055)	0.441593	0.524193	1.34667	1.10072	SERPING1;GTPBP2
cellular response to light stimulus (GO:0071482)	0.44258	0.524193	1.73606	1.41512	GNB1
defense response to Gram-positive bacterium (GO:0050830)	0.44258	0.524193	1.73606	1.41512	ADAM17
establishment of protein localization to membrane (GO:0090150)	0.44258	0.524193	1.73606	1.41512	RFTN1
sterol metabolic process (GO:0016125)	0.44258	0.524193	1.73606	1.41512	GBA
regulation of endopeptidase activity (GO:0052548)	0.447223	0.526697	1.71117	1.37697	SERPING1
regulation of G1/S transition of mitotic cell cycle (GO:2000045)	0.447223	0.526697	1.71117	1.37697	ADAM17
regulation of hematopoietic stem cell differentiation (GO:1902036)	0.447223	0.526697	1.71117	1.37697	ABL1
Fc-gamma receptor signaling pathway involved in phagocytosis (GO:0038096)	0.447223	0.526697	1.71117	1.37697	ABL1
regulation of TOR signaling (GO:0032006)	0.447223	0.526697	1.71117	1.37697	GBA
gland development (GO:0048732)	0.447223	0.526697	1.71117	1.37697	EPHB3
myeloid leukocyte differentiation (GO:0002573)	0.447223	0.526697	1.71117	1.37697	IFI16
DNA repair (GO:0006281)	0.450756	0.527856	1.21903	0.971357	DTX3L;ABL1;PARP9
negative regulation of epithelial cell proliferation (GO:0050680)	0.451827	0.527856	1.68698	1.34023	VDR
cell junction organization (GO:0034330)	0.451827	0.527856	1.68698	1.34023	LIMS2
cell morphogenesis involved in differentiation (GO:0000904)	0.451827	0.527856	1.68698	1.34023	EPHB3
negative regulation of supramolecular fiber organization (GO:1902904)	0.451827	0.527856	1.68698	1.34023	MYADM
cytoskeleton-dependent cytokinesis (GO:0061640)	0.451827	0.527856	1.68698	1.34023	MYH10
Fc-gamma receptor signaling pathway (GO:0038094)	0.451827	0.527856	1.68698	1.34023	ABL1
response to ionizing radiation (GO:0010212)	0.451827	0.527856	1.68698	1.34023	IFI16
positive regulation of protein secretion (GO:0050714)	0.451827	0.527856	1.68698	1.34023	MYH10
positive regulation of secretion by cell (GO:1903532)	0.451827	0.527856	1.68698	1.34023	MYH10
antigen processing and presentation of exogenous peptide antigen via MHC class I, TAP-dependent (GO:0002479)	0.456394	0.529373	1.66347	1.30482	ITGB5
regulation of actin filament polymerization (GO:0030833)	0.456394	0.529373	1.66347	1.30482	MYADM
regulation of hydrolase activity (GO:0051336)	0.456394	0.529373	1.66347	1.30482	EPHB3
neurotransmitter transport (GO:0006836)	0.456394	0.529373	1.66347	1.30482	SLC1A3
defense response to Gram-negative bacterium (GO:0050829)	0.456394	0.529373	1.66347	1.30482	LTF
endoplasmic reticulum organization (GO:0007029)	0.456394	0.529373	1.66347	1.30482	HMOX1
response to molecule of bacterial origin (GO:0002237)	0.456394	0.529373	1.66347	1.30482	ADAM17
positive regulation of JNK cascade (GO:0046330)	0.456394	0.529373	1.66347	1.30482	FZD7
insulin receptor signaling pathway (GO:0008286)	0.456394	0.529373	1.66347	1.30482	GAB1
regulation of peptide hormone secretion (GO:0090276)	0.460922	0.533776	1.6406	1.27069	SLC2A1
Fc receptor mediated stimulatory signaling pathway (GO:0002431)	0.460922	0.533776	1.6406	1.27069	ABL1
regulation of hematopoietic progenitor cell differentiation (GO:1901532)	0.465413	0.538549	1.61835	1.23776	ABL1
regulation of cell division (GO:0051302)	0.469867	0.541554	1.59669	1.20599	TXNIP
chloride transport (GO:0006821)	0.469867	0.541554	1.59669	1.20599	SLC1A3
establishment of protein localization to organelle (GO:0072594)	0.469867	0.541554	1.59669	1.20599	PTTG1IP
regulation of T cell proliferation (GO:0042129)	0.469867	0.541554	1.59669	1.20599	TFRC
protein import into nucleus (GO:0006606)	0.469867	0.541554	1.59669	1.20599	PTTG1IP
negative regulation of cell differentiation (GO:0045596)	0.472002	0.542783	1.26758	0.951666	EFEMP1;VASN
cellular response to UV (GO:0034644)	0.474284	0.542783	1.5756	1.17532	MMP2
cholesterol metabolic process (GO:0008203)	0.474284	0.542783	1.5756	1.17532	GBA
regulation of organelle assembly (GO:1902115)	0.474284	0.542783	1.5756	1.17532	ADPRH
phosphatidylcholine metabolic process (GO:0046470)	0.474284	0.542783	1.5756	1.17532	MBOAT2
import into nucleus (GO:0051170)	0.474284	0.542783	1.5756	1.17532	PTTG1IP
positive regulation of phosphatidylinositol 3-kinase signaling (GO:0014068)	0.474284	0.542783	1.5756	1.17532	GAB1
positive regulation of protein modification by small protein conjugation or removal (GO:1903322)	0.474284	0.542783	1.5756	1.17532	PTTG1IP
positive regulation of type I interferon production (GO:0032481)	0.474284	0.542783	1.5756	1.17532	IFI16
negative regulation of blood vessel morphogenesis (GO:2000181)	0.478664	0.546937	1.55506	1.1457	SARS1
antigen processing and presentation of exogenous peptide antigen via MHC class I (GO:0042590)	0.478664	0.546937	1.55506	1.1457	ITGB5
regulation of nucleic acid-templated transcription (GO:1903506)	0.479992	0.548025	1.12491	0.825666	EFEMP1;RYBP;FZD7;ABL1
recombinational repair (GO:0000725)	0.483008	0.550606	1.53504	1.11708	AP5S1
axon development (GO:0061564)	0.483008	0.550606	1.53504	1.11708	EPHB3
protein polyubiquitination (GO:0000209)	0.484949	0.552387	1.15537	0.836152	FBXL20;DTX3L;TRIM38
regulation of organelle organization (GO:0033043)	0.487316	0.553785	1.51554	1.08943	ARL6IP1
positive regulation of cell adhesion (GO:0045785)	0.487316	0.553785	1.51554	1.08943	TPM1
lipid biosynthetic process (GO:0008610)	0.487316	0.553785	1.51554	1.08943	AGPS
regulation of signal transduction (GO:0009966)	0.490833	0.557348	1.22188	0.86955	BST1;CD55
activation of cysteine-type endopeptidase activity involved in apoptotic process (GO:0006919)	0.491588	0.557771	1.49652	1.0627	CYCS
regulation of intracellular signal transduction (GO:1902531)	0.492532	0.558407	1.10632	0.783492	BST1;PPP1R13L;GBA;RAC2
endomembrane system organization (GO:0010256)	0.493489	0.559057	1.21561	0.858532	PLEKHF1;SYNE1
regulation of cyclin-dependent protein serine/threonine kinase activity (GO:0000079)	0.495825	0.559964	1.47796	1.03684	ADAM17
regulation of gene expression, epigenetic (GO:0040029)	0.495825	0.559964	1.47796	1.03684	IFI16
positive regulation of cytoskeleton organization (GO:0051495)	0.495825	0.559964	1.47796	1.03684	ABL1
positive regulation of protein ubiquitination (GO:0031398)	0.495825	0.559964	1.47796	1.03684	PTTG1IP
regulation of interleukin-1 beta production (GO:0032651)	0.500027	0.562531	1.45987	1.01182	IFI16
peptide metabolic process (GO:0006518)	0.500027	0.562531	1.45987	1.01182	CLN5
regulation of Notch signaling pathway (GO:0008593)	0.500027	0.562531	1.45987	1.01182	MMP14
positive regulation of plasma membrane bounded cell projection assembly (GO:0120034)	0.500027	0.562531	1.45987	1.01182	RAC2
long-chain fatty acid metabolic process (GO:0001676)	0.500027	0.562531	1.45987	1.01182	ACOT1
generation of neurons (GO:0048699)	0.501404	0.563505	1.1972	0.826475	FZD1;FZD7
negative regulation of gene expression (GO:0010629)	0.501666	0.563505	1.12593	0.77669	VDR;MYADM;PARP9
lymphocyte differentiation (GO:0030098)	0.504194	0.565909	1.44221	0.987613	ADAM17
B cell activation (GO:0042113)	0.508327	0.569232	1.42496	0.964175	ADAM17
retrograde vesicle-mediated transport, Golgi to endoplasmic reticulum (GO:0006890)	0.508327	0.569232	1.42496	0.964175	PLPP3
positive regulation of protein catabolic process (GO:0045732)	0.508327	0.569232	1.42496	0.964175	PTTG1IP
negative regulation of cellular amide metabolic process (GO:0034249)	0.512425	0.573381	1.40813	0.941476	RTN2
regulation of protein kinase B signaling (GO:0051896)	0.51442	0.575172	1.1677	0.776187	RAC2;GAB1
negative regulation of angiogenesis (GO:0016525)	0.516489	0.57616	1.39168	0.919487	SARS1
protein targeting to membrane (GO:0006612)	0.516489	0.57616	1.39168	0.919487	ARL6IP1
regulation of transcription from RNA polymerase II promoter in response to stress (GO:0043618)	0.516489	0.57616	1.39168	0.919487	HMOX1
negative regulation of binding (GO:0051100)	0.52052	0.579769	1.37562	0.898178	IFI16
retrograde transport, endosome to Golgi (GO:0042147)	0.52052	0.579769	1.37562	0.898178	CLN5
positive regulation of transcription, DNA-templated (GO:0045893)	0.522815	0.581882	1.01979	0.661364	FZD1;NFIX;RYBP;DTX3L;IFI16;VDR;FZD7;TGFB1I1;ABL1;PARP9
regulation of endothelial cell migration (GO:0010594)	0.524517	0.581999	1.35992	0.877523	ABL1
collagen fibril organization (GO:0030199)	0.524517	0.581999	1.35992	0.877523	COL3A1
SCF-dependent proteasomal ubiquitin-dependent protein catabolic process (GO:0031146)	0.524517	0.581999	1.35992	0.877523	FBXL20
protein import (GO:0017038)	0.524517	0.581999	1.35992	0.877523	PTTG1IP
cellular amino acid catabolic process (GO:0009063)	0.528481	0.585951	1.34457	0.857496	SDSL
intracellular protein transport (GO:0006886)	0.530246	0.587461	1.07782	0.683785	RTN2;ADPRH;PTTG1IP
negative regulation of multicellular organismal process (GO:0051241)	0.532264	0.588074	1.12874	0.711801	ADAM17;VASN
positive regulation of GTPase activity (GO:0043547)	0.532264	0.588074	1.12874	0.711801	ADPRH;THY1
translation (GO:0006412)	0.532264	0.588074	1.12874	0.711801	SARS1;GTPBP2
regulation of stem cell differentiation (GO:2000736)	0.532413	0.588074	1.32956	0.838071	ABL1
positive regulation of cellular component biogenesis (GO:0044089)	0.536311	0.591484	1.31489	0.819226	TFRC
retinoid metabolic process (GO:0001523)	0.536311	0.591484	1.31489	0.819226	RDH10
regulation of heart contraction (GO:0008016)	0.540178	0.594848	1.30053	0.800939	TPM1
positive regulation of peptidyl-serine phosphorylation (GO:0033138)	0.540178	0.594848	1.30053	0.800939	TFRC
negative regulation of cell death (GO:0060548)	0.544012	0.59592	1.28648	0.783187	GBA
negative regulation of MAPK cascade (GO:0043409)	0.544012	0.59592	1.28648	0.783187	GBA
regulation of kinase activity (GO:0043549)	0.544012	0.59592	1.28648	0.783187	EPHB3
cotranslational protein targeting to membrane (GO:0006613)	0.544012	0.59592	1.28648	0.783187	ARL6IP1
positive regulation of epithelial cell migration (GO:0010634)	0.544012	0.59592	1.28648	0.783187	ABL1
hemopoiesis (GO:0030097)	0.544012	0.59592	1.28648	0.783187	IFI16
interleukin-1-mediated signaling pathway (GO:0070498)	0.544012	0.59592	1.28648	0.783187	IL1RAP
cellular response to lipid (GO:0071396)	0.544735	0.596264	1.10245	0.66969	PTK7;FZD7
regulation of cellular macromolecule biosynthetic process (GO:2000112)	0.546459	0.597702	1.03076	0.622883	EFEMP1;RYBP;FZD7;ABL1
regulation of vesicle-mediated transport (GO:0060627)	0.551586	0.602858	1.25927	0.749211	ABL1
regulation of MAP kinase activity (GO:0043405)	0.555326	0.606036	1.24609	0.732949	GBA
double-strand break repair via homologous recombination (GO:0000724)	0.555326	0.606036	1.24609	0.732949	AP5S1
cellular response to DNA damage stimulus (GO:0006974)	0.5579	0.608391	1.03359	0.603178	UBA7;DTX3L;ABL1
regulation of peptidyl-serine phosphorylation (GO:0033135)	0.559034	0.609172	1.23318	0.717147	TFRC
organic anion transport (GO:0015711)	0.562712	0.612265	1.22053	0.70179	HBA1
positive regulation of stress-activated MAPK cascade (GO:0032874)	0.562712	0.612265	1.22053	0.70179	FZD7
organic acid transport (GO:0015849)	0.56636	0.615774	1.20814	0.68686	SLC16A1
positive regulation of gene expression (GO:0010628)	0.569837	0.618784	0.999845	0.562317	TFRC;IFI16;VDR;TMEM119
positive regulation of cell cycle process (GO:0090068)	0.569977	0.618784	1.196	0.672342	RCC2
protein O-linked glycosylation (GO:0006493)	0.573564	0.620369	1.1841	0.658222	DPM3
regulation of cell death (GO:0010941)	0.573564	0.620369	1.1841	0.658222	HBA1
cell junction assembly (GO:0034329)	0.573564	0.620369	1.1841	0.658222	LIMS2
regulation of proteasomal ubiquitin-dependent protein catabolic process (GO:0032434)	0.573564	0.620369	1.1841	0.658222	RYBP
positive regulation of cellular protein metabolic process (GO:0032270)	0.573564	0.620369	1.1841	0.658222	PTTG1IP
regulation of insulin secretion (GO:0050796)	0.58065	0.626638	1.16099	0.631122	SLC2A1
steroid metabolic process (GO:0008202)	0.58065	0.626638	1.16099	0.631122	VDR
translational elongation (GO:0006414)	0.58065	0.626638	1.16099	0.631122	GTPBP2
activation of GTPase activity (GO:0090630)	0.584149	0.629482	1.14977	0.618114	ADPRH
regulation of JNK cascade (GO:0046328)	0.584149	0.629482	1.14977	0.618114	FZD7
chromosome organization (GO:0051276)	0.587619	0.630889	1.13876	0.605452	ABL1
peptidyl-lysine modification (GO:0018205)	0.587619	0.630889	1.13876	0.605452	CTH
regulation of phosphatidylinositol 3-kinase signaling (GO:0014066)	0.587619	0.630889	1.13876	0.605452	GAB1
small GTPase mediated signal transduction (GO:0007264)	0.587619	0.630889	1.13876	0.605452	GNB1
protein localization to nucleus (GO:0034504)	0.587619	0.630889	1.13876	0.605452	PTTG1IP
regulation of ERK1 and ERK2 cascade (GO:0070372)	0.59	0.63298	1.01271	0.534339	SEMA7A;ICAM1
regulation of protein ubiquitination (GO:0031396)	0.597856	0.640937	1.10696	0.569425	PTTG1IP
regulation of interleukin-6 production (GO:0032675)	0.601212	0.643588	1.09675	0.558033	GBA
regulation of protein kinase activity (GO:0045859)	0.601212	0.643588	1.09675	0.558033	THY1
anterograde trans-synaptic signaling (GO:0098916)	0.603588	0.645657	0.987301	0.498453	SLC1A3;SPG11
phosphatidylinositol metabolic process (GO:0046488)	0.607841	0.64973	1.07688	0.536114	LCLAT1
activation of protein kinase activity (GO:0032147)	0.61436	0.655258	1.05771	0.515288	ABL1
response to lipid (GO:0033993)	0.61436	0.655258	1.05771	0.515288	ADAM17
positive regulation of kinase activity (GO:0033674)	0.61436	0.655258	1.05771	0.515288	EPHB3
positive regulation of protein metabolic process (GO:0051247)	0.61758	0.65821	1.04838	0.505263	GBA
cytosolic transport (GO:0016482)	0.620772	0.660165	1.03921	0.495486	CLN5
ion transport (GO:0006811)	0.620772	0.660165	1.03921	0.495486	SLC1A3
tumor necrosis factor-mediated signaling pathway (GO:0033209)	0.620772	0.660165	1.03921	0.495486	ADAM17
adenylate cyclase-activating G protein-coupled receptor signaling pathway (GO:0007189)	0.627078	0.665414	1.02134	0.476645	GNB1
regulation of protein binding (GO:0043393)	0.627078	0.665414	1.02134	0.476645	DTX3L
positive regulation of protein-containing complex assembly (GO:0031334)	0.627078	0.665414	1.02134	0.476645	TFRC
epithelium development (GO:0060429)	0.639378	0.67748	0.987378	0.441614	ALDOC
potassium ion transport (GO:0006813)	0.639378	0.67748	0.987378	0.441614	SLC1A3
cellular response to organic substance (GO:0071310)	0.642389	0.679683	0.979235	0.433371	NDOR1
positive regulation of epithelial cell proliferation (GO:0050679)	0.642389	0.679683	0.979235	0.433371	FZD7
defense response to symbiont (GO:0140546)	0.645376	0.68136	0.971224	0.425321	IFI16
fatty acid metabolic process (GO:0006631)	0.645376	0.68136	0.971224	0.425321	ACOT1
regulation of tumor necrosis factor production (GO:0032680)	0.645376	0.68136	0.971224	0.425321	LTF
regulation of phosphorylation (GO:0042325)	0.648338	0.683992	0.963343	0.417459	FZD7
negative regulation of cell growth (GO:0030308)	0.651275	0.685602	0.955588	0.409779	PPT1
negative regulation of growth (GO:0045926)	0.651275	0.685602	0.955588	0.409779	PPT1
phosphatidylinositol biosynthetic process (GO:0006661)	0.651275	0.685602	0.955588	0.409779	DPM3
protein-containing complex assembly (GO:0065003)	0.652528	0.686426	0.900552	0.384447	SLC2A1;IL1RAP
transmembrane receptor protein tyrosine kinase signaling pathway (GO:0007169)	0.654961	0.688488	0.891927	0.377445	MMP2;GAB1;EPHB3
microtubule cytoskeleton organization involved in mitosis (GO:1902850)	0.657076	0.690214	0.940444	0.394944	RCC2
cellular response to insulin stimulus (GO:0032869)	0.659941	0.692724	0.933049	0.38778	GAB1
positive regulation of canonical Wnt signaling pathway (GO:0090263)	0.662782	0.694579	0.925769	0.380778	PTK7
Golgi organization (GO:0007030)	0.662782	0.694579	0.925769	0.380778	SYNE1
protein modification by small protein conjugation (GO:0032446)	0.663138	0.694579	0.880716	0.361774	UBA7;DTX3L;TRIM38
cellular response to hypoxia (GO:0071456)	0.665599	0.696657	0.918601	0.373933	HMOX1
positive regulation of MAPK cascade (GO:0043410)	0.666443	0.69704	0.877062	0.355913	SEMA7A;ICAM1
defense response to virus (GO:0051607)	0.671163	0.700971	0.904591	0.360699	IFI16
RNA metabolic process (GO:0016070)	0.671163	0.700971	0.904591	0.360699	SIDT2
negative regulation of transcription by RNA polymerase II (GO:0000122)	0.674774	0.704238	0.876106	0.34464	SARS1;NFIX;IFI16;VDR;PARP9
potassium ion transmembrane transport (GO:0071805)	0.68731	0.716809	0.864998	0.324348	SLC1A3
neuron projection morphogenesis (GO:0048812)	0.689924	0.717993	0.858731	0.318739	EPHB3
enzyme linked receptor protein signaling pathway (GO:0007167)	0.689924	0.717993	0.858731	0.318739	EPHB3
transcription initiation from RNA polymerase II promoter (GO:0006367)	0.689924	0.717993	0.858731	0.318739	VDR
regulation of small GTPase mediated signal transduction (GO:0051056)	0.692516	0.720177	0.852554	0.313249	RAC2
protein localization to organelle (GO:0033365)	0.695086	0.722334	0.846465	0.307876	HMOX1
regulation of cell cycle (GO:0051726)	0.707277	0.73448	0.810519	0.280709	FAP;ABL1
positive regulation of intracellular protein transport (GO:0090316)	0.710065	0.73685	0.811668	0.277914	RAC2
regulation of G2/M transition of mitotic cell cycle (GO:0010389)	0.712489	0.738315	0.806143	0.273275	RCC2
positive regulation of hydrolase activity (GO:0051345)	0.712489	0.738315	0.806143	0.273275	THY1
mRNA processing (GO:0006397)	0.71424	0.73923	0.799476	0.269053	LSM7;CMTR2
cellular response to organic cyclic compound (GO:0071407)	0.714893	0.73923	0.800691	0.26873	GNB1
response to cytokine (GO:0034097)	0.714893	0.73923	0.800691	0.26873	COL3A1
innate immune response (GO:0045087)	0.71767	0.741575	0.794065	0.263428	TRIM38;LTF
dephosphorylation (GO:0016311)	0.721987	0.74498	0.784769	0.255637	PLPP3
positive regulation of Wnt signaling pathway (GO:0030177)	0.721987	0.74498	0.784769	0.255637	PTK7
positive regulation of protein kinase activity (GO:0045860)	0.724312	0.74644	0.7796	0.251447	LTF
chemical synaptic transmission (GO:0007268)	0.724426	0.74644	0.783456	0.252568	SLC1A3;SPG11
cellular response to interleukin-1 (GO:0071347)	0.726618	0.74817	0.774498	0.247339	IL1RAP
regulation of signal transduction by p53 class mediator (GO:1901796)	0.728905	0.749995	0.769462	0.243313	PPP1R13L
mitotic spindle organization (GO:0007052)	0.731173	0.751798	0.764491	0.239366	RCC2
organonitrogen compound biosynthetic process (GO:1901566)	0.733422	0.753048	0.759583	0.235497	PLPP3
skeletal system development (GO:0001501)	0.733422	0.753048	0.759583	0.235497	MMP14
response to lipopolysaccharide (GO:0032496)	0.735652	0.754807	0.754737	0.231703	ADAM17
cellular macromolecule biosynthetic process (GO:0034645)	0.737531	0.756202	0.763055	0.23231	SARS1;GTPBP2
peptide biosynthetic process (GO:0043043)	0.742232	0.760488	0.740561	0.220757	SARS1
transcription by RNA polymerase II (GO:0006366)	0.74701	0.764846	0.748428	0.218299	NFIX;VDR
negative regulation of canonical Wnt signaling pathway (GO:0090090)	0.748649	0.765449	0.726903	0.210428	BICC1
adenylate cyclase-modulating G protein-coupled receptor signaling pathway (GO:0007188)	0.748649	0.765449	0.726903	0.210428	GNAI3
cellular protein-containing complex assembly (GO:0034622)	0.754907	0.770767	0.713736	0.200674	TBCEL
DNA-templated transcription, initiation (GO:0006352)	0.754907	0.770767	0.713736	0.200674	VDR
glycerophospholipid biosynthetic process (GO:0046474)	0.772768	0.78845	0.676928	0.174496	LCLAT1
regulation of mitotic cell cycle (GO:0007346)	0.774671	0.789287	0.67307	0.171846	ASNS
regulation of translation (GO:0006417)	0.774671	0.789287	0.67307	0.171846	EIF1
protein stabilization (GO:0050821)	0.776558	0.790657	0.669254	0.169244	PLPP3
positive regulation of cellular biosynthetic process (GO:0031328)	0.778429	0.792009	0.665482	0.166688	NNMT
protein phosphorylation (GO:0006468)	0.783385	0.795974	0.722047	0.176275	EFEMP1;ABL1;EPHB3
post-translational protein modification (GO:0043687)	0.783417	0.795974	0.692989	0.169151	FBXL20;TNC
endoplasmic reticulum to Golgi vesicle-mediated transport (GO:0006888)	0.787554	0.79962	0.647233	0.154574	CD55
ubiquitin-dependent protein catabolic process (GO:0006511)	0.795361	0.806984	0.674958	0.154538	DTX3L;TGFB1I1
negative regulation of Wnt signaling pathway (GO:0030178)	0.798013	0.809112	0.626603	0.141381	BICC1
regulation of macromolecule metabolic process (GO:0060255)	0.812749	0.82348	0.59799	0.123983	TRIM38
modification-dependent protein catabolic process (GO:0019941)	0.814319	0.823769	0.59497	0.122209	DTX3L
ncRNA processing (GO:0034470)	0.814319	0.823769	0.59497	0.122209	SARS1
protein ubiquitination (GO:0016567)	0.814729	0.823769	0.680911	0.139519	FBXL20;DTX3L;TRIM38
transcription, DNA-templated (GO:0006351)	0.843108	0.851872	0.540331	0.0922131	NFIX
regulation of transcription, DNA-templated (GO:0006355)	0.846486	0.854693	0.784585	0.13076	FZD1;NFIX;DTX3L;VDR;FZD7;TGFB1I1;IFRD1;PARP9;SOD2;EFEMP1;RYBP;IFI16;PPP1R13L;CREG1;ABL1
RNA splicing, via transesterification reactions with bulged adenosine as nucleophile (GO:0000377)	0.878182	0.886082	0.474764	0.0616727	LSM7
positive regulation of signal transduction (GO:0009967)	0.879205	0.886502	0.472848	0.0608729	LIMS2
negative regulation of transcription, DNA-templated (GO:0045892)	0.899198	0.905276	0.622139	0.0661034	SARS1;NFIX;IFI16;VDR;PARP9
inorganic cation transmembrane transport (GO:0098662)	0.899688	0.905276	0.434255	0.0459037	SLC1A3
mRNA splicing, via spliceosome (GO:0000398)	0.899688	0.905276	0.434255	0.0459037	LSM7
negative regulation of nucleic acid-templated transcription (GO:1903507)	0.900564	0.905532	0.51135	0.0535561	IFI16;VDR
proteasome-mediated ubiquitin-dependent protein catabolic process (GO:0043161)	0.932601	0.9371	0.369583	0.0257888	FBXL20
cellular protein localization (GO:0034613)	0.937018	0.94089	0.360421	0.0234466	ADPRH
negative regulation of cellular macromolecule biosynthetic process (GO:2000113)	0.943913	0.947161	0.431618	0.0249135	IFI16;VDR
positive regulation of transcription by RNA polymerase II (GO:0045944)	0.94686	0.949464	0.517044	0.0282329	NFIX;IFI16;VDR;ABL1
gene expression (GO:0010467)	0.949906	0.951865	0.332548	0.0170903	SARS1
phosphorylation (GO:0016310)	0.965529	0.966856	0.295208	0.0103555	ABL1
organelle assembly (GO:0070925)	0.972135	0.972803	0.277444	0.00784062	ABCB6
regulation of transcription by RNA polymerase II (GO:0006357)	0.990674	0.990674	0.514864	0.00482432	SARS1;NFIX;IFI16;VDR;PPP1R13L;CREG1;IFRD1;ABL1;PARP9;SOD2
